# Supplementary material for: Design and characterization of an 87k SNP genotyping array for Arctic charr (Salvelinus alpinus)
Source: PLoS One. 2019 Apr 5;14(4):e0215008. doi: 10.1371/journal.pone.0215008 (PMC6450613; doi:10.1371/journal.pone.0215008)
Supplement: S1 File — (TSV) [file pone.0215008.s001.tsv]

ReporterKey	Affx ID	Name	Chromosome	Position	Sequence	SNPType	ProbeCount	Tile	Replicates	DesignNumber	Rank	Strand	SetBack	tf_snpid	cust_id	cust_chr	cust_pos	file	best_pconvert	best_recommendation
100524551	Affx-472327091	AX-181912710			ACCTAATGCACACCCAGCAGGTTATGGGGG[C/T]GCAGTTAGGTCAAGTAACCTTATCAAAAAT	Y	2	1	2	1	1	r		SALP_140899	JLBFK_00245554833	Contig1300	93438	JLBFK_GROUP7.tsv	0.712	recommended
100524552	Affx-472327093	AX-181912711			CCTGCTGGTGTGCTGTGCCATCTGGACTCA[A/G]AGAAACACCAGATTATGGAGGAACAATACG	R	2	1	2	1	1	r		SALP_129650	JLBFK_00258290990	Contig4348	17743	JLBFK_GROUP5.tsv	0.602	recommended
100524553	Affx-472327094	AX-181912712			TGTGGGCTGTCTGATCAGGCTGTTCTTCAG[C/T]ATGTGGAACATCTATTCCCGGGAAATGTAC	Y	2	1	2	1	1	r		SALP_141406	JLBFK_00261271256	Contig1377	695294	JLBFK_GROUP7.tsv	0.714	recommended
100524554	Affx-472327097	AX-181912713			AAACGGAACTTGT[A/T]AGGAACACCTCATGCATCTGATATTACACCCAACA	W	4	1	2	1	1	r		SALP_100388	SAC98455	Contig847	549243	danzferg_icelandic.tsv	0.67	recommended
100524555	Affx-472327098	AX-181912714			AATGACTAAAGAAAACTGTGTGTGCAAAATGCATT[C/G]CTGAGGAATTCAGTC	S	4	1	2	1	1	f		SALP_100677	SAC60869	Contig4581	312443	danzferg_icelandic.tsv	0.602	recommended
100524556	Affx-472327099	AX-181912715			GCTCATTAGGCCCCAGGAGGT[C/G]TCTACATGGGATAGGTGGTCTAGATTAGAGGCTTT	S	4	1	2	1	1	r		SALP_101032	SAC42894	Contig642	53281	danzferg_icelandic.tsv	0.658	recommended
100524557	Affx-472327101	AX-181912716			GCATAGTAGGTTACTTCTGTTTTATAGCGGCACAT[G/T]TGCTTAA	K	2	1	2	1	1	f		SALP_102065	SAC122499	Contig920	1549821	danzferg_icelandic.tsv	0.748	recommended
100524558	Affx-472327102	AX-181912717			TGTT[C/T]TCCCTTAGCAAACGATTGCTATCTTCCCAATAAGT	Y	2	1	2	1	1	r		SALP_102724	SAC42070	Contig3514	163302	danzferg_second.tsv	0.658	recommended
100524559	Affx-472327103	AX-181912718			TCATGGGAATTGTCACTACAAAAGAAT[C/T]TGAAGACAATGCATTTCTTGTAGAAGAAAGGAAGT	Y	2	1	2	1	1	r		SALP_103012	SAC75968	Contig1846	233848	danzferg_second.tsv	0.696	recommended
100524560	Affx-472327104	AX-181912719			ATCTCAGATAAAGCATCTGAGTGAGCGAAACAGAG[A/C]CCCCCTGTCTCAATA	M	2	1	2	1	1	f		SALP_103413	TP12110	Contig3234	132375	danzferg_second.tsv	0.62	recommended
100524561	Affx-472327105	AX-181912720			AAAATAACATCCACCATTACTAGACCATGTACACT[A/C]GGTGATATTACACCTTACTCCATTTGGAGATGCGG	M	2	1	2	1	1	f		SALP_103790	TP171	Contig40	403920	danzferg_second.tsv	0.69	recommended
100524562	Affx-472327106	AX-181912721			GAATCTGGATGCATCTGAGA[A/G]GTTTCATGTAATATATTAAAAACTTCTCAGATGCA	R	2	1	2	1	1	r		SALP_103864	TP18037	Contig1057	1540638	danzferg_second.tsv	0.732	recommended
100524563	Affx-472327109	AX-181912722			AAACAGATAAAAATACAAAAAT[G/T]TATGGATCAGCGGGAACTGTAAAGCAACAAACATA	K	2	1	2	1	1	r		SALP_104669	TP30550	Contig3167	214309	danzferg_second.tsv	0.746	recommended
100524564	Affx-472327110	AX-181912723			ACATCCTAACTCAATGGGGTTGCCTCATTGTTTAT[A/G]AGTTTAATGCATGTTCCTGTCAGCAGTAGAATGTA	R	2	1	2	1	1	r		SALP_104844	TP32695	Contig2883	367270	danzferg_second.tsv	0.73	recommended
100524565	Affx-472327111	AX-181912724			TGCATACAGTACGCTCAAAT[G/T]GACCGTTTTGTTGGTCGGTGTGAAAACCAATATGA	K	2	1	2	1	1	r		SALP_104980	TP3508	Contig4654	71601	danzferg_second.tsv	0.694	recommended
100524566	Affx-472327112	AX-181912725			AATCAGACAGGTGTCTCGTATGCCATGAAAGAAAT[G/T]ATCTATTTTCGA	K	2	1	2	1	1	f		SALP_105009	TP35771	Contig1373	986079	danzferg_second.tsv	0.744	recommended
100524567	Affx-472327113	AX-181912726			CTTTGAGGTTTAGCAATTTTTTGGAACATTCAAAA[G/T]TATTAGCACTCAGGATAGATGT	K	2	1	2	1	1	f		SALP_105377	TP41155	Contig4306	1011334	danzferg_second.tsv	0.6	recommended
100524568	Affx-472327114	AX-181912727			TGCTCACTGCATTCAAGCT[A/C]ACACACTCAATGCCTGCTCACTGCATTCAAGCTCA	M	2	1	2	1	1	r		SALP_105353	TP40830	Contig8657	105673	danzferg_second.tsv	0.646	recommended
100524569	Affx-472327116	AX-181912728			CACTCAAATAACACTAGACTTG[C/T]TATTCAATCCAAACCTATAACCAGGTTAGGTTACG	Y	2	1	2	1	1	r		SALP_105887	TP484	Contig2699	792362	danzferg_second.tsv	0.742	recommended
100524570	Affx-472327117	AX-181912729			ATTT[G/T]TTGTATTTTTTTTCCAAAACAAATGAATTGTCTAA	K	2	1	2	1	1	r		SALP_105936	TP49143	Contig664	867024	danzferg_second.tsv	0.66	recommended
100524571	Affx-472327118	AX-181912730			TAAACTGTACTGTGGCAGTGGCTCTATTTTCATAG[A/G]AACG	R	2	1	2	1	1	f		SALP_106234	TP7989	Contig1783	1825717	danzferg_second.tsv	0.68	recommended
100524572	Affx-472327119	AX-181912731			GAATTTTAGATGAAAAGCATGCCCAA[A/G]TTAAACTGCCTACTTCTCGAGCCCAGAAGATATGA	R	2	1	2	1	1	r		SALP_106352	TP9006	Contig911	2446283	danzferg_second.tsv	0.69	recommended
100524573	Affx-472327121	AX-181912732			GTCAATGCATGTCTGTATCGTGCTGTGCTGTTGGT[A/C]GCCTGTGGCAAAGATCAAAGCAAAAATGCATTGTA	M	2	1	2	1	1	r		SALP_106534	LLS108017	Contig1218	1858088	danzferg_second.tsv	0.638	recommended
100524574	Affx-472327124	AX-181912733			CTTCTATGTACATATCTTGTCTTTGCTCCG[C/T]CATATTCAGTGGTCAACAGCAGACACCAAA	Y	2	1	2	1	1	r		SALP_129662	JLBFK_00258294922	Contig4368	374178	JLBFK_GROUP5.tsv	0.664	recommended
100524575	Affx-472327126	AX-181912734			GCTTTCCACCAGCTGGTTGGCAGTCCCAGA[C/T]GCGTTGTACTGTTGTGGGAGATGAGACTGC	Y	2	1	2	1	1	r		SALP_142607	JLBFK_00245851856	Contig1514	797380	JLBFK_GROUP7.tsv	0.632	recommended
100524576	Affx-472327127	AX-181912735			AGAGGCTGCTGAAGATGGGGAACAGGAAGG[A/C]GATGGAGAAGTTCTTATTCAACGCCCGCAC	M	2	1	2	1	1	r		SALP_122325	JLBFK_00260308524	Contig30	16766	JLBFK_GROUP5.tsv	0.68	recommended
100524577	Affx-472327129	AX-181912736			GGTGCAGGTGTGTGTACTGACCAGTAAGAC[A/C]TACCCGATCCCCATGGTACTTCTGATGATG	M	2	1	2	1	1	r		SALP_142692	JLBFK_00257326388	Contig1526	31350	JLBFK_GROUP7.tsv	0.652	recommended
100524578	Affx-472327133	AX-181912737			ATTAAAAATCATGTTAGATAATAATTGTAA[G/T]TATTTAGTAGGGCAGAAAAACTTGGCGGTA	K	2	1	2	1	1	r		SALP_143537	JLBFK_00246033152	Contig1614	154875	JLBFK_GROUP7.tsv	0.698	recommended
100524579	Affx-472327135	AX-181912738			GGAGATCTCTTATTGGTTGGTTTAGAGGAA[A/C]TGGGAGGAATTTGTAGCATTTGATTTGTGC	M	2	1	2	1	1	f		SALP_122351	JLBFK_00261945471	Contig38	502051	JLBFK_GROUP5.tsv	0.696	recommended
100524580	Affx-472327138	AX-181912739			AGCCATAACCAAGCGGCCATACCTCGCCAC[C/T]GTGATGCACTATGATACTCTGTACCTCCTC	Y	2	1	2	1	1	r		SALP_143668	JLBFK_00252810684	Contig1632	1106916	JLBFK_GROUP7.tsv	0.632	recommended
100524581	Affx-472327140	AX-181912740			CTTGTCATCTATGAGGACGTCCCCAGTCAC[C/T]ACAGTCTTGTCTCTGGTTAGGATGATCTGG	Y	2	1	2	1	1	r		SALP_122867	JLBFK_00261084814	Contig594	8970	JLBFK_GROUP5.tsv	0.662	recommended
100524582	Affx-472327142	AX-181912741			TGGGAAGCACAGGTCCGTCTCCACAGGAAC[A/G]CCACCGTTGCTGTAGCCACTGTTCTTGAAG	R	2	1	2	1	1	r		SALP_122453	JLBFK_00244050771	Contig53	985145	JLBFK_GROUP5.tsv	0.6	recommended
100524583	Affx-472327145	AX-181912742			TGTGTCCAGATCCTTGCAACATGGGGCCGT[A/G]CATTATCATGCGGAACCATGAGGTAATAGT	R	2	1	2	1	1	r		SALP_122366	JLBFK_00244002149	Contig40	336292	JLBFK_GROUP5.tsv	0.674	recommended
100524584	Affx-472327146	AX-181912743			TGTCCTGGGTATGGACCACGACGAGATGGC[A/C]CAGGTGAGCCATTCAAAATGAATCAGTTTA	M	2	1	2	1	1	r		SALP_144059	JLBFK_00252893757	Contig1680	835930	JLBFK_GROUP7.tsv	0.656	recommended
100524585	Affx-472327147	AX-181912744			GCTATGCCAAGGTATCGTGGACGTGGCCAT[A/C]TCCAGTGTCTTCACACTGAACAACGATTCC	M	2	1	2	1	1	r		SALP_144254	JLBFK_00246158166	Contig1694	2744377	JLBFK_GROUP7.tsv	0.648	recommended
100524586	Affx-472327149	AX-181912745			AAGTCCACATTTGAGATTTTACTGAGCCAG[A/G]ATGAGAAAGAAGCCGCTTCACAACAACAAT	R	2	1	2	1	1	r		SALP_122367	JLBFK_00262597102	Contig40	570725	JLBFK_GROUP5.tsv	0.614	recommended
100524587	Affx-472327152	AX-181912746			CATCTCCACTGCGTCTTTCTCTTCCTGTGT[A/G]AATCTAACCAAAGCAATCACTACAAGGAAC	R	2	1	2	1	1	r		SALP_145690	JLBFK_00253223072	Contig1915	851418	JLBFK_GROUP7.tsv	0.674	recommended
100524588	Affx-472327155	AX-181912747			TGTGAGCTGTCACCTGCATGGGTGAAAAAG[A/G]AGTGGGAGAACCTTAAGCAAAAATACACAG	R	2	1	2	1	1	r		SALP_145795	JLBFK_00253250567	Contig1940	960306	JLBFK_GROUP7.tsv	0.674	recommended
100524589	Affx-472327156	AX-181912748			CTTACCTCTCAGTAGAGTGGGGCCGTAGTT[G/T]CCGAAGGAATCAAAGATGCTGTTAGAAGCC	K	2	1	2	1	1	r		SALP_145796	JLBFK_00253251001	Contig1940	1113593	JLBFK_GROUP7.tsv	0.67	recommended
100524590	Affx-472327157	AX-181912749			CTTCATGGCCTCCTCGGAAGACTTCTCATC[A/G]TCACCTTCCACCACGCTAACCTGCGCCCGT	R	2	1	2	1	1	f		SALP_129754	JLBFK_00248319613	Contig4484	621371	JLBFK_GROUP5.tsv	0.612	recommended
100524591	Affx-472327158	AX-181912750			ACTAACCTTGACAACTATGGCCTAGATTTC[A/C]TGACTGGGATGGTAAGTTACCAGTGAGCAA	M	2	1	2	1	1	f		SALP_129755	JLBFK_00262374194	Contig4485	139602	JLBFK_GROUP5.tsv	0.664	recommended
100524592	Affx-472327161	AX-181912751			CTGGATGTCAAACGCAGTGTCCTCCAGATG[C/T]CTCTGGGTACCTGACACATTAGTCTCCATG	Y	2	1	2	1	1	r		SALP_123095	JLBFK_00261102122	Contig661	1946660	JLBFK_GROUP5.tsv	0.64	recommended
100524593	Affx-472327162	AX-181912752			GAACCTTTTGGAGCGTCAGAAAGCAAAAGG[C/T]GGGATTATTGACACAGAGGCGGAGTCTAAC	Y	2	1	2	1	1	r		SALP_146586	JLBFK_00253420446	Contig2100	923931	JLBFK_GROUP7.tsv	0.678	recommended
100524594	Affx-472327163	AX-181912753			TATGAATCCTGCCTGGTACAATCTCTCGTC[A/G]TCCGGC	R	2	1	2	1	1	f		SALP_124670	JLBFK_00245279483	Contig1142	194993	JLBFK_GROUP5.tsv	0.662	recommended
100524595	Affx-472327164	AX-181912754			GATGTCAGTGTGTGCGTGGAGGAACCGGGT[A/C]ACAAAGTCCTCCGGAGACATGTAGTGCTCA	M	2	1	2	1	1	r		SALP_146628	JLBFK_00253429200	Contig2118	151234	JLBFK_GROUP7.tsv	0.642	recommended
100524596	Affx-472327166	AX-181912755			AGTTCCCTCACAGATTGTCCTTCTTTCAGG[G/T]GTTTACTGCTGTGGCCCTATCCCACTGAAA	K	2	1	2	1	1	r		SALP_147066	JLBFK_00253525406	Contig2209	337879	JLBFK_GROUP7.tsv	0.648	recommended
100524597	Affx-472327171	AX-181912756			TACTCACGC[A/G]TGTAGAAGGCTGCCAATGAAGACCGACGAG	R	2	1	2	1	1	r		SALP_132403	JLBFK_00250434638	Contig8	1876360	JLBFK_GROUP7.tsv	0.688	recommended
100524598	Affx-472327173	AX-181912757			CATATGTTTTGCTGTGCCACAGATGCAGAA[A/G]GCAGCAGAGGTGGTGGG	R	2	1	2	1	1	f		SALP_123395	JLBFK_00259169091	Contig728	1588986	JLBFK_GROUP5.tsv	0.74	recommended
100524599	Affx-472327177	AX-181912758			CCTGGTGATTGCGCTGCATCGAATGAAAAA[A/C]CCCTTCCGGAAGTC	M	2	1	2	1	1	f		SALP_123548	JLBFK_00262015712	Contig792	471317	JLBFK_GROUP5.tsv	0.724	recommended
100524600	Affx-472327186	AX-181912759			G[A/G]GTTGATGCGGAGGCTCTTCTTGAACATGAC	R	2	1	2	1	1	r		SALP_125405	JLBFK_00262124096	Contig1412	221084	JLBFK_GROUP5.tsv	0.648	recommended
100524548	Affx-472327187	AX-181912707			A[A/G]TACTTGAGACGTTCTACCCCATCTTTCCCA	R	2	1	2	1	1	r		SALP_125468	JLBFK_00262128401	Contig1435	1024129	JLBFK_GROUP5.tsv	0.724	recommended
100524601	Affx-472327188	AX-181912760			GAGCTCCAAGAAGACCTGCTGCTCCTT[C/T]AGAACTGAGCTGTCCTGATCCAGAGAGAGG	Y	2	1	2	1	1	r		SALP_125495	JLBFK_00252447478	Contig1441	2476237	JLBFK_GROUP5.tsv	0.62	recommended
100524602	Affx-472327192	AX-181912761			TGAATCCTCATATGAAG[C/T]GTCAGATCACCAACTCGAAAGAAACATTTG	Y	2	1	2	1	1	r		SALP_126844	JLBFK_00253346004	Contig2002	375327	JLBFK_GROUP5.tsv	0.68	recommended
100524603	Affx-472327193	AX-181912762			AT[C/T]GACTCAGGAAATAATGTGGTGTATAAGCAG	Y	2	1	2	1	1	r		SALP_127271	JLBFK_00246743992	Contig2258	493750	JLBFK_GROUP5.tsv	0.652	recommended
100524604	Affx-472327196	AX-181912763			CCGTCCATTCCAGCAGACCGAGGCCTTCCT[G/T]AGACGCAGTAACTTCTCCTTATAACCCAGC	K	2	1	2	1	1	r		SALP_128209	JLBFK_00257934812	Contig3029	74910	JLBFK_GROUP5.tsv	0.65	recommended
100524605	Affx-472327197	AX-181912764			ATCAGCAGATAATTACCTTAACTTTCTGGG[A/C]TTCATTGAT	M	2	1	2	1	1	f		SALP_143170	JLBFK_00252707466	Contig1568	5201903	JLBFK_GROUP7.tsv	0.676	recommended
100524606	Affx-472327198	AX-181912765			GA[C/T]GGTAAACATAACTCCGATCCCTCTGTTGTT	Y	2	1	2	1	1	r		SALP_129328	JLBFK_00258202505	Contig3924	338006	JLBFK_GROUP5.tsv	0.68	recommended
100524607	Affx-472327199	AX-181912766			GGCGTAGTTTC[A/C]GTCTGATAGCTGTGCATGGAACTAATAGAG	M	2	1	2	1	1	r		SALP_129879	JLBFK_00255069937	Contig4697	431189	JLBFK_GROUP5.tsv	0.7	recommended
100524608	Affx-472327200	AX-181912767			ACATTGTCAACAGTC[A/G]AAGATGCAGTTGATATCGTAGGCTTCGTAC	R	2	1	2	1	1	r		SALP_130065	JLBFK_00255174332	Contig5029	10733	JLBFK_GROUP5.tsv	0.67	recommended
100524609	Affx-472327203	AX-181912768			CGTCATCGTCCCCCTTTAGAATATAGAGAA[C/T]GGTTGTAGAACACTCCTGGTGGAACCAGTT	Y	2	1	2	1	1	r		SALP_131095	JLBFK_00260082985	Contig7920	6534	JLBFK_GROUP5.tsv	0.718	recommended
100524610	Affx-472327204	AX-181912769			CCACAAACATTCCCACCATCACCACGACAA[C/T]GCCCGCTAGTAGCCATGC	Y	2	1	2	1	1	f		SALP_131351	JLBFK_00258767485	Contig9232	49687	JLBFK_GROUP5.tsv	0.63	recommended
100524611	Affx-472327205	AX-181912770			GGTGCAGCGGGCTGCTCCGTAACACGGTGA[C/T]GTGTAAGGTAAGAAGTAGAAGTCCTAAAAG	Y	2	1	2	1	1	r		SALP_131530	JLBFK_00258817937	Contig10386	103066	JLBFK_GROUP5.tsv	0.748	recommended
100524612	Affx-472327208	AX-181912771			GGGACTGCAGTGGTG[C/T]GTGGCGGTTTATTCCCTCTGCTTCATCTTC	Y	2	1	2	1	1	r		SALP_133558	JLBFK_00250704510	Contig111	19307	JLBFK_GROUP7.tsv	0.654	recommended
100524613	Affx-472327211	AX-181912772			AA[C/T]GACGTCTCCTTCCAGGAGTTTGTGTACTAC	Y	2	1	2	1	1	r		SALP_134377	JLBFK_00256592727	Contig608	2275100	JLBFK_GROUP7.tsv	0.604	recommended
100524614	Affx-472327212	AX-181912773			AGAAGCACCTGGACCCTAGACTGATGGTGA[A/C]AGGG	M	2	1	2	1	1	f		SALP_134556	JLBFK_00250920352	Contig635	125028	JLBFK_GROUP7.tsv	0.678	recommended
100524615	Affx-472327214	AX-181912774			GTTATCCACCCAGTCCTGCCGATGGCGGTC[A/G]AACCCACTGGAACACCTGAAACCAGAGGAG	R	2	1	2	1	1	r		SALP_135168	JLBFK_00251032010	Contig670	4299152	JLBFK_GROUP7.tsv	0.608	recommended
100524616	Affx-472327215	AX-181912775			AATGAGCTACAAAGAGCTGGACGAACGCTT[A/G]GAGAATGACCC	R	2	1	2	1	1	f		SALP_135344	JLBFK_00251061063	Contig677	559026	JLBFK_GROUP7.tsv	0.686	recommended
100524617	Affx-472327217	AX-181912776			AACTGCAGTCTGATAAGAATG[A/G]CACTGTCACCTGTCACTGTAATCATCTCAC	R	2	1	2	1	1	r		SALP_135663	JLBFK_00244594496	Contig719	791767	JLBFK_GROUP7.tsv	0.688	recommended
100524618	Affx-472327223	AX-181912777			AAGGCGCAGTAGCGCGGCAAATAATGCCAG[A/G]GAAAGATGATGTGGCTTCATCAAACTGCTG	R	2	1	2	1	1	r		SALP_136874	JLBFK_00259204582	Contig837	492684	JLBFK_GROUP7.tsv	0.666	recommended
100524619	Affx-472327224	AX-181912778			ACTGGTTCTG[A/G]TTGGCTGGACAGAATATCAAGTTCAGGTTG	R	2	1	2	1	1	r		SALP_136969	JLBFK_00251349659	Contig844	1232580	JLBFK_GROUP7.tsv	0.744	recommended
100524620	Affx-472327227	AX-181912779			CGACATACTGAGTCCTTGAAGATGGTGCAT[C/T]TGT	Y	2	1	2	1	1	f		SALP_137741	JLBFK_00244936749	Contig923	1929915	JLBFK_GROUP7.tsv	0.664	recommended
100524621	Affx-472327228	AX-181912780			TCTTGTGGTTCTTCCCTTGTCTGTGCTTTA[A/G]GGCCAGCTA	R	2	1	2	1	1	f		SALP_137898	JLBFK_00244969220	Contig949	1690927	JLBFK_GROUP7.tsv	0.656	recommended
100524622	Affx-472327230	AX-181912781			CC[C/T]TCCCATGATTACTCTGGAGGAGTCAGTGTC	Y	2	1	2	1	1	r		SALP_138367	JLBFK_00256978863	Contig985	1746227	JLBFK_GROUP7.tsv	0.624	recommended
100524623	Affx-472327232	AX-181912782			TTGCGCCGGATGGCAAGACCTCGGCGGTA[C/T]AGAACACTCATCACAAAGATAGAGATGCCC	Y	2	1	2	1	1	r		SALP_138476	JLBFK_00251663788	Contig985	7053315	JLBFK_GROUP7.tsv	0.638	recommended
100524624	Affx-472327233	AX-181912783			GTTGGTGAGCTTCAACGTACGGAAGCAGAT[A/G]TCATAGAGAGCCTC	R	2	1	2	1	1	f		SALP_138788	JLBFK_00251727867	Contig1021	130483	JLBFK_GROUP7.tsv	0.634	recommended
100524625	Affx-472327234	AX-181912784			GTTGTGTTGACAGGGTGCAGACATTGACTA[C/T]ATAGACTG	Y	2	1	2	1	1	f		SALP_138989	JLBFK_00245143643	Contig1039	308579	JLBFK_GROUP7.tsv	0.652	recommended
100524626	Affx-472327235	AX-181912785			GGAGAAAAACACTGGAGGAACATCAGGGAA[A/G]CCTGGAG	R	2	1	2	1	1	f		SALP_139082	JLBFK_00251778876	Contig1056	1542972	JLBFK_GROUP7.tsv	0.654	recommended
100524627	Affx-472327238	AX-181912786			TCGTAGCTGGTTGTAAATGGGCGGCTTTTG[A/C]GAGGTCTC	M	2	1	2	1	1	f		SALP_139621	JLBFK_00251929399	Contig1146	116600	JLBFK_GROUP7.tsv	0.612	recommended
100524628	Affx-472327240	AX-181912787			AAGATGTTTCC[A/G]GCGCTATCCTTAACGTGCACAACGTCAAAC	R	2	1	2	1	1	r		SALP_140016	JLBFK_00252028048	Contig1185	1558842	JLBFK_GROUP7.tsv	0.62	recommended
100524629	Affx-472327243	AX-181912788			CAGCTACACCGGCAAGAAGCAGAGCTGTGA[C/T]TTCACCACTGACAAAGTCACCGCCTACATC	Y	2	1	2	1	1	r		SALP_141386	JLBFK_00252331189	Contig1374	405011	JLBFK_GROUP7.tsv	0.678	recommended
100524630	Affx-472327244	AX-181912789			CTGTCACTACGCAAGCGGTTCAGCATATCT[C/T]TCAGGGCGATCAGAGCCTCTGCGTCCATCA	Y	2	1	2	1	1	f		SALP_141473	JLBFK_00252349903	Contig1395	264237	JLBFK_GROUP7.tsv	0.672	recommended
100524631	Affx-472327246	AX-181912790			ATGGACTTGTGCGA[C/T]GACTCCTTCAGCTTCACCTTGTTGTGGTCC	Y	2	1	2	1	1	r		SALP_142634	JLBFK_00252595524	Contig1520	779584	JLBFK_GROUP7.tsv	0.61	recommended
100524632	Affx-472327247	AX-181912791			GGTCGAGATTGTAGATGGAGAAGACGTGTC[A/C]TC	M	2	1	2	1	1	f		SALP_142776	JLBFK_00245893099	Contig1538	692003	JLBFK_GROUP7.tsv	0.644	recommended
100524633	Affx-472327249	AX-181912792			CAGGAAGAAGGA[G/T]ACATTGTCTTTTGATGGCATCCGCGAGAAA	K	2	1	2	1	1	r		SALP_143017	JLBFK_00245942650	Contig1560	1211605	JLBFK_GROUP7.tsv	0.674	recommended
100524634	Affx-472327255	AX-181912793			TGGTGCTGCTGCCCTCTTCTGGTGACTGTG[C/T]GTAGTGATGTCCTGTGTTCCTGCTATACCT	Y	2	1	2	1	1	r		SALP_145264	JLBFK_00253131239	Contig1829	71350	JLBFK_GROUP7.tsv	0.712	recommended
100524635	Affx-472327256	AX-181912794			TATCAATTATGTTCACCTGTGCAATGTTTT[C/T]GTATGGAAATCCCAAAGACCTAAAGTACCA	Y	2	1	2	1	1	r		SALP_146255	JLBFK_00253347145	Contig2002	781903	JLBFK_GROUP7.tsv	0.758	recommended
100524636	Affx-472327258	AX-181912795			CAAAAAGGTCTTCTGACATAGGACTGAATG[C/T]CTTCAGGGTCTCCAGTAG	Y	2	1	2	1	1	f		SALP_147448	JLBFK_00259581060	Contig2264	1164893	JLBFK_GROUP7.tsv	0.736	recommended
100524637	Affx-472327261	AX-181912796			CATACCAGTT[A/G]TGATCTTCAAAGGACTTGATCTTAGCAGTG	R	2	1	2	1	1	r		SALP_148393	JLBFK_00253802374	Contig2530	759060	JLBFK_GROUP7.tsv	0.73	recommended
100524638	Affx-472327266	AX-181912797			TACCGATGTCTTTCATGGTGAGTCGTACTC[G/T]GGGTTTGAGGAT	K	2	1	2	1	1	f		SALP_149213	JLBFK_00257867438	Contig2798	1466042	JLBFK_GROUP7.tsv	0.674	recommended
100524639	Affx-472327267	AX-87387477			TCTTCTTACCAGTCGTTGGGT[A/G]TGTGAGCTTGTATTTATCTGGATCATGACT	R	2	1	2	1	1	r		SALP_149414	JLBFK_00247188659	Contig2861	840501	JLBFK_GROUP7.tsv	0.738	recommended
100524640	Affx-472327268	AX-181912798			GTGGATGTCTTATTTCTGG[G/T]GAAATCCAGCTAATATTGAGATTGCTCCCT	K	2	1	2	1	1	r		SALP_149768	JLBFK_00247273976	Contig2968	386002	JLBFK_GROUP7.tsv	0.698	recommended
100524641	Affx-472327271	AX-181912799			TACAC[G/T]GCACCATTAGGTGGTTGCATACCGCAACAA	K	2	1	2	1	1	r		SALP_152617	JLBFK_00247959149	Contig3821	432746	JLBFK_GROUP7.tsv	0.694	recommended
100524642	Affx-472327273	AX-181912800			CACTGAAAACACAGAGCTGAAGAACGATGA[G/T]CA	K	2	1	2	1	1	f		SALP_151102	JLBFK_00258018142	Contig3243	31171	JLBFK_GROUP7.tsv	0.674	recommended
100524643	Affx-472327277	AX-181912801			TTCCCAGGAACTCC[C/T]GGTCTGCCTGGAATCAAAGGGCATAGAGTA	Y	2	1	2	1	1	r		SALP_152637	JLBFK_00247960979	Contig3823	22718	JLBFK_GROUP7.tsv	0.646	recommended
100524644	Affx-472327278	AX-181912802			GGGAGGACCACCCTCATACTTAGTCAATTC[C/T]GTCTGATAAAC	Y	2	1	2	1	1	f		SALP_152780	JLBFK_00254756562	Contig3894	362837	JLBFK_GROUP7.tsv	0.71	recommended
100524645	Affx-472327281	AX-181912803			ACATTAACTCACCGGGCGGTTGTCATACTC[C/T]AGAAACGGACAA	Y	2	1	2	1	1	f		SALP_153499	JLBFK_00254898737	Contig4245	63953	JLBFK_GROUP7.tsv	0.676	recommended
100524646	Affx-472327288	AX-181912804			CGTCC[A/G]TCACACATGTGTAATGAGGTCTTCCACGTC	R	2	1	2	1	1	r		SALP_154997	JLBFK_00255254673	Contig5280	345913	JLBFK_GROUP7.tsv	0.7	recommended
100524647	Affx-472327289	AX-87134938			GTGGGCA[A/G]CGGGATGGGCTTCACATAATCAGTGATCTC	R	2	1	2	1	1	r		SALP_155103	JLBFK_00255286646	Contig5378	126043	JLBFK_GROUP7.tsv	0.632	recommended
100524648	Affx-472327295	AX-181912805			GGGAGGCG[C/T]GACGCTGCTGACTTCCTGTTAAAGACCTCG	Y	2	1	2	1	1	r		SALP_156189	JLBFK_00255594082	Contig6837	70322	JLBFK_GROUP7.tsv	0.602	recommended
100524649	Affx-472327296	AX-181912806			CAC[C/T]ATCAACATGAACAACATGAACGATGGCTGG	Y	2	1	2	1	1	r		SALP_156271	JLBFK_00249075020	Contig6938	3761	JLBFK_GROUP7.tsv	0.616	recommended
100524650	Affx-472327298	AX-181912807			AGGTGAATGTCACTGAGTTACTAGGTCTGC[C/T]GGGGGAGACAT	Y	2	1	2	1	1	f		SALP_157046	JLBFK_00255848392	Contig8597	99816	JLBFK_GROUP7.tsv	0.646	recommended
100524651	Affx-472327300	AX-181912808			TAACAGGTCATAGAAATAGTCCAGCCCCTG[G/T]CCCAGTTCCCACATGGAGATTCCTGTACCT	K	2	1	2	1	1	r		SALP_157599	JLBFK_00256036761	Contig10575	14542	JLBFK_GROUP7.tsv	0.614	recommended
100524652	Affx-472327301	AX-181912809			CACGGACAAAGACAAGTACGGCATCAGTCT[A/G]CGGGCTGAACCGGA	R	2	1	2	1	1	f		SALP_157981	JLBFK_00258902616	Contig12833	20536	JLBFK_GROUP7.tsv	0.686	recommended
100524653	Affx-472327302	AX-181912810			CAGCAGTGAG[A/G]TTTCTTCCCTGTTGGTCTCTGCTGGTGTTT	R	2	1	2	1	1	r		SALP_158346	JLBFK_00250209776	Contig17980	8125	JLBFK_GROUP7.tsv	0.606	recommended
100524654	Affx-472327303	AX-181912811			GTAGAGTACGACCCTA[C/T]CTCACACAGGAAACGCCACAGGTCCTAATCCAGGC	Y	2	1	2	1	1	r		SALP_188967	dm_2236	Contig956	31832	danzferg_top.tsv	0.626	recommended
100524655	Affx-472327306	AX-181912812			ATTTGGTACTTTGCAACTAAGTGTCACATTTGCAT[C/T]T	Y	2	1	2	1	1	f		SALP_198240	SAC22635	Contig3237	187472	danzferg_top.tsv	0.704	recommended
100524656	Affx-472327308	AX-181912813			CTAGTCCAACC[A/G]CAATCACTGACACATGTAGAGGTTTAGATGTATAA	R	2	1	2	1	1	r		SALP_194421	dm_25886	Contig5028	28344	danzferg_top.tsv	0.656	recommended
100524657	Affx-472327310	AX-181912814			TAGTATGGTGTCTTTGTCTTGTGACCTGGGTTGAA[C/T]TGGAGAGAGATCTTTCGATGCCTCTGACTGTACCT	Y	2	1	2	1	1	r		SALP_195389	dm_35952	Contig682	44855	danzferg_top.tsv	0.686	recommended
100524658	Affx-472327311	AX-181912815			CGGACCGCCACCCGTGTCCCTCAGAACATA[A/G]TCACCTGAGAGTAAGGAAGGAATTAAAGAA	R	2	1	2	1	1	r		SALP_147413	JLBFK_00253587800	Contig2263	291424	JLBFK_GROUP7.tsv	0.702	recommended
100524660	Affx-472327313	AX-181912817			GGAACTGTGAGCACAAGACAGGACCCTGTC[A/G]TAAGATCGGCAGGTGAGGTCAATTACCAAC	R	2	1	2	1	1	r		SALP_147618	JLBFK_00253633773	Contig2298	654700	JLBFK_GROUP7.tsv	0.638	recommended
100524661	Affx-472327316	AX-181912818			AGCAGGAAGCACTTTGAGCATCCTCTGTTCCTCTT[A/G]GGTCTTTATTTATATGCTTAGCCTTGTTTGCCCCC	R	2	1	2	1	1	r		SALP_197618	SAC136643	Contig3174	1161399	danzferg_top.tsv	0.742	recommended
100524662	Affx-472327319	AX-181912819			TTCTGGGAGTTACAGAACAT[G/T]TTTGTATCTTTTCATTAGCTAGAACACAGCAGGTA	K	2	1	2	1	1	r		SALP_199651	SAC5782	Contig851	871537	danzferg_top.tsv	0.754	recommended
100524663	Affx-472327320	AX-181912820			GTCATTACTGTAGCACGCACAGGCCTGTCATTGTC[A/G]GACAAGGAGTGGGTGATTGATGCATTTCCCAGAGT	R	2	1	2	1	1	r		SALP_199506	SAC52606	Contig48	790550	danzferg_top.tsv	0.602	recommended
100524664	Affx-472327321	AX-181912821			AGATGATTATACGACATTATAACGGGGTCATACAT[G/T]CTAGTCTTGCTATGCATTACAGCTGCATCCTAATG	K	2	1	2	1	1	f		SALP_199557	SAC54278	Contig698	255856	danzferg_top.tsv	0.706	recommended
100524665	Affx-472327322	AX-181912822			ATGTCGTCTGCAACTCCCTGACTCTGGTCTCTGAA[A/G]AACTTGGACTTTTACTTTGTATTCTAATTGGAATG	R	2	1	2	1	1	r		SALP_199627	SAC57031	Contig3626	79270	danzferg_top.tsv	0.676	recommended
100524666	Affx-472327323	AX-181912823			TGTTAAACCGAACCTCAGCAGTACTCTATCCAGGG[C/T]AAACATAATCAAGTTTACACATAGGGAAGGGATTC	Y	2	1	2	1	1	r		SALP_199852	SAC62409	Contig846	971382	danzferg_top.tsv	0.65	recommended
100524667	Affx-472327324	AX-181912824			AGGAAAGCCACTACACAACAC[A/G]AAACATTACATTAATTGTAGTGGCGATCTTAGCAT	R	2	1	2	1	1	r		SALP_199926	SAC64012	Contig898	444077	danzferg_top.tsv	0.614	recommended
100524668	Affx-472327328	AX-181912825			CCTGGTAATCCGGGTGGAGGCTCTGCGTCT[C/T]GACAGCCATGTTAGGAGGATGTAGATCAGC	Y	2	1	2	1	1	r		SALP_151767	JLBFK_00258091892	Contig3486	755642	JLBFK_GROUP7.tsv	0.606	recommended
100524669	Affx-472327329	AX-181912826			TGTAGGGTTCCTGTAAATAGTTTACAGA[A/G]ATATTTTCTTATCAGATGTATTGTGTCAATCATGA	R	2	1	2	1	1	r		SALP_200443	SAC77163	Contig9568	15294	danzferg_top.tsv	0.72	recommended
100524670	Affx-472327330	AX-181912827			G[C/T]GTGTATGCATGTGCATAGGATATCTACTGTTTGTG	Y	2	1	2	1	1	r		SALP_200521	SAC7938	Contig11712	50862	danzferg_top.tsv	0.624	recommended
100524671	Affx-472327331	AX-181912828			CAAAATAAATACATTCAAGTTCAC[A/G]TATTTTTTGTTTTCACATACATTAAGATATAAGAT	R	2	1	2	1	1	r		SALP_203944	TP9688	Contig8597	68837	danzferg_top.tsv	0.684	recommended
100524672	Affx-472327333	AX-181912829			A[G/T]TATAAATTGACACAGTGTGGTCCATCTTGT	K	2	1	2	1	1	r		SALP_228002	JLBFK_00253456915	Contig2150	694535	JLBFK_GROUP8_v2.txt	0.706	recommended
100524673	Affx-472327334	AX-181912830			A[A/C]AACTTTCTCTTGCAAGCAAGTTACATTAGC	M	2	1	2	1	1	r		SALP_212039	JLBFK_00251876242	Contig1096	251709	JLBFK_GROUP8_v2.txt	0.62	recommended
100524674	Affx-472327337	AX-181912831			CATTACAACATTTTAATTTGAAGATACACA[C/T]ACCTACATACTATATAAAGAACTAAA	Y	2	1	2	1	1	f		SALP_218848	JLBFK_00252522862	Contig1486	2748450	JLBFK_GROUP8_v2.txt	0.712	recommended
100524659	Affx-472327341	AX-181912816			TTTAT[G/T]TATGTGTGCATGCTTAGATTAGCTGCTTTGAAGGG	K	2	1	2	1	1	r		SALP_190514	dm_8557	Contig1264	1262818	danzferg_top.tsv	0.722	recommended
100524675	Affx-472327342	AX-181912832			CATAGGTT[A/G]TAATATGGATTTTTACTGGCTTAGCTTCCT	R	2	1	2	1	1	r		SALP_210006	JLBFK_00250357578	Contig0	383946	JLBFK_GROUP8_v2.txt	0.718	recommended
100524676	Affx-472327343	AX-181912833			CTAACTATTCTGATTTGCCACTAGAATCAT[A/G]ATAA	R	2	1	2	1	1	f		SALP_222410	JLBFK_00256320724	Contig16995	717	JLBFK_GROUP8_v2.txt	0.684	recommended
100524677	Affx-472327348	AX-181912834			A[C/T]GCTTTTTCTGGTCTCCTCTCAGGACATTTT	Y	2	1	2	1	1	r		SALP_228899	JLBFK_00256402724	Contig22364	5999	JLBFK_GROUP8_v2.txt	0.71	recommended
100524678	Affx-472327349	AX-181912835			ATAACACTCTTGTATGCTGTTTTCCATTCC[C/T]GTCTTTGAT	Y	2	1	2	1	1	f		SALP_236079	JLBFK_00250515195	Contig35	3564564	JLBFK_GROUP8_v2.txt	0.654	recommended
100524679	Affx-472327350	AX-181912836			CAGGTTATCATTCAACCAACCCGGGTAGAT[A/G]CAAACAGGAATGAAATCCTCAA	R	2	1	2	1	1	f		SALP_222283	JLBFK_00260262808	Contig16929	18333	JLBFK_GROUP8_v2.txt	0.616	recommended
100524680	Affx-472327351	AX-181912837			CGAAAACAT[C/T]CCACACATTCATTAGACCGTCTCTGAGCAT	Y	2	1	2	1	1	r		SALP_241411	JLBFK_00250590036	Contig53	888303	JLBFK_GROUP8_v2.txt	0.624	recommended
100524681	Affx-472327352	AX-181912838			ATGAGCAAAAAT[G/T]ACTAAATTGAATACTGAGCGATATTGTATG	K	2	1	2	1	1	r		SALP_242006	JLBFK_00258468926	Contig5573	196404	JLBFK_GROUP8_v2.txt	0.624	recommended
100524682	Affx-472327353	AX-181912839			T[C/T]ACCACAGAGAAATAGTTTGCAGTACGGTAA	Y	2	1	2	1	1	r		SALP_242176	JLBFK_00255350766	Contig5656	25720	JLBFK_GROUP8_v2.txt	0.618	recommended
100524683	Affx-472327354	AX-181912840			AA[C/T]TCCTTAGTCCTAATTTAAGGGTAATTGGAG	Y	2	1	2	1	1	r		SALP_243445	JLBFK_00248855538	Contig6051	5007	JLBFK_GROUP8_v2.txt	0.766	recommended
100524684	Affx-472327356	AX-181912841			GGA[G/T]GACAATGTAGAATCCCGGAGATATCGCTTC	K	2	1	2	1	1	r		SALP_247450	JLBFK_00251166118	Contig740	1824479	JLBFK_GROUP8_v2.txt	0.704	recommended
100524685	Affx-472327359	AX-181912842			A[G/T]CATTTTGAAACTGACGGATGAGTTGGATTA	K	2	1	2	1	1	r		SALP_249548	JLBFK_00251299108	Contig826	3376819	JLBFK_GROUP8_v2.txt	0.714	recommended
100524686	Affx-472327360	AX-181912843			GTCTCTTTCCAACATGTGGATTCCATCAGA[G/T]ATATTTTGCTTAGGCA	K	2	1	2	1	1	f		SALP_250590	JLBFK_00250673704	Contig87	1298	JLBFK_GROUP8_v2.txt	0.646	recommended
100524687	Affx-472327361	AX-181912844			C[C/T]ATTGTGTTCATGTTTGTGTCGTGGTCCCTG	Y	2	1	2	1	1	r		SALP_229323	JLBFK_00256405458	Contig22674	12618	JLBFK_GROUP8_v2.txt	0.644	recommended
100524688	Affx-472327366	AX-181912845			CACAGTGCAAGAGTGAAGAAACAGTATATC[C/T]TTTTACCTCGTCATGGTCCATGTCTGCATC	Y	2	1	2	1	1	r		SALP_152374	JLBFK_00258150977	Contig3671	196053	JLBFK_GROUP7.tsv	0.758	recommended
100524689	Affx-472327370	AX-181912846			TGATGTCCTGCCAGGTATGAGAGTGGCTC[A/C]GCATACTACCATGAAGATGACAGAGAGGGCCTGCT	M	2	1	2	1	1	r		SALP_189695	dm_4902	Contig3868	1340	danzferg_top.tsv	0.604	recommended
100524690	Affx-472327371	AX-181912847			AA[A/C]AATTTTCCCGGTTGTCCCAAAAAATGACACATATT	M	2	1	2	1	1	r		SALP_190668	dm_9142	Contig41	152421	danzferg_top.tsv	0.662	recommended
100524691	Affx-472327372	AX-181912848			TTATGCAAGAGCCTAGCTCAAGAATCTAGC[G/T]TTTTGCATACATCAATGTAGTATGTGCAAT	K	2	1	2	1	1	r		SALP_214216	JLBFK_00249848090	Contig12045	154	JLBFK_GROUP8_v2.txt	0.786	recommended
100524692	Affx-472327373	AX-181912849			TATTTTCGAGTAATGCCCCCACTAAGCCAC[G/T]CCTCCAATATAATTCCTCTGTGTGCCTTGC	K	2	1	2	1	1	r		SALP_214763	JLBFK_00252142151	Contig1232	2718813	JLBFK_GROUP8_v2.txt	0.618	recommended
100524693	Affx-472327375	AX-181912850			AGTCTCCACTGGTATGTATAACAGTACTTC[C/T]TTTTCTGTTCTCCCCTCTTCATAGAACATC	Y	2	1	2	1	1	r		SALP_218462	JLBFK_00252483841	Contig1462	1132188	JLBFK_GROUP8_v2.txt	0.686	recommended
100524694	Affx-472327376	AX-181912851			TTTAAAGCCTCTTTGTTTTTCAAG[A/C]CTTTTCTTTTAATGGACCTGAAGGAAAAAA	M	2	1	2	1	1	r		SALP_223595	JLBFK_00253063564	Contig1784	1079819	JLBFK_GROUP8_v2.txt	0.688	recommended
100524695	Affx-472327377	AX-181912852			TCTGGTCCCTCAGTAAGGAACACAGGCGGA[A/G]TGCTAACTCTATCAGAAACACACTCGGTTG	R	2	1	2	1	1	r		SALP_223608	JLBFK_00253067162	Contig1784	1907847	JLBFK_GROUP8_v2.txt	0.696	recommended
100524696	Affx-472327380	AX-181912853			GCATTCTACTAAGACTAAACCTGATGTGAA[A/C]AA	M	2	1	2	1	1	f		SALP_218306	JLBFK_00256253082	Contig14518	3261	JLBFK_GROUP8_v2.txt	0.784	recommended
100524697	Affx-472327382	AX-181912854			AACACAGAAA[C/T]CACTGATGGATATGAGGCTTTATAAGAAGT	Y	2	1	2	1	1	r		SALP_244866	JLBFK_00250965296	Contig653	645529	JLBFK_GROUP8_v2.txt	0.672	recommended
100524698	Affx-472327383	AX-181912855			TTTCCTTTA[G/T]GGTTGATTTTAACGACGGAAGGAGTCTCTC	K	2	1	2	1	1	r		SALP_223645	JLBFK_00246265099	Contig1786	727409	JLBFK_GROUP8_v2.txt	0.682	recommended
100524699	Affx-472327384	AX-181912856			TGACATAAATCCATCAAAGGTGATTTAATT[G/T]A	K	2	1	2	1	1	f		SALP_224495	JLBFK_00250229104	Contig18520	6166	JLBFK_GROUP8_v2.txt	0.69	recommended
100524700	Affx-472327387	AX-181912857			ATATATATAT[A/G]TGTTAATGTGTAATATATGCAAATACACCC	R	2	1	2	1	1	r		SALP_227539	JLBFK_00253419371	Contig2100	707962	JLBFK_GROUP8_v2.txt	0.67	recommended
100524701	Affx-472327389	AX-181912858			TGGCAGATATGTCATAAGAATGAGTGCTTC[A/G]TTGAATATCACG	R	2	1	2	1	1	f		SALP_227952	JLBFK_00253450790	Contig2145	64751	JLBFK_GROUP8_v2.txt	0.648	recommended
100524702	Affx-472327390	AX-181912859			TATATCATCAAACAGGGACATGATGATAGA[G/T]TCCCCCCCGACCACCTGACGACCACGCAAT	K	2	1	2	1	1	f		SALP_252394	JLBFK_00244965520	Contig949	567634	JLBFK_GROUP8_v2.txt	0.748	recommended
100524703	Affx-472327391	AX-181912860			ACATCTCCTAGCATGACTTTATCAGGCAAA[A/C]A	M	2	1	2	1	1	f		SALP_240504	JLBFK_00248475148	Contig4905	13680	JLBFK_GROUP8_v2.txt	0.65	recommended
100524704	Affx-472327392	AX-181912861			TCCCA[G/T]GTTTCATGAGCTGATCTAAAAGAATCCAGA	K	2	1	2	1	1	r		SALP_252775	JLBFK_00255964896	Contig9663	10025	JLBFK_GROUP8_v2.txt	0.784	recommended
100524705	Affx-472327394	AX-181912862			CCGAGACAGGTCAGCATTATCACTGAGACA[A/G]GGCCTGAATTATCACTGATACAGGCCTGCA	R	2	1	2	1	1	r		SALP_224535	JLBFK_00250229950	Contig18546	1442	JLBFK_GROUP8_v2.txt	0.618	recommended
100524706	Affx-472327395	AX-181912863			TCTCTGCCATTTAGTTTTGGACCCTGAGGC[C/T]CTATCTAAGCTAATCCTTGTGTACGTCCCA	Y	2	1	2	1	1	r		SALP_225749	JLBFK_00250259140	Contig19552	3871	JLBFK_GROUP8_v2.txt	0.69	recommended
100524707	Affx-472327400	AX-181912864			ACCATCTTACCTAGCTAGATAGCTAGACCT[A/C]GCTGATATTGCATGTTGTTTTGCAAGAGGC	M	2	1	2	1	1	r		SALP_227902	JLBFK_00256390874	Contig21369	2504	JLBFK_GROUP8_v2.txt	0.632	recommended
100524708	Affx-472327401	AX-181912865			GGTCATGTAAGCTCCCAGAGAGGGTTGATT[A/G]AACTTGGGATTACATCTCAGTTCATCCGTT	R	2	1	2	1	1	r		SALP_227903	JLBFK_00253448157	Contig2137	8526	JLBFK_GROUP8_v2.txt	0.724	recommended
100524709	Affx-472327402	AX-181912866			TAGTATGCATGGAAAGGGTTTACCTTGATG[G/T]TCATTGTAAAAGCAATGCATTTCCTTCTCC	K	2	1	2	1	1	r		SALP_227997	JLBFK_00253455462	Contig2150	380850	JLBFK_GROUP8_v2.txt	0.6	recommended
100524710	Affx-472327403	AX-181912867			ACAACGAGATGGGGAGGGAATGAGGAGAGA[A/G]GAAACAGCAAGAAAGAAGATTGAGAGATGG	R	2	1	2	1	1	r		SALP_228305	JLBFK_00253484305	Contig2177	126239	JLBFK_GROUP8_v2.txt	0.614	recommended
100524711	Affx-472327407	AX-181912868			GTATGTATATACATTTGCAATTATGTGCTA[A/C]AATATGTTTAATTTGCTAGAGGTGAAAGGT	M	2	1	2	1	1	r		SALP_229504	JLBFK_00256407040	Contig22803	678	JLBFK_GROUP8_v2.txt	0.692	recommended
100524712	Affx-472327409	AX-181912869			GACAATACACTGCATTGTGCCAGCCAGGCT[G/T]CTAGCCAGGACACCTGTTGACTATTGGACT	K	2	1	2	1	1	r		SALP_230405	JLBFK_00253698233	Contig2375	572063	JLBFK_GROUP8_v2.txt	0.612	recommended
100524713	Affx-472327412	AX-181912870			TATTCGCTCCATAACCAGGG[A/G]GGCATTCTTTATGTTTGATGCATGCTTCGT	R	2	1	2	1	1	r		SALP_128603	JLBFK_00258015525	Contig3241	636841	JLBFK_GROUP5.tsv	0.688	recommended
100524714	Affx-472327413	AX-181912871			CCCTCCAGGTTCCCGTAGGTGAC[A/C]GTGTGAGTGGAGATGTCTGAAACGTCTGAA	M	2	1	2	1	1	r		SALP_129577	JLBFK_00254905010	Contig4250	30268	JLBFK_GROUP5.tsv	0.654	recommended
100524715	Affx-472327414	AX-181912872			GGCAGAGGTAGCTGGAGTGTCCTTGTGTGT[A/G]GTTTCCCACCAGCACACGACAAACAAACAT	R	2	1	2	1	1	r		SALP_131130	JLBFK_00261788656	Contig8111	27029	JLBFK_GROUP5.tsv	0.612	recommended
100524716	Affx-472327416	AX-181912873			GTAACACTCACCCTTCCTCAGCCTGCGGGT[C/T]CTTGCTCTTCCTCTTCAGTTTCAGCCGCTC	Y	2	1	2	1	1	r		SALP_132913	JLBFK_00244029408	Contig48	3712740	JLBFK_GROUP7.tsv	0.614	recommended
100524717	Affx-472327417	AX-181912874			TGATGAAGAGGACGGAGGGCCAGACCACGT[A/C]CAGTGCATGTCCTCTTGAGCCAAAGAGACA	M	2	1	2	1	1	r		SALP_135983	JLBFK_00251189121	Contig771	582707	JLBFK_GROUP7.tsv	0.676	recommended
100524718	Affx-472327420	AX-181912875			GGATAAGGCACCAGTACCTTTAAAAAACAT[A/G]CGAGCAAGGAGGCCTACAAACC	R	2	1	2	1	1	f		SALP_228097	JLBFK_00250753495	Contig216	67819	JLBFK_GROUP8_v2.txt	0.702	recommended
100524719	Affx-472327421	AX-181912876			CCGTCTGCTCTTGGAGTGGCAGGGGATGTC[A/G]TGCTTCAGGCTGTTCTCTTCGATCTGTAGC	R	2	1	2	1	1	r		SALP_228547	JLBFK_00250316212	Contig21954	5945	JLBFK_GROUP8_v2.txt	0.636	recommended
100524720	Affx-472327422	AX-181912877			AGAATC[A/C]TCCACTCGGTATCTAGGTATGAATTCAGAG	M	2	1	2	1	1	r		SALP_228741	JLBFK_00259572749	Contig2217	126975	JLBFK_GROUP8_v2.txt	0.664	recommended
100524721	Affx-472327428	AX-181912878			GAGGATTAGAGATTACAAGTGGAAGCCAGG[A/G]CCTTT	R	2	1	2	1	1	f		SALP_233221	JLBFK_00247275575	Contig2970	374	JLBFK_GROUP8_v2.txt	0.646	recommended
100524722	Affx-472327432	AX-181912879			TGTATCTG[G/T]GATATGATTACAACTGCAAATATGTTCAGG	K	2	1	2	1	1	r		SALP_236353	JLBFK_00254563081	Contig3558	62211	JLBFK_GROUP8_v2.txt	0.694	recommended
100524723	Affx-472327433	AX-181912880			CTATGATCAGCTTGTCAAAAAT[A/G]TAAGGATACAAACTTCAAACCACTGATCAT	R	2	1	2	1	1	r		SALP_242484	JLBFK_00255382061	Contig5756	520907	JLBFK_GROUP8_v2.txt	0.678	recommended
100524724	Affx-472327436	AX-181912881			TA[C/T]ATAGAACCAACCAACCAGAAAGTAGAATGA	Y	2	1	2	1	1	r		SALP_222850	JLBFK_00250181825	Contig17261	2919	JLBFK_GROUP8_v2.txt	0.622	recommended
100524725	Affx-472327437	AX-181912882			GAAACTAGTCTTTGCTCATTCTCTCCAAAC[C/T]G	Y	2	1	2	1	1	f		SALP_245519	JLBFK_00244473811	Contig669	2696797	JLBFK_GROUP8_v2.txt	0.648	recommended
100524726	Affx-472327438	AX-181912883			TTTTTGTTTTACGCCAATTTTGGTAACTAA[G/T]AAATATTAATATGGTTCCTTT	K	2	1	2	1	1	f		SALP_246531	JLBFK_00255626557	Contig7058	2472	JLBFK_GROUP8_v2.txt	0.744	recommended
100524727	Affx-472327439	AX-181912884			CTTGTCGTTGTGTC[A/C]TTTCGAGTTAACAATGGGTGCTGGATAGCT	M	2	1	2	1	1	r		SALP_253022	JLBFK_00249579934	Contig9753	4687	JLBFK_GROUP8_v2.txt	0.77	recommended
100524728	Affx-472327440	AX-181912885			TGAGGTTATTTTCATGCAAACAGTGCCTTC[A/C]GAAA	M	2	1	2	1	1	f		SALP_229316	JLBFK_00253593306	Contig2267	64284	JLBFK_GROUP8_v2.txt	0.61	recommended
100524729	Affx-472327442	AX-181912886			TGGCGTAATTAGGAGAACACAGCCGGAGAC[C/T]GATAGC	Y	2	1	2	1	1	f		SALP_231330	JLBFK_00253828444	Contig2570	698286	JLBFK_GROUP8_v2.txt	0.672	recommended
100524730	Affx-472327444	AX-181912887			CTCGCTGTGTACTGTTGGCAGGGGTTACTT[C/T]GGATCAAAATTCCTAAATACAACACAAATA	Y	2	1	2	1	1	r		SALP_231466	JLBFK_00243945409	Contig26	1586816	JLBFK_GROUP8_v2.txt	0.706	recommended
100524731	Affx-472327445	AX-181912888			ACACAATCAAGTCTA[C/T]ATGAAAATTGCTAAAAGCAGCAGATTTGAA	Y	2	1	2	1	1	r		SALP_231468	JLBFK_00250471335	Contig26	1711736	JLBFK_GROUP8_v2.txt	0.626	recommended
100524732	Affx-472327446	AX-181912889			TCTGGGGGCCTGCCCAACAACCTCAGAGCA[G/T]CAAAACTGGTGGGTTCACTTTCATTCGATC	K	2	1	2	1	1	r		SALP_232344	JLBFK_00247128559	Contig2768	316550	JLBFK_GROUP8_v2.txt	0.698	recommended
100524733	Affx-472327447	AX-181912890			AAAGGACAGGAATTCTGTCAACGCCAGCAG[G/T]ATGCTTGTAACGGTACTCTAATTG	K	2	1	2	1	1	f		SALP_233257	JLBFK_00247284901	Contig2976	1101603	JLBFK_GROUP8_v2.txt	0.648	recommended
100524734	Affx-472327449	AX-181912891			GCAGATCACCTCCTCGTCGCCAAAAAATGT[A/C]GTGGAAATTCATTTTGAGAGAGACTTTGTA	M	2	1	2	1	1	r		SALP_234156	JLBFK_00254246186	Contig3128	1091221	JLBFK_GROUP8_v2.txt	0.734	recommended
100524735	Affx-472327451	AX-181912892			CGGGTGGGTATGAGTGTGAAGGGTTAACGG[A/G]TGCTTTTCGGTTATGTCCAACCATCAGTAA	R	2	1	2	1	1	r		SALP_235043	JLBFK_00258022423	Contig3267	447776	JLBFK_GROUP8_v2.txt	0.722	recommended
100524736	Affx-472327452	AX-181912893			ACCCTGTGTCATCAAAGAGTCATACAAGTG[C/T]GTGTCATTTTACTTTCTGTCTCCGGAATAG	Y	2	1	2	1	1	r		SALP_235094	JLBFK_00247601007	Contig3280	196801	JLBFK_GROUP8_v2.txt	0.668	recommended
100524737	Affx-472327453	AX-181912894			AACAGAAATAGCTGCCCCTGGACACTTGTC[G/T]ATTTACATTTGAAATGAACCAATTCATTCC	K	2	1	2	1	1	r		SALP_235095	JLBFK_00247601563	Contig3280	260424	JLBFK_GROUP8_v2.txt	0.698	recommended
100524738	Affx-472327454	AX-181912895			AGCTGTTAAGGATTGTAGCCTACATCAGCT[C/T]GTACTGTGTAGCTGAAGCTGTCTTTATTAG	Y	2	1	2	1	1	r		SALP_235150	JLBFK_00258029892	Contig3300	1758	JLBFK_GROUP8_v2.txt	0.648	recommended
100524739	Affx-472327455	AX-181912896			TGTCACAAATTCCAGACAGAAGTGA[A/G]TTTCCTATTCCCTGTCAATAACACCCAGAG	R	2	1	2	1	1	r		SALP_235151	JLBFK_00247612057	Contig3300	64990	JLBFK_GROUP8_v2.txt	0.75	recommended
100524740	Affx-472327456	AX-181912897			AGTTACAAGCTTGTACAACTAGCTGACTAG[C/T]TAGATTAATCGATCCACATATAGCTATTGA	Y	2	1	2	1	1	r		SALP_235533	JLBFK_00247675828	Contig3404	3510	JLBFK_GROUP8_v2.txt	0.706	recommended
100524741	Affx-472327457	AX-181912898			TGAAAAAGACAAATCCTCAGGTGGGCGGGG[A/C]ATTCGCCTTGCTCGTTTGGTCCTTGTGTCA	M	2	1	2	1	1	r		SALP_235642	JLBFK_00259759110	Contig3432	138613	JLBFK_GROUP8_v2.txt	0.68	recommended
100524742	Affx-472327459	AX-181912899			GCATGTGGGGATGTACTGTGTCTTGACACT[C/T]TGACTTCATCGTTGTTAGATTGAGAATGTG	Y	2	1	2	1	1	r		SALP_235993	JLBFK_00254513252	Contig3491	843547	JLBFK_GROUP8_v2.txt	0.67	recommended
100524743	Affx-472327460	AX-181912900			CCAGTCATTGCTAATCACTAGTTAGCATCA[A/C]ATAGCATCAGTTATCATCAACCATTGCCAC	M	2	1	2	1	1	r		SALP_236268	JLBFK_00258106174	Contig3540	7578	JLBFK_GROUP8_v2.txt	0.64	recommended
100524744	Affx-472327461	AX-181912901			TACAGTGGGCCATCACACAGGACCTCAAAC[C/T]ATGGCAGCTTTCAGATGAGGTCCATTGCCT	Y	2	1	2	1	1	r		SALP_236324	JLBFK_00247797864	Contig3554	1220	JLBFK_GROUP8_v2.txt	0.648	recommended
100524745	Affx-472327462	AX-181912902			ATCTCTCAGATACAGGACAGACATTTTT[G/T]ATTTATTTTTGGATTATCTGTTCTGACATC	K	2	1	2	1	1	r		SALP_236713	JLBFK_00247862561	Contig3640	883990	JLBFK_GROUP8_v2.txt	0.736	recommended
100524746	Affx-472327464	AX-181912903			TGTGTCTGGATGTGTATGTTTTGTGTTCCA[C/T]TGAAAGGTATACACAATATTCTGCTTTTGT	Y	2	1	2	1	1	r		SALP_237360	JLBFK_00247969390	Contig3830	128925	JLBFK_GROUP8_v2.txt	0.666	recommended
100524747	Affx-472327465	AX-181912904			GTCCTGTCCCGTCATCTTCTCAAACAACAC[C/T]GTGTAGATTCCTAACCTCGTTGTGGTGTAG	Y	2	1	2	1	1	r		SALP_237522	JLBFK_00254752943	Contig3888	201	JLBFK_GROUP8_v2.txt	0.71	recommended
100524748	Affx-472327467	AX-181912905			AATCAAGAACATACTG[C/T]CGTTAAAATGTGTCAACATAACAATAAATC	Y	2	1	2	1	1	r		SALP_239220	JLBFK_00258306596	Contig4441	196925	JLBFK_GROUP8_v2.txt	0.696	recommended
100524749	Affx-472327469	AX-181912906			ATGTAGATTATCAACGTCTCTAACCCATACTTTCA[A/G]AAATACATTCCCCCCTCTTCCGAGAATGTTGCCAT	R	2	1	2	1	1	f		SALP_103104	SAC88763	Contig20	226915	danzferg_second.tsv	0.724	recommended
100524750	Affx-472327470	AX-181912907			GGTTGAGATCCTTGGATTCAACAGCACAGA[C/T]ACTGAGTCATCATCCCAGTCAGAGGACACT	Y	2	1	2	1	1	f		SALP_129651	JLBFK_00248252392	Contig4348	30939	JLBFK_GROUP5.tsv	0.664	recommended
100524751	Affx-472327471	AX-181912908			GACCAGCTGCG[C/T]GACATTGAGGACGTCTGCGCTATATGCTACCAGGA	Y	2	1	2	1	1	r		SALP_188754	dm_1513	Contig1351	468829	danzferg_top.tsv	0.63	recommended
100524752	Affx-472327473	AX-181912909			GGCAACAACAGACACTTACGGGACGCAGCG[C/T]GTGACGTTTACAAATTAGCCTACCTATCGT	Y	2	1	2	1	1	r		SALP_129652	JLBFK_00258291092	Contig4348	31084	JLBFK_GROUP5.tsv	0.716	recommended
100524753	Affx-472327474	AX-87811410			TGTTGTTAATACACAAAGTAACCAAAAACC[G/T]GATCTAATTTGCATATTCATAGTGAG	K	2	1	2	1	1	f		SALP_234171	JLBFK_00254251097	Contig3128	2053062	JLBFK_GROUP8_v2.txt	0.664	recommended
100524754	Affx-472327475	AX-181912910			CATGTGATCTGCTGAACAAACGT[A/G]AAAATGTAGTGAAAATAAGAATTACTTTTT	R	2	1	2	1	1	r		SALP_211790	JLBFK_00249711566	Contig10822	412	JLBFK_GROUP8_v2.txt	0.636	recommended
100524755	Affx-472327478	AX-181912911			TCCATGTGTATATTCATTATTCCTTTCATGTCTAT[A/T]ACACAACCATCCCCATGTACATCTCCTTATTCCCC	W	4	1	2	1	1	f		SALP_100024	SAC38401	Contig1218	2776490	danzferg_icelandic.tsv	0.78	recommended
100524756	Affx-472327481	AX-181912912			TTCCTGTAAAAATCTCTCCCTCATACTGATTCCAT[A/T]TAGTACAGTACCAAGTGATGCATTCAGCAGACTCA	W	4	1	2	1	1	f		SALP_100027	SAC88511	Contig1261	349245	danzferg_icelandic.tsv	0.708	recommended
100524757	Affx-472327485	AX-181912913			TATTTACTCTGAGCTGTGCTTAAATAGGTTGGTCA[A/T]AGATGGAAGGCCATGTTGCCCAACAGAGATCTTCC	W	4	1	2	1	1	f		SALP_100038	SAC34214	Contig1680	3311953	danzferg_icelandic.tsv	0.61	recommended
100524758	Affx-472327487	AX-181912914			TAGAATAAATTGATAACCCAAATGTTTTAGAAGAC[A/T]ATTTTTATTAGCTTTCACATTGGACACCTATACAG	W	4	1	2	1	1	r		SALP_100040	SAC134762	Contig1718	150159	danzferg_icelandic.tsv	0.67	recommended
100524759	Affx-472327488	AX-181912915			TTACAATTTAATGCATCCGTTAGATAAATAATACT[A/T]GCACATACAGTTACGTTGGTGTAGAATAGGCTCTA	W	4	1	2	1	1	r		SALP_100041	TP15475	Contig1763	266881	danzferg_icelandic.tsv	0.682	recommended
100524760	Affx-472327490	AX-181912916			ATCATAATTAAGAAACATGCAGTTGGCTCTCAACT[A/T]GATATTCAGATGAGCTAGTCCCAAACAGAGTCCTC	W	4	1	2	1	1	r		SALP_100043	SAC38665	Contig1884	817830	danzferg_icelandic.tsv	0.768	recommended
100524761	Affx-472327491	AX-181912917			CGGTGCCTGTATGAGAAATGATTTGATTGTGCATG[A/T]AGGCCGATGCATATGCTTACATGTGTTTTTGTGTG	W	4	1	2	1	1	f		SALP_100044	SAC23841	Contig19854	16646	danzferg_icelandic.tsv	0.658	recommended
100524762	Affx-472327497	AX-181912918			CACCAATTAGATGCATCACTACTTGAATATGGCGG[A/T]CTATTGAATCAATCAGGTTCTACACACACATTCGC	W	4	1	2	1	1	r		SALP_100054	SAC134909	Contig2238	291495	danzferg_icelandic.tsv	0.68	recommended
100524763	Affx-472327498	AX-181912919			TAGGTGTCCTCACTATCCAAATGGAGTAAGGTTAC[A/T]CTCTTGTAGTCAGAAGAGCTGTAAATGCATAGCTT	W	4	1	2	1	1	f		SALP_100057	SAC27353	Contig2375	472028	danzferg_icelandic.tsv	0.742	recommended
100524764	Affx-472327499	AX-181912920			GTAAAAAATGTACTGACCTTCACCCGCCTAATGTA[A/T]TATAATAGAAATGATGACCCACATCTCATTTAAAG	W	4	1	2	1	1	r		SALP_100060	SAC137729	Contig2561	1038308	danzferg_icelandic.tsv	0.828	recommended
100524765	Affx-472327502	AX-181912921			TGTGATGTGCTGAGGAAACCTGTCTTCTGTTGCAT[A/T]TGAGATGCAGCAGCAGGCTCTGTATCTGTATTCTG	W	4	1	2	1	1	f		SALP_100066	SAC31058	Contig2702	687710	danzferg_icelandic.tsv	0.616	recommended
100524766	Affx-472327503	AX-181912922			TGGCTCAAAGTGGAGGAGAGTGACTTCATCACTAC[A/T]TGTTTTTTTAAGTAGAGTTGACATGTTGAATGCAC	W	4	1	2	1	1	r		SALP_100068	SAC20046	Contig3058	212642	danzferg_icelandic.tsv	0.67	recommended
100524767	Affx-472327504	AX-181912923			CACACTATAGGTAATGTCTTTTACTCTAAAGTATT[A/T]ATTTATATTTCATGCACCCATGCTATCCAATGCAT	W	4	1	2	1	1	r		SALP_100073	SAC136103	Contig3085	112980	danzferg_icelandic.tsv	0.742	recommended
100524768	Affx-472327505	AX-181912924			TGCATGTAATCCTTTAATATAAAGATGCAATTTTA[A/T]GGTAAAAAAATTGCTTCTACCAACTTTGAAACTCA	W	4	1	2	1	1	r		SALP_100079	SAC29966	Contig3243	55944	danzferg_icelandic.tsv	0.75	recommended
100524769	Affx-472327507	AX-181912925			AGTCTACTTTTCTCTGGTAGAATGCAAGATTAGCC[A/T]CAAGCAAAACATTAAGAAATGTAGCTTCTTTCCAT	W	4	1	2	1	1	f		SALP_100082	SAC4594	Contig3594	54169	danzferg_icelandic.tsv	0.622	recommended
100524770	Affx-472327508	AX-181912926			AGGTGGAAATAACAACTATGAATATGCATGATGAA[A/T]GTAAGCTTTACTTTTTGGTAACTGTTTAACAGACA	W	4	1	2	1	1	f		SALP_100083	SAC77919	Contig3633	737815	danzferg_icelandic.tsv	0.764	recommended
100524771	Affx-472327509	AX-181912927			TATAATTAATCACATCATTAACTAAATCCATTCAA[A/T]CACATCTCATCAACATTTTCCTGCCAGCTGCTAAC	W	4	1	2	1	1	r		SALP_100084	SAC81350	Contig3668	811483	danzferg_icelandic.tsv	0.628	recommended
100524772	Affx-472327510	AX-181912928			TGTGTGTGCATGTATGCATGCATTTAGTCAATGTA[A/T]CTTAAATGCTATCATATTGAGAGGGATGGATGGAG	W	4	1	2	1	1	f		SALP_100086	SAC90228	Contig3702	61768	danzferg_icelandic.tsv	0.66	recommended
100524773	Affx-472327512	AX-181912929			TTCACATGAAAAAAATTCTCTCTCAATTGTTTAAT[A/T]TTTCTTGGGATCACAAAATGCATCCAGTGCTGCAA	W	4	1	2	1	1	f		SALP_100092	SAC194922	Contig3891	142439	danzferg_icelandic.tsv	0.688	recommended
100524774	Affx-472327515	AX-181912930			AAATGTCGGAGCAGGAGGAAGCTTGGCTTGAAGCG[A/T]TGTGCATCTTTTTGTTAAGACATGCATTATCTGAA	W	4	1	2	1	1	r		SALP_100104	SAC134649	Contig4586	10419	danzferg_icelandic.tsv	0.702	recommended
100524775	Affx-472327516	AX-181912931			ACTACTATTCATAACTATATTCTACATGATCATGT[A/T]TATACTACACAATAACCCTCTTCTACATGATAATG	W	4	1	2	1	1	r		SALP_100105	SAC120866	Contig4893	21454	danzferg_icelandic.tsv	0.726	recommended
100524776	Affx-472327517	AX-181912932			TCAAATGACAAAGTAATTTGTGGAATATTAGGTTT[A/T]CAGTGTAAAAAGCACCGTTTCCTACTGAGATGCAT	W	4	1	2	1	1	r		SALP_100106	SAC47031	Contig5100	202370	danzferg_icelandic.tsv	0.686	recommended
100524777	Affx-472327519	AX-181912933			ACTGCTTTAATGAACAAAAACAAAAGCATTTTG[A/T]TATTGCATGCATTAGAACAATGGTACATGGTGGTT	W	4	1	2	1	1	r		SALP_100109	SAC61535	Contig5741	231742	danzferg_icelandic.tsv	0.73	recommended
100524778	Affx-472327520	AX-181912934			GCTTGATGGTAATAACCTTATGGTAACAAAGAAAG[A/T]TTAAAACTGAATTCAATATATTCTCAAAACTAAAT	W	4	1	2	1	1	r		SALP_100115	SAC29455	Contig6140	8239	danzferg_icelandic.tsv	0.818	recommended
100524779	Affx-472327521	AX-181912935			CCAGACAATTTTTACAACTTTTTCACTGATGTATT[A/T]TACATTGCAATTATGCATTGCTATTACAAAGCAAA	W	4	1	2	1	1	r		SALP_100116	SAC133491	Contig62	4195394	danzferg_icelandic.tsv	0.672	recommended
100524780	Affx-472327522	AX-181912936			CAGTCGCCCAGGCAATGGATAATCTAATTATTGTT[A/T]GATTATTAAATGTTATTCCCTCTGGATGCAACGTT	W	4	1	2	1	1	f		SALP_100117	SAC22222	Contig644	314727	danzferg_icelandic.tsv	0.682	recommended
100524781	Affx-472327525	AX-181912937			GGGGCCGTTTAACCCTTGCTCACCCTGCAAATGAA[A/T]ACACAAATAGGGGTTAATCAATTAGTGAAGGGCCC	W	4	1	2	1	1	f		SALP_100123	SAC3235	Contig7993	50825	danzferg_icelandic.tsv	0.632	recommended
100524782	Affx-472327526	AX-181912938			GATCTCCTTCCTTTTTCAGAGGCGATTTCGGGAGA[A/T]TAACCCAAGCCACCTCTAATGACCCTGCATTTTGC	W	4	1	2	1	1	r		SALP_100124	SAC9630	Contig811	3373111	danzferg_icelandic.tsv	0.692	recommended
100524783	Affx-472327527	AX-181912939			TGCTTTGAATAAAAGTGTCTCCTCTGAAAAGGAAA[A/T]GGTGAAACACTAAACATGAGGGTTGTACACACCCT	W	4	1	2	1	1	f		SALP_100126	SAC83642	Contig8467	17548	danzferg_icelandic.tsv	0.718	recommended
100524784	Affx-472327532	AX-181912940			ACTATATGCCTATAATTTAATAGGGCTATTGATAG[A/T]TGTTAATTACACTATACACATAGCATATGCAGTAC	W	4	1	2	1	1	f		SALP_100134	SAC29154	Contig915	330100	danzferg_icelandic.tsv	0.738	recommended
100524785	Affx-472327533	AX-181912941			AATGATAGTTTATGCATTTTATTCAGTGTATATTC[A/T]TATAAAAAAACGTCCATCCAGTAAAAGATAGGTAA	W	4	1	2	1	1	f		SALP_100137	SAC86469	Contig923	1482007	danzferg_icelandic.tsv	0.75	recommended
100524786	Affx-472327534	AX-181912942			A[A/T]TACCTGAATTCTAATTATCATTGTGCAGTTATACA	W	4	1	2	1	1	r		SALP_100142	SAC63950	Contig985	3325102	danzferg_icelandic.tsv	0.782	recommended
100524787	Affx-472327535	AX-181912943			GTGTATGTGACATATAAAATGTGATTTGATTTGAC[A/T]TTCCTCCATTCTTTTCCTTCATTAAACCAACTTCT	W	4	1	2	1	1	r		SALP_100144	SAC70185	Contig1004	82868	danzferg_icelandic.tsv	0.722	recommended
100524788	Affx-472327536	AX-181912944			GCATAACTGTAGTGTATTCAATTTCATCACGTCAC[A/T]TGAATTTAACAGTAACTGGGCCTGGTTCTTGTATA	W	4	1	2	1	1	f		SALP_100145	SAC101320	Contig1005	1795802	danzferg_icelandic.tsv	0.68	recommended
100524789	Affx-472327537	AX-181912945			AATGGGTAGCACTCGTGAGAATTTAGGACGTGCAT[A/T]TGGGTAGCACGCTTGAGAATTTAGGACATGCATAT	W	4	1	2	1	1	r		SALP_100147	SAC135721	Contig1010	820798	danzferg_icelandic.tsv	0.604	recommended
100524790	Affx-472327539	AX-181912946			TCTTCAAAAGTGCCAAGTGCCCTTTTCACATGGCA[A/T]CATATCCCCGCTCAAGCCAAATGCATCAAACCCAT	W	4	1	2	1	1	r		SALP_100148	SAC32147	Contig1010	59170	danzferg_icelandic.tsv	0.656	recommended
100524791	Affx-472327540	AX-181912947			GTCTTTTTTGCGGGCTGTTTTTCAGTTATATTATC[A/T]GCCTAAATTATGTCTATCCAATCTACTTATCACAT	W	4	1	2	1	1	r		SALP_100153	TP40288	Contig1034	2449533	danzferg_icelandic.tsv	0.644	recommended
100524792	Affx-472327543	AX-181912948			GACCCGGAGTCGTACAAAATGTTGTGTTTCTCTAC[A/T]CTGACTATTAACATCGAGCAATCCCGTTCTGAGCC	W	4	1	2	1	1	r		SALP_100159	SAC91967	Contig10828	21491	danzferg_icelandic.tsv	0.666	recommended
100524793	Affx-472327545	AX-181912949			CATTTAATGAGTTGAGTTCTACTGACCGTTGGAGA[A/T]GTTGGAGTCGCCACTACTAAATGCATTAATGAGTT	W	4	1	2	1	1	r		SALP_100161	SAC84727	Contig10924	14732	danzferg_icelandic.tsv	0.622	recommended
100524794	Affx-472327548	AX-181912950			TTCTCTGTAAATTTGGGATTACATGTGATTGGTAC[A/T]ATGCATGGGACGTACAGGATATCTTCTCAACTGCT	W	4	1	2	1	1	f		SALP_100167	SAC37687	Contig1155	2537329	danzferg_icelandic.tsv	0.768	recommended
100524795	Affx-472327550	AX-181912951			GTGGAATTTCTTTCCTTCTTAAAACCTTTTCTCAA[A/T]AGGGAGCGCCATTTCAACTTTGTAAAAAAACGTTC	W	4	1	2	1	1	r		SALP_100171	SAC92181	Contig1185	3495694	danzferg_icelandic.tsv	0.674	recommended
100524796	Affx-472327551	AX-181912952			TGAAGTTTGAGTCAGAGTATGAAGAACTCCTGGTC[A/T]TGCCCATAATATAGTCTGGAATGTGTTCTCTAGTC	W	4	1	2	1	1	f		SALP_100175	SAC128783	Contig12296	16267	danzferg_icelandic.tsv	0.614	recommended
100524797	Affx-472327553	AX-181912953			TTTGACTTACCGACTGCTGACAGACAGACA[G/T]ACAGACTCAC	K	2	1	2	1	1	f		SALP_156779	JLBFK_00249256800	Contig7816	68465	JLBFK_GROUP7.tsv	0.612	recommended
100524798	Affx-472327555	AX-181912954			GATTGGGACAAATAAGTCCATCTCACTAACGTCTA[A/T]AATACGACGGTGTAAACATACAAAGTCATATATAT	W	4	1	2	1	1	r		SALP_100179	SAC3936	Contig1242	503010	danzferg_icelandic.tsv	0.684	recommended
100524799	Affx-472327557	AX-181912955			AAAGCGCTTTCCATCAGGCCTCTAAGTGCTTTACA[A/T]TATGTTTTGGGTAACTCACCTTAGCCACCACCAAT	W	4	1	2	1	1	r		SALP_100183	TP41303	Contig1288	808233	danzferg_icelandic.tsv	0.762	recommended
100524800	Affx-472327558	AX-181912956			TCAATACTGCCCCTGCAGCCATAAGAAGTTAACAG[A/T]ATTTGTATGATTTAATCTTGTTCGGAATTCCTCTA	W	4	1	2	1	1	r		SALP_100185	SAC2925	Contig135	205239	danzferg_icelandic.tsv	0.634	recommended
100524801	Affx-472327560	AX-181912957			GTCTATTTTTATCAAGGGTGCATGGCAAACAAATG[A/T]CGAAAATGAGAAAGTACAAAGGAAAATGTATGCAT	W	4	1	2	1	1	f		SALP_100189	SAC42149	Contig13856	1441	danzferg_icelandic.tsv	0.66	recommended
100524802	Affx-472327562	AX-181912958			CTTGGAAGGGCACCCAAGTTTTACGAATTATTTAC[A/T]ATTAGATTGGCTAAAAAAATACAGGTTGGACAGCT	W	4	1	2	1	1	f		SALP_100191	SAC10662	Contig1404	929610	danzferg_icelandic.tsv	0.634	recommended
100524803	Affx-472327563	AX-181912959			TTGACACAAATATGAATGTAAAACTATAGCTTGTT[A/T]ATGAACATACATCATATGAAACAGAAATGCATACA	W	4	1	2	1	1	r		SALP_100193	SAC29549	Contig14393	3276	danzferg_icelandic.tsv	0.69	recommended
100524804	Affx-472327564	AX-181912960			TGGCAGAGCATTTGTTAATTATCAAAACAACATAT[A/T]GATTCATCTTCCATCTCCTAGAACTATGTGGTATA	W	4	1	2	1	1	f		SALP_100195	SAC6574	Contig14855	14673	danzferg_icelandic.tsv	0.674	recommended
100524805	Affx-472327565	AX-181912961			CCTCATATGATAAATGTTAATGCTGATTTTCTTAA[A/T]ACTGATTTTCCCATTAGGACATTATGTGCAAACAC	W	4	1	2	1	1	r		SALP_100196	SAC120261	Contig1486	2367262	danzferg_icelandic.tsv	0.746	recommended
100524806	Affx-472327567	AX-181912962			TTTACATGATTCCAGATGATGCTTAATATTTATGG[A/T]AGAAAAACATTTACCATGGATTCTATAATTTTATG	W	4	1	2	1	1	f		SALP_100199	SAC64123	Contig1547	5915825	danzferg_icelandic.tsv	0.706	recommended
100524807	Affx-472327569	AX-181912963			TAATGCATGTGATTCCAGAGACAGTTTAGGGTAAA[A/T]TGAAGTAATGCAGTGATTCCAGAGAAGTTTAGGGG	W	4	1	2	1	1	r		SALP_100203	SAC89764	Contig16246	13397	danzferg_icelandic.tsv	0.706	recommended
100524808	Affx-472327571	AX-181912964			ACAGCTCATAAGTGGCTAAACTTAGAATAAAGACT[A/T]ACATTTCGATTCGAAAGTAAGGCATTACATGTATG	W	4	1	2	1	1	f		SALP_100207	SAC61138	Contig1674	424898	danzferg_icelandic.tsv	0.806	recommended
100524809	Affx-472327573	AX-181912965			GGCCAATTGAGGTAGTATTTACATGAATGTAGAGA[A/T]AAAGTGACTATGCATATATGATAAACAGGGAGCAG	W	4	1	2	1	1	f		SALP_100209	SAC193772	Contig1702	1689292	danzferg_icelandic.tsv	0.646	recommended
100524810	Affx-472327575	AX-181912966			GCTTCAAATAAAATGTCTATCAACCAATAGAAGCA[A/T]TTAAAAGTGACGGTCCTGACGTTTGTATGCATACA	W	4	1	2	1	1	f		SALP_100211	SAC10273	Contig17198	9721	danzferg_icelandic.tsv	0.724	recommended
100524811	Affx-472327576	AX-181912967			CTTCAAATAAAATGTCTATCAACCAATAGAAGCAT[A/T]TAAAAGTGACGGTCCTGACGTTTGTATGCATACAG	W	4	1	2	1	1	r		SALP_100212	SAC33287	Contig17198	9722	danzferg_icelandic.tsv	0.63	recommended
100524812	Affx-472327579	AX-181912968			TTCCATGGAAAAACACATGCATTGTTTTTCGTCAG[A/T]CTGAATGTTAATCTATTATGTTCTGCATTCCAACA	W	4	1	2	1	1	r		SALP_100215	SAC63712	Contig1791	1039049	danzferg_icelandic.tsv	0.73	recommended
100524813	Affx-472327580	AX-181912969			GCTATTATACATTTGATTTCAATGCATGTGTAGGA[A/T]TTATCTGGCGTAGTTGGTATTAGTGGTCAGCTGTT	W	4	1	2	1	1	r		SALP_100223	LLS88430	Contig19800	832	danzferg_icelandic.tsv	0.7	recommended
100524814	Affx-472327582	AX-181912970			CATTCACAACAGTGTACGGCTTTGTAGCAGACAAA[A/T]ACAATAAAATATTACAAGTTCAAATGCATTTAATT	W	4	1	2	1	1	r		SALP_100226	TP36224	Contig1998	303409	danzferg_icelandic.tsv	0.688	recommended
100524815	Affx-472327584	AX-181912971			AAGCTGAGCAGGGATTCCTGCATGACAATGAAACT[A/T]GTCTTCGTGCATAATCACACAAGCCCTTTAACATG	W	4	1	2	1	1	r		SALP_100232	TP24821	Contig2001	1015929	danzferg_icelandic.tsv	0.618	recommended
100524816	Affx-472327588	AX-181912972			AACATACACCTTAGCTGCCACTGCCTATCCCTCAT[A/T]TCTAGCTGTTTCTGGATCACGACCACTTCTATAGG	W	4	1	2	1	1	r		SALP_100239	SAC47952	Contig2129	832710	danzferg_icelandic.tsv	0.678	recommended
100524817	Affx-472327589	AX-181912973			CAGTCCTTATTCTGCGAAACCATGTAAGCATTAAT[A/T]TGGTAATAAGCAAAATTCAGCATATACTTGCAACA	W	4	1	2	1	1	r		SALP_100241	SAC53282	Contig21794	2829	danzferg_icelandic.tsv	0.68	recommended
100524818	Affx-472327590	AX-181912974			ATACTTCTCACAAAAAGCAAGTACTGATGCAGTTA[A/T]TCTCTCCTCTACTTTGAGCCAGGAGAGTTTGACAT	W	4	1	2	1	1	f		SALP_100243	SAC95574	Contig2213	800934	danzferg_icelandic.tsv	0.718	recommended
100524819	Affx-472327591	AX-181912975			AAAAATCCTACGTGTACAACGTAAAACATCAAATA[A/T]TTCATGCATAGCAGAATTATGCCAATACCCGCTAA	W	4	1	2	1	1	r		SALP_100247	TP19435	Contig2270	508690	danzferg_icelandic.tsv	0.622	recommended
100524820	Affx-472327593	AX-181912976			GAATATGGGATAAAATACTTCACTTTTTACTACTT[A/T]ATATATGCATATGATGGTTTCTATAGACAGTATAG	W	4	1	2	1	1	r		SALP_100250	SAC46844	Contig2509	483550	danzferg_icelandic.tsv	0.6	recommended
100524821	Affx-472327596	AX-181912977			AAGGCTGGTTGCTTCTCTCCCAAGGTCGCC[A/G]AGAAAGAAAATGTTCGCAAGTCCCTGCGTC	R	2	1	2	1	1	r		SALP_123691	JLBFK_00259203133	Contig833	878434	JLBFK_GROUP5.tsv	0.648	recommended
100524822	Affx-472327597	AX-181912978			GTCTGATGCATGAGAATATTATCAAATGCATGACA[A/T]ATTGTGAATGAGAGACTGATGAATAGTGTGCAGCC	W	4	1	2	1	1	f		SALP_100255	SAC8623	Contig2668	1318122	danzferg_icelandic.tsv	0.712	recommended
100524823	Affx-472327598	AX-181912979			ATTTAATTCCATAATTTATGTGCCATAATTTTAAT[A/T]CATTTTCCATCTCCTTCAATACTGCATAACTACCT	W	4	1	2	1	1	r		SALP_100256	SAC100352	Contig268	176571	danzferg_icelandic.tsv	0.652	recommended
100524824	Affx-472327599	AX-181912980			GCATTTAATTCCATAATTTATGTGCCATAATTTTA[A/T]TACATTTTCCATCTCCTTCAATACTGCATAACTAC	W	4	1	2	1	1	f		SALP_100257	SAC16978	Contig268	176569	danzferg_icelandic.tsv	0.626	recommended
100524825	Affx-472327600	AX-181912981			GTACATGCATAGAATCAGGGACAATTAGAGAGATA[A/T]GGGAAAAAAGGGTTTTAGCCTCAGCAAATTATTTA	W	4	1	2	1	1	r		SALP_100259	LLS27436	Contig2735	783062	danzferg_icelandic.tsv	0.612	recommended
100524826	Affx-472327601	AX-181912982			GCCCATAGGGTGCCATTTGGGACGCATCCTGTAAG[A/T]ACATGCATAGAATCAGGGACAATTAGAGAGATAAG	W	4	1	2	1	1	r		SALP_100260	SAC139085	Contig2735	783028	danzferg_icelandic.tsv	0.632	recommended
100524827	Affx-472327603	AX-181912983			CCAGAATGCATGCCATGT[A/T]TTGACTGATTACTTTGCAATACCACGATTTGTGAT	W	4	1	2	1	1	r		SALP_100263	SAC131667	Contig2805	2369514	danzferg_icelandic.tsv	0.798	recommended
100524828	Affx-472327605	AX-181912984			CATGTTTCAGCTCTCCCTTTTCAGGTAAAAGTCTG[A/T]TAAACTGGGTCAACATGCATGATGCTGGAGTGAAG	W	4	1	2	1	1	f		SALP_100266	SAC12303	Contig2822	281847	danzferg_icelandic.tsv	0.68	recommended
100524829	Affx-472327606	AX-181912985			TGCTTCTTAGGCCGGAGCCACATAGAGATTTTGTG[A/T]TAGGAAATTACAGAATGATCGTTTCAACAAGAATG	W	4	1	2	1	1	f		SALP_100269	SAC131149	Contig2970	342304	danzferg_icelandic.tsv	0.698	recommended
100524830	Affx-472327607	AX-181912986			CTTTGCAGCATAAACTGTCAGCCTACACTATCCCT[A/T]GGTTGGGGATCCAGTAAGCTACCTTCAGCGTATTT	W	4	1	2	1	1	f		SALP_100271	SAC60952	Contig3023	43687	danzferg_icelandic.tsv	0.606	recommended
100524831	Affx-472327608	AX-181912987			CTAGGCAACTCCTACACACACTGACTGCATGCATG[A/T]GCGCTTTCATGATAAACACAAAACTGAAGACTGAA	W	4	1	2	1	1	r		SALP_100272	LLS15561	Contig3024	140652	danzferg_icelandic.tsv	0.638	recommended
100524832	Affx-472327609	AX-181912988			ATTGACTTTATTTCCTTTGGTTTAGATCTGGAATC[A/T]TCTGATGTTGACTTGCTCTTGCTGTCCCACGTTAA	W	4	1	2	1	1	f		SALP_100273	SAC81390	Contig3028	407111	danzferg_icelandic.tsv	0.674	recommended
100524833	Affx-472327611	AX-181912989			CTAACATGCATACGCACAAGCACACTTTTCCCATT[A/T]CCAATCCAACATAGTTTGTACCTACTTTGTAGGAT	W	4	1	2	1	1	r		SALP_100274	SAC57937	Contig3054	645644	danzferg_icelandic.tsv	0.706	recommended
100524834	Affx-472327612	AX-181912990			CTATACTGGTAAAGTTTGTTTCATTATTATCAATA[A/T]CAATTATAGACAAACCAGACAGTGGATTTCTCTAC	W	4	1	2	1	1	f		SALP_100276	TP47884	Contig3128	1695866	danzferg_icelandic.tsv	0.694	recommended
100524835	Affx-472327613	AX-181912991			ATTTGATGGAAACACACTGGTGGGAAAATATGCAT[A/T]TTTTTTTCATGCAGAATTTTGAATATTCGCATGAA	W	4	1	2	1	1	r		SALP_100277	SAC138145	Contig3143	1823442	danzferg_icelandic.tsv	0.61	recommended
100524836	Affx-472327614	AX-181912992			CATTTTGTGCAATAACACTGTCGGTGTGCCTGCCC[A/T]TCATGCATTTGTAGGCTACTTTTTTGACATTTTTA	W	4	1	2	1	1	r		SALP_100282	SAC39763	Contig32	71941	danzferg_icelandic.tsv	0.68	recommended
100524837	Affx-472327615	AX-181912993			CAATGTGGGTGCTATTGATCTTGGACTGAAAATAC[A/T]TTTTCCCATCTCACAGTCATGTCAATAAGACACAC	W	4	1	2	1	1	r		SALP_100284	SAC25395	Contig3226	649395	danzferg_icelandic.tsv	0.71	recommended
100524838	Affx-472327616	AX-181912994			CATATTGCTAATTTGGAGACTAGTGTTGATTGAAA[A/T]GTCACAATAAAGCAATTGTACAGGAGAGAGCGTGG	W	4	1	2	1	1	f		SALP_100287	SAC92391	Contig3384	246151	danzferg_icelandic.tsv	0.732	recommended
100524839	Affx-472327617	AX-181912995			TTAGTTGAATAATGCAACATAAGATCTGATTCAGG[A/T]AGATGATGCATTCTGTCCTTCATCTCTCACAGCAT	W	4	1	2	1	1	f		SALP_100290	SAC10208	Contig3421	338655	danzferg_icelandic.tsv	0.672	recommended
100524840	Affx-472327618	AX-181912996			CAGTCTGGTGTAGCTCTCCCTACAGTATACACACG[A/T]ACAGTACTAATTAGATTTGACATGTTACTTATCCA	W	4	1	2	1	1	r		SALP_100291	SAC139968	Contig3421	76190	danzferg_icelandic.tsv	0.68	recommended
100524841	Affx-472327620	AX-181912997			AAATGCAGTTCCATATGAAGAAACAGCCATCTCCA[A/T]TAGAATATCATTCCTTTGTCAGTGGTCTTTAATGG	W	4	1	2	1	1	r		SALP_100294	SAC2757	Contig3458	30566	danzferg_icelandic.tsv	0.724	recommended
100524842	Affx-472327621	AX-181912998			AGTGAAACCCTTGCAAGGTTACATGATGGAATAAA[A/T]GTTTGTCTTATGACCATTTTTAAATGCATTTATAA	W	4	1	2	1	1	r		SALP_100295	SAC75882	Contig3486	1454581	danzferg_icelandic.tsv	0.626	recommended
100524843	Affx-472327622	AX-181912999			TTCGGTGCTATTTCCAACCATCCATTTGTGACTTT[A/T]CCAAAGGAACTATTGGGAAGTGTAATGTTGATGCA	W	4	1	2	1	1	f		SALP_100296	TP39160	Contig3486	2757619	danzferg_icelandic.tsv	0.676	recommended
100524844	Affx-472327623	AX-181913000			GAGAATGGTGAGAAAGCTGAAATTTCATACTTGTC[A/T]ACATTACAAAATGCATCATGATCTCTAGATGACTC	W	4	1	2	1	1	r		SALP_100297	SAC96237	Contig3550	1225114	danzferg_icelandic.tsv	0.684	recommended
100524845	Affx-472327624	AX-181913001			GCATTTAAATGGTTTCCATTACCTTTGATGTTGAG[A/T]GCATCTAATGAATATAGTCAAAATAAAAAAGATAA	W	4	1	2	1	1	r		SALP_100301	SAC95483	Contig3668	369424	danzferg_icelandic.tsv	0.692	recommended
100524846	Affx-472327626	AX-181913002			TGTTAGCTACGTTACTTCAACTGCAATGCATGACA[A/T]ATATCTTTCGTCTCTAACGTTAACATTACTACATT	W	4	1	2	1	1	r		SALP_100309	SAC63304	Contig3931	44853	danzferg_icelandic.tsv	0.708	recommended
100524847	Affx-472327627	AX-181913003			AATGCATGT[A/T]TGGTGTCCCGCATCTTGTCTCATCTGTCACCCCGA	W	4	1	2	1	1	r		SALP_100311	SAC83975	Contig4021	38711	danzferg_icelandic.tsv	0.604	recommended
100524848	Affx-472327628	AX-181913004			TGTAGGCTACTCCGGTTCTCTCACTCCACACATCA[A/T]CCACTGTTTTAGGAGCATGCATCTTCTTGCTGCGC	W	4	1	2	1	1	f		SALP_100312	SAC67578	Contig4034	489906	danzferg_icelandic.tsv	0.614	recommended
100524849	Affx-472327629	AX-181913005			ATATGATGGCCACTGGTGTTGTACCTTTGTGTTAA[A/T]ATGCATTTTCACTTTCAGAGAGTTACAGATAGGCA	W	4	1	2	1	1	r		SALP_100313	SAC134149	Contig4068	110421	danzferg_icelandic.tsv	0.722	recommended
100524850	Affx-472327630	AX-181913006			GTCAAGAAAGGAGGTGGTATGCTAATCTCGTAAAC[A/T]ATGCATCTGATTAACGACATGTAAAAAGCAAGATG	W	4	1	2	1	1	f		SALP_100314	TP7773	Contig41	1632405	danzferg_icelandic.tsv	0.634	recommended
100524851	Affx-472327632	AX-181913007			AAGTTCTCATCTTTATAATCTTTGTCTTCAGAATA[A/T]ATGCATTATGGAAATGTAGTTGAGAACATCTTGGC	W	4	1	2	1	1	f		SALP_100320	SAC121461	Contig4453	615898	danzferg_icelandic.tsv	0.638	recommended
100524852	Affx-472327633	AX-181913008			ACAATGGGATTTGTCTACCACTAAGTTCTCATCTT[A/T]ATAATCTTTGTCTTCAGAATAAATGCATTATGGAA	W	4	1	2	1	1	r		SALP_100321	SAC141309	Contig4453	615876	danzferg_icelandic.tsv	0.674	recommended
100524853	Affx-472327634	AX-181913009			AGAGATGAATTCTTACTGTCCCAAATCACATGCAT[A/T]TAGAAACACTTGTAGCCCTCTTCTCAATTCCCAAT	W	4	1	2	1	1	f		SALP_100322	LLS35301	Contig4456	499315	danzferg_icelandic.tsv	0.668	recommended
100524854	Affx-472327637	AX-181913010			TCAGCAAGAATTAGATATGCATTACAATTAGATAT[A/T]GGCTAAACTGTATAGGGAATGTGTAGGATATCAGA	W	4	1	2	1	1	r		SALP_100324	SAC78686	Contig4490	68345	danzferg_icelandic.tsv	0.634	recommended
100524855	Affx-472327640	AX-181913011			TCTTGTGAGAGACCTCACTGTGTAGTGGTTACTGA[A/T]GAG	W	4	1	2	1	1	f		SALP_100328	SAC133228	Contig4864	239906	danzferg_icelandic.tsv	0.672	recommended
100524856	Affx-472327642	AX-181913012			ATTTTCCACTGAGAAGCGAGGGTTATCCAGTATGT[A/T]ATGGTAGAATGTTGCGTCCCTGTCAAACTTACAGA	W	4	1	2	1	1	r		SALP_100335	SAC132154	Contig5658	53514	danzferg_icelandic.tsv	0.736	recommended
100524857	Affx-472327643	AX-181913013			AATGGCCTTTGTTATTGAATACGGATTCATTATCA[A/T]TGTGTGGTATCAGACTCTGATACGCAACATATAGT	W	4	1	2	1	1	r		SALP_100336	SAC136837	Contig567	627373	danzferg_icelandic.tsv	0.742	recommended
100524858	Affx-472327645	AX-181913014			CTTCTTTTAAACCAATTCTGCTGGTTGGTAAAAGC[A/T]GAATTTTTACGATATGACCGTTATATCAACACACT	W	4	1	2	1	1	f		SALP_100338	SAC14238	Contig5719	696337	danzferg_icelandic.tsv	0.688	recommended
100524859	Affx-472327647	AX-181913015			GTTTTTAGTGCCTCAAAACTCAATTTCATGTGTTA[A/T]TTGTATTATTGTATCATTGTTGAGTGTCACTTAAA	W	4	1	2	1	1	f		SALP_100341	SAC14930	Contig5862	1936	danzferg_icelandic.tsv	0.67	recommended
100524860	Affx-472327649	AX-181913016			CCTGAACGCACATTATCTCAAGATGCTGAAAGAAA[A/T]AATCTTTCTCCACTCCACATTTGGAGAATAATTTT	W	4	1	2	1	1	r		SALP_100345	SAC22042	Contig602	1135272	danzferg_icelandic.tsv	0.674	recommended
100524861	Affx-472327650	AX-181913017			TAATTGCATACTTTTCCATGCATTAAGAGAAAACA[A/T]TAGTTTCTTACCAGCAGTTCCCTTGGTGTGATGGA	W	4	1	2	1	1	r		SALP_100349	TP33598	Contig6121	134642	danzferg_icelandic.tsv	0.756	recommended
100524862	Affx-472327651	AX-181913018			GAGCATAGAAGACATTTAGTAGACAACTGTAGTAG[A/T]AACAGCAATGTGCCAGCGTTATTATCCTACTTAAT	W	4	1	2	1	1	f		SALP_100350	SAC37375	Contig6135	659801	danzferg_icelandic.tsv	0.834	recommended
100524863	Affx-472327653	AX-181913019			ACAGCTACAGTACCTTAAATGGTGTGACCATTTCC[A/T]TCGCATAGAGTTGATCAGGCTGTTGATCGTGGCCT	W	4	1	2	1	1	f		SALP_100357	TP18616	Contig643	1184335	danzferg_icelandic.tsv	0.68	recommended
100524864	Affx-472327654	AX-181913020			GTCAAATGTCACATGTCACATGAAGGCCAGAAAAA[A/T]ATATCATGCAGCATTTTGGGACAACGCTATGCATA	W	4	1	2	1	1	r		SALP_100358	SAC100318	Contig6665	216030	danzferg_icelandic.tsv	0.61	recommended
100524865	Affx-472327655	AX-181913021			CACCGTTACATGCATTGATGTAGTGGTAAAAAAAA[A/T]AATAGGTGCGTAAATTGCTGATCAAGGTGAAACCA	W	4	1	2	1	1	r		SALP_100360	TP40343	Contig668	4592296	danzferg_icelandic.tsv	0.622	recommended
100524866	Affx-472327657	AX-181913022			CATATTGGTCATAGTATGAGTATAGTTAGTATGCC[A/T]AAAGTTCCCGGATGTCGTACTAAATTCGCCAAAAT	W	4	1	2	1	1	f		SALP_100363	LLS16864	Contig698	548690	danzferg_icelandic.tsv	0.716	recommended
100524867	Affx-472327658	AX-181913023			GTTACATTATTTTCTATACTAGGTAGTGGAACAAT[A/T]TTCCAGAAACCTAGCATGCATGGGTGAAATAGTGA	W	4	1	2	1	1	f		SALP_100365	TP24128	Contig700	66017	danzferg_icelandic.tsv	0.682	recommended
100524868	Affx-472327659	AX-181913024			GACAATAAACGTATGACTTGGATTGTATGCATAAT[A/T]GTGTAGTAAACAATATCGCTCAACGTGGGAACTTT	W	4	1	2	1	1	f		SALP_100366	SAC43	Contig7068	21845	danzferg_icelandic.tsv	0.708	recommended
100524869	Affx-472327660	AX-181913025			ACACATGCATTTTCATGCTAGTAACCGACACACAA[A/T]TCGACAATGAAGCTTTCCTTGAAACATCCAAGTCG	W	4	1	2	1	1	r		SALP_100367	SAC80839	Contig712	2497992	danzferg_icelandic.tsv	0.71	recommended
100524870	Affx-472327661	AX-181913026			GGTAACATCTCTAGTTGACATAAATATAGATATTC[A/T]ATATAGTTATTCGAAACTTTTTTGTCTCAACTTGT	W	4	1	2	1	1	r		SALP_100368	SAC25177	Contig714	1469971	danzferg_icelandic.tsv	0.64	recommended
100524871	Affx-472327662	AX-181913027			TTCATTTTCTCCAAATCATTTCACAGATGTTTGGT[A/T]TTTTGCAGACCTTACATGAATGAATACTGTACATC	W	4	1	2	1	1	r		SALP_100369	TP17509	Contig717	126122	danzferg_icelandic.tsv	0.632	recommended
100524872	Affx-472327663	AX-181913028			TTGTTGGAGTGAAATGACTGCGACATATGTTGTCA[A/T]TAACGCAATCGAGTATGCATGACATTGCTTGTGAT	W	4	1	2	1	1	r		SALP_100372	LLS38227	Contig7465	21495	danzferg_icelandic.tsv	0.714	recommended
100524873	Affx-472327665	AX-181913029			GTGTTTCCTTCAAAATGTTTCCAAGACTATGCATA[A/T]CCTTGCTTTCAGGGCCTGAGCTACAGGGCAGTTAG	W	4	1	2	1	1	f		SALP_100374	SAC9917	Contig767	5927	danzferg_icelandic.tsv	0.644	recommended
100524874	Affx-472327667	AX-181913030			CCCTGAACGTTGCTGCATTTTTATTAGTTGAAGAT[A/T]TACCGACATGCCCTACTGATGATAGCCTGCAACGT	W	4	1	2	1	1	f		SALP_100376	SAC131884	Contig77	1194348	danzferg_icelandic.tsv	0.698	recommended
100524875	Affx-472327668	AX-181913031			TAACCATAGGAAAACCATGCATTCACCAAGCTCTA[A/T]GAAACATATGGTTCTCAGAACATTATGTGGTAGCT	W	4	1	2	1	1	f		SALP_100379	TP37665	Contig780	156891	danzferg_icelandic.tsv	0.684	recommended
100524876	Affx-472327670	AX-181913032			TCACAGTTCCCAAAAGCAGCTAAAAATACACCTTA[A/T]AGAACAACAGAGATTATGAAGAGACACACAGAAAG	W	4	1	2	1	1	f		SALP_100381	SAC59103	Contig814	450282	danzferg_icelandic.tsv	0.722	recommended
100524877	Affx-472327671	AX-181913033			TGTCAATTCAGTAAGTCTCAATTTAGACCGAAATA[A/T]TTTTTTGCTGTCTTATTATGTTAACAGCACACAAT	W	4	1	2	1	1	f		SALP_100382	SAC19920	Contig8156	192129	danzferg_icelandic.tsv	0.622	recommended
100524878	Affx-472327672	AX-181913034			CAACCCTGGTGGTCCTCGTAATGAAAAGCAGTTGT[A/T]TTCAATCCACATTTAATATGATATTACCTTGAATG	W	4	1	2	1	1	r		SALP_100383	SAC87167	Contig816	845616	danzferg_icelandic.tsv	0.678	recommended
100524879	Affx-472327673	AX-181913035			GACATGCCTATGACTTCTATCTCAGAGGTCGAGGC[A/T]CTTGATTTGTTACATCTTTTAACAGCATGGGGGTG	W	4	1	2	1	1	r		SALP_100387	SAC74627	Contig842	62322	danzferg_icelandic.tsv	0.802	recommended
100524880	Affx-472327674	AX-181913036			TGAAAGACATTTAGTGGAATCACAGGAAGGAAGGA[A/T]TAATGCATTTTCAAAGTATTCAACACACTGTGTCC	W	4	1	2	1	1	f		SALP_100389	SAC132724	Contig8498	54756	danzferg_icelandic.tsv	0.732	recommended
100524881	Affx-472327677	AX-181913037			CTGCGTAAAAGACTGGACAAGCGCTTATACCTGTA[A/T]ATTATTCCAAAGAATGCATGTATTCAACATTTGCT	W	4	1	2	1	1	r		SALP_100395	SAC105563	Contig889	367309	danzferg_icelandic.tsv	0.786	recommended
100524882	Affx-472327678	AX-181913038			CTTTTGTTTATTTTTGTCAGTTTTGTCAAACGTAA[A/T]GAATGTGTTTACCTCTGATTTAATAAAAACATTGC	W	4	1	2	1	1	r		SALP_100397	SAC78431	Contig8915	119083	danzferg_icelandic.tsv	0.74	recommended
100524883	Affx-472327679	AX-181913039			TTCTCAGATCACTATGCATGGCCGGTATGCAAATG[A/T]CTTGTGACTTTGCTGCTGATCCTTTCAAGCGTTAG	W	4	1	2	1	1	r		SALP_100400	LLS64696	Contig913	533244	danzferg_icelandic.tsv	0.768	recommended
100524884	Affx-472327681	AX-181913040			CAAATATGCATTGTTAGATTTTTTTTTCTCATGAC[A/T]ATCAAAATGCATTCTAGGGAACAGTACATTGTTGC	W	4	1	2	1	1	r		SALP_100403	TP43285	Contig922	189839	danzferg_icelandic.tsv	0.694	recommended
100524885	Affx-472327682	AX-181913041			CTTGCTCGACATTTTCTTTTGTAAAATGCATTGAT[A/T]AAATTCCATTACGTCTTACATCACTAGCTGTTTGT	W	4	1	2	1	1	r		SALP_100404	SAC1080	Contig9242	70020	danzferg_icelandic.tsv	0.646	recommended
100524886	Affx-472327683	AX-181913042			GCAGATAATCTGCGTACCTGAAGGAGTTAGTTGCA[A/T]GTAGTGGTCCCATATGGATGCGGTATGCATGGTTT	W	4	1	2	1	1	f		SALP_100406	TP14273	Contig943	68235	danzferg_icelandic.tsv	0.67	recommended
100524887	Affx-472327686	AX-181913043			AACTAATACAGAGATAACCATTTGGACATCTATTT[A/T]CCATTATGTCATTGTGTTTACCACTTCAGAACCTT	W	4	1	2	1	1	f		SALP_100414	SAC132226	Contig554	16529	danzferg_icelandic.tsv	0.668	recommended
100524888	Affx-472327688	AX-181913044			AGTGGTCCTCTTCCATGACATTGTCATGCATCTAT[A/T]TGCTATAAGTGCACGATAAACCCATTTGTGTAAAC	W	4	1	2	1	1	r		SALP_100416	SAC35986	Contig8	130009	danzferg_icelandic.tsv	0.82	recommended
100524889	Affx-472327689	AX-181913045			AGCACGTCGTTAAATTCTGGACATGCATGTTCTGT[A/T]AATGAATTACCATGATATCCCAAATGTGATTTCTG	W	4	1	2	1	1	r		SALP_100418	SAC91513	Contig654	889104	danzferg_icelandic.tsv	0.762	recommended
100524890	Affx-472327690	AX-181913046			ATACTGTCAGAGTTCACGCCAACATTGACAGATTA[A/T]AGGAGGGAAAAACGTTGCCTATGCATTTTGCTAAA	W	4	1	2	1	1	f		SALP_100420	SAC31360	Contig594	696617	danzferg_icelandic.tsv	0.706	recommended
100524891	Affx-472327693	AX-181913047			TGATTTATAACTTATATATTGAGTTATGCATATTA[A/T]TTTCTTAAATCAAACTATTACTTGGAGCAGTATTT	W	4	1	2	1	1	r		SALP_100423	SAC669	Contig676	2604782	danzferg_icelandic.tsv	0.626	recommended
100524892	Affx-472327694	AX-181913048			GCAGACAATCTCTCCTCAACTTTGAGCTTAGAGGG[A/T]TTGAGATGCATGTTATTGAAGTTAACTCTCTCGTG	W	4	1	2	1	1	r		SALP_100425	SAC61345	Contig905	124779	danzferg_icelandic.tsv	0.648	recommended
100524893	Affx-472327695	AX-181913049			TTCCAGAAACC[A/T]AGCATGCATGGGTGAAATAGTGACCCGGATGGATG	W	4	1	2	1	1	r		SALP_100428	SAC10588	Contig700	66029	danzferg_icelandic.tsv	0.624	recommended
100524894	Affx-472327697	AX-181913050			CAATGTGCAAAAGTTGATTAAGATGCATAGTCATG[A/T]TGCGTCCCAAATGGCACCATATTCCCTACATAGTA	W	4	1	2	1	1	f		SALP_100438	SAC3874	Contig1377	583680	danzferg_icelandic.tsv	0.706	recommended
100524895	Affx-472327698	AX-181913051			CAACGTTGACATCAGAGCCATGATGATAAAATGCA[A/T]GCATTTCCTCTTACCTAATTTGGTGAAAGCAACTG	W	4	1	2	1	1	f		SALP_100440	SAC91209	Contig1597	3823452	danzferg_icelandic.tsv	0.706	recommended
100524896	Affx-472327699	AX-181913052			CTGCCTCAAAGGAGTTGAAAGAAATTGGCCTATCA[A/T]TACATACACATACTCAAGGGTTAAATTGGGCCGAG	W	4	1	2	1	1	r		SALP_100441	SAC69639	Contig1684	119349	danzferg_icelandic.tsv	0.764	recommended
100524897	Affx-472327700	AX-181913053			TCTCATGTATGCTGTACTGTTATTAATGCATCGAT[A/T]CTGTACATATACCATAGTCAGAAAGACACGCGAGG	W	4	1	2	1	1	r		SALP_100443	SAC61490	Contig18	185310	danzferg_icelandic.tsv	0.786	recommended
100524898	Affx-472327701	AX-181913054			TGATGCATCCCACAACAGCTAGGCATTTGTAACTT[A/T]GTTTTTTTCGTTGTACTATCCGTCTGAATATGAAA	W	4	1	2	1	1	f		SALP_100444	SAC48355	Contig1928	96762	danzferg_icelandic.tsv	0.668	recommended
100524899	Affx-472327702	AX-181913055			GGTAGACACTGCATTAACTAACAGGCTGTACAGTA[A/T]GCCTCATGGTAGACACTAAATTTAACTACACAGGC	W	4	1	2	1	1	r		SALP_100446	SAC29719	Contig1991	1949236	danzferg_icelandic.tsv	0.708	recommended
100524900	Affx-472327703	AX-181913056			TATGGATGCAATGCATCATGGGTTATTGATCAACA[A/T]GTATGAAAGGAGATAATGATTTGTACCATCGGAGG	W	4	1	2	1	1	r		SALP_100447	SAC103887	Contig1995	1085545	danzferg_icelandic.tsv	0.686	recommended
100524901	Affx-472327704	AX-181913057			TAGATTGTCAAATTAATAGGGAAAATGTCTATGCA[A/T]GCATTGATATATGAGAATTGTATTTTATGTAGGTA	W	4	1	2	1	1	f		SALP_100448	SAC22675	Contig1996	1724033	danzferg_icelandic.tsv	0.692	recommended
100524902	Affx-472327705	AX-181913058			ATTACTGCTCCTTGTTTGTCCAATGACAAAGATAA[A/T]CGATCTGGAGGGATTACAGTATGCATGGAGGAATG	W	4	1	2	1	1	f		SALP_100450	SAC125353	Contig2074	545856	danzferg_icelandic.tsv	0.666	recommended
100524903	Affx-472327707	AX-181913059			CACATTACCATGTCAAAGAGCAAGAGAACAAAACA[A/T]TTATACTAATCAAAAACGAACTAAATTGACTAGTT	W	4	1	2	1	1	f		SALP_100453	SAC92839	Contig2302	1178614	danzferg_icelandic.tsv	0.676	recommended
100524904	Affx-472327709	AX-181913060			ACTCTAAAATGTGCCTAAATAATTGACAAGATTGA[A/T]GAAAAAAAAATCTACCAGTTGGTGCTGAAACAGAG	W	4	1	2	1	1	f		SALP_100459	SAC56856	Contig2613	533548	danzferg_icelandic.tsv	0.614	recommended
100524905	Affx-472327711	AX-181913061			TACCTCCCCTATATTTGGAAGTTCCCTACCTCTCT[A/T]CCCCTGCTTATGCATTAATAGTTTTTTGTTTGTAT	W	4	1	2	1	1	r		SALP_100466	SAC16479	Contig3237	360091	danzferg_icelandic.tsv	0.654	recommended
100524906	Affx-472327712	AX-181913062			ACTTCATTAACTTCATTAACATATTGCTGATGCAT[A/T]TATATGGTTGAATCATCAGCATACAGTGGTTCCTC	W	4	1	2	1	1	f		SALP_100467	SAC25401	Contig3355	252571	danzferg_icelandic.tsv	0.65	recommended
100524907	Affx-472327713	AX-181913063			GCATGAACTTTTCCTGTAAAGGAAGCCCATTTTAA[A/T]TCTTTACTTTTTAACTAACTCATCAATATGCTTTT	W	4	1	2	1	1	f		SALP_100468	SAC89903	Contig35	811043	danzferg_icelandic.tsv	0.664	recommended
100524908	Affx-472327719	AX-181913064			TAATGTTATGCATTTAATTTTACGTTTATTTCCAT[A/T]CTAAAAGTATACTTACATAAGTCTTATTAAAAACA	W	4	1	2	1	1	f		SALP_100476	SAC54912	Contig712	2648606	danzferg_icelandic.tsv	0.732	recommended
100524909	Affx-472327720	AX-181913065			AGTGGGGATGGATTTTTCAATGAGATGAATATGTT[A/T]AACTGGATGTTAAGAGCTGAGCTGATGTCAAAGTG	W	4	1	2	1	1	r		SALP_100477	SAC120899	Contig7784	133304	danzferg_icelandic.tsv	0.628	recommended
100524910	Affx-472327721	AX-181913066			TCCCGTATTTTCCAGGAATATGCATATCATCTTAC[A/T]TAATGAATCCAGAGTGTTTTCAGAATTCATTACCA	W	4	1	2	1	1	r		SALP_100478	SAC59219	Contig847	187902	danzferg_icelandic.tsv	0.698	recommended
100524911	Affx-472327722	AX-181913067			TAAATTATGATGCATTGTGGAAAAATGGCTGTATT[A/T]TGATTGATACTGTAATTCCACCTGACAGAATACAG	W	4	1	2	1	1	r		SALP_100479	SAC92706	Contig863	822540	danzferg_icelandic.tsv	0.644	recommended
100524912	Affx-472327723	AX-181913068			ATTTTGAAATATTTTCCAACCAATGTTTTGGCTGC[A/T]ATGTGTAGGCTATGCATGGCTTATGCACTACTTGA	W	4	1	2	1	1	f		SALP_100481	SAC944	Contig923	879134	danzferg_icelandic.tsv	0.616	recommended
100524913	Affx-472327724	AX-181913069			CTAATCCATACATTACATTAATCTATAGCCCTACA[A/T]CCCAGCCAGGTGCCTCTACAGCCACGGATAATCCT	W	4	1	2	1	1	f		SALP_100482	SAC104624	Contig9772	29284	danzferg_icelandic.tsv	0.678	recommended
100524914	Affx-472327725	AX-181913070			ATTCCCTGCATTTAAATCACCGGGCACAAGAAGTG[A/T]CTCCGGGTATGCATTTTCTTGTTTGCTTATTTAGT	W	4	1	2	1	1	f		SALP_100483	SAC85471	Contig10063	9570	danzferg_icelandic.tsv	0.708	recommended
100524915	Affx-472327726	AX-181913071			ACGCAGCGCTACAGGAGAGAGCGCCATGTGTTCTT[A/T]TCCTTCATTTGTATGCATAGAGGCATTTAGCTCCC	W	4	1	2	1	1	r		SALP_100484	SAC93651	Contig1102	24354	danzferg_icelandic.tsv	0.674	recommended
100524916	Affx-472327727	AX-181913072			ATAGCAGCAATGGGACCAGTAACATGGCATCATGC[A/T]TGCATGAATAGCACTAGGCCTGTTAGTTAGCATTG	W	4	1	2	1	1	r		SALP_100486	SAC94552	Contig1373	6010403	danzferg_icelandic.tsv	0.616	recommended
100524917	Affx-472327728	AX-181913073			TAACAGGAAGAGGGGTCAAATGATATATAGACCAT[A/T]GTGGTAAATGCATAATGTACGGTAGATAAAGCC	W	4	1	2	1	1	r		SALP_100488	SAC138562	Contig14181	5070	danzferg_icelandic.tsv	0.712	recommended
100524918	Affx-472327729	AX-181913074			TGATGCCTGATCAGAAAGGTGTGATTTCGAGTCTA[A/T]TAAATAGACAGGCATTGCATTTAACTTCATCTAAA	W	4	1	2	1	1	r		SALP_100489	SAC32734	Contig18044	3279	danzferg_icelandic.tsv	0.626	recommended
100524919	Affx-472327732	AX-181913075			TATCAGATTAACACTACTGACACTTTCCAAAAATA[A/T]TATTTTCATTTAAGCTTATGCATAAGAAATTAAAA	W	4	1	2	1	1	f		SALP_100495	SAC36330	Contig601	97796	danzferg_icelandic.tsv	0.78	recommended
100524920	Affx-472327733	AX-181913076			TCAACAATCTGCACATCTAGATTTAGCTAGCTAGC[A/T]AACTTTAGTTGAAACAAAGCATTAGGGCATCTCGT	W	4	1	2	1	1	r		SALP_100496	SAC74874	Contig698	1161096	danzferg_icelandic.tsv	0.626	recommended
100524921	Affx-472327734	AX-181913077			ATCGGAATTCCATCATTGATTCTACACAAATAGAT[A/T]TGCGACACTGTTGGTTCATTGGGCAATAATGTGAC	W	4	1	2	1	1	r		SALP_100497	SAC132233	Contig7287	10314	danzferg_icelandic.tsv	0.758	recommended
100524922	Affx-472327735	AX-181913078			TCCTCTTTTATGTTTCTGAGAGGATATATTCTGTT[A/T]TCTCATGTTTTGTCA	W	4	1	2	1	1	f		SALP_100498	SAC114877	Contig798	471435	danzferg_icelandic.tsv	0.74	recommended
100524923	Affx-472327737	AX-181913079			CTTTATGTATGTACCAGGCATTGATCAGGTCATCT[A/T]TGGATTATGAGTACTTTTTAAATGGACCGGCAGCC	W	4	1	2	1	1	r		SALP_100502	SAC50580	Contig1283	124098	danzferg_icelandic.tsv	0.604	recommended
100524924	Affx-472327738	AX-181913080			TGCAATCTTTTGTTGAAGGGGAAACTTGCTGTCGC[A/T]CCTTACAGACAGCCTGGTGTGTCCCCCTCTCTTGT	W	4	1	2	1	1	f		SALP_100503	SAC104567	Contig146	291114	danzferg_icelandic.tsv	0.65	recommended
100524925	Affx-472327740	AX-181913081			GTTCACAGTCCACAGAGACACAACAGATGAATGCT[A/T]CTTCGAGTGTGTGTCGTATCCGAACACAGACCACT	W	4	1	2	1	1	f		SALP_100505	SAC31310	Contig1755	1208482	danzferg_icelandic.tsv	0.656	recommended
100524926	Affx-472327742	AX-181913082			AACACAGCGCACCGTATTAGTCATCTAGCGTATAT[A/T]TAAATCCTTGGGCTACACCCAGAATGCATGAGACT	W	4	1	2	1	1	f		SALP_100508	SAC16313	Contig1967	3077323	danzferg_icelandic.tsv	0.684	recommended
100524927	Affx-472327743	AX-181913083			CATGTCAAAGAGCAAGAGAACAAAACAATTATACT[A/T]ATCAAAAACGAACTAAATTGACTAGTTGGTTGTTG	W	4	1	2	1	1	r		SALP_100511	SAC68408	Contig2302	1178622	danzferg_icelandic.tsv	0.622	recommended
100524928	Affx-472327745	AX-181913084			CATTATGATGCAGGTTAAATGTATTATGATGCTGG[A/T]TTAATGCATTATGATGCAGGATTAATGCATTATGA	W	4	1	2	1	1	f		SALP_100514	SAC78911	Contig4049	98829	danzferg_icelandic.tsv	0.662	recommended
100524929	Affx-472327746	AX-181913085			TTGTAATGAAGCAGCAAATAAAACGTATTTTTACA[A/T]TTACCAAAATGCATTTTACAGGAAAACACTGTTCT	W	4	1	2	1	1	f		SALP_100515	SAC43074	Contig4909	701564	danzferg_icelandic.tsv	0.746	recommended
100524930	Affx-472327749	AX-181913086			AAGTACAAGTTCAACTGTTACAATAAAGTTACAAT[A/T]TTAATGTTTCAATGCATATTGAACTAAAGTAACAA	W	4	1	2	1	1	r		SALP_100518	SAC52965	Contig5722	515476	danzferg_icelandic.tsv	0.65	recommended
100524931	Affx-472327751	AX-181913087			TGTCACAAACTGAAATTAGCCAAACTACTGTATTA[C/G]AATTTTAGCAACAGAAAATGGTGGAGTGATTAATG	S	4	1	2	1	1	r		SALP_100527	SAC103527	Contig1199	72601	danzferg_icelandic.tsv	0.718	recommended
100524932	Affx-472327752	AX-181913088			ACCGCCGTATGATTGGTTAATAAGAATTTGCC[C/G]CTTTTTTTCAATTTTCGCCGAAAATGACATACACA	S	4	1	2	1	1	f		SALP_100529	TP48060	Contig1260	168606	danzferg_icelandic.tsv	0.706	recommended
100524933	Affx-472327753	AX-181913089			TTTTAAATGATCAATCTTCAGACATAATGACATCA[C/G]AATACCCCATAATGACATCACAATACCCCATAAAA	S	4	1	2	1	1	f		SALP_100530	SAC43755	Contig12746	10901	danzferg_icelandic.tsv	0.682	recommended
100524934	Affx-472327754	AX-181913090			CTCTTCCATCTTGTACATTTTACTGTTAATATGCA[C/G]AACACATTTTGTCATCTTGTGCTCATAATGCATCG	S	4	1	2	1	1	r		SALP_100531	SAC71508	Contig1378	46007	danzferg_icelandic.tsv	0.664	recommended
100524935	Affx-472327756	AX-181913091			TGTGAACATTAGATTGCACTGGAAAACTCATTCAA[C/G]TTAGGTTAGAGAAAACCGAATGCATTTGGGCAAAC	S	4	1	2	1	1	f		SALP_100533	SAC45309	Contig1544	55072	danzferg_icelandic.tsv	0.718	recommended
100524936	Affx-472327757	AX-181913092			AGTCGTTAGAACAGACAGCTCTGTAACATGTCAAT[C/G]CCTCTCACAAAGACAAGTAGTAATGCAGTCAATCT	S	4	1	2	1	1	f		SALP_100536	SAC132085	Contig1802	570250	danzferg_icelandic.tsv	0.624	recommended
100524937	Affx-472327759	AX-181913093			AGAACCTACTTTACACCTGTTCGCCTTTACAGAAT[C/G]TTTTCCAATGCATCACATTTGTGTTTCAAATGTAA	S	4	1	2	1	1	r		SALP_100539	SAC24713	Contig2054	782185	danzferg_icelandic.tsv	0.684	recommended
100524938	Affx-472327760	AX-181913094			TCCATTTGCTTGCTAAACAAGGTAGAACAGTTCAA[C/G]TGTTATAAATGCATCCGTCAGTCTCCAAATGTTTG	S	4	1	2	1	1	r		SALP_100540	SAC18036	Contig2097	215100	danzferg_icelandic.tsv	0.762	recommended
100524939	Affx-472327761	AX-181913095			ACACGGGACAAGACAAACACATGTCCGACTGCTAT[C/G]CCATCTTGGATATGTGATGCATGTGTCACGTAAAG	S	4	1	2	1	1	r		SALP_100541	SAC29069	Contig2280	145632	danzferg_icelandic.tsv	0.7	recommended
100524940	Affx-472327762	AX-181913096			TACTTTCATCTCCACTTTATAAAGGACAATGGAAA[C/G]GAACAATGTCTTGGCTCAGGTGAGGTGCATTGAAC	S	4	1	2	1	1	f		SALP_100542	SAC60656	Contig2312	273715	danzferg_icelandic.tsv	0.632	recommended
100524941	Affx-472327763	AX-181913097			AGGCATTTATGTTAGCACTCACAAAGCTACGAACC[C/G]TAAGGTTGCTGCCAAGAGCTCTTTTCAAAACAGTT	S	4	1	2	1	1	f		SALP_100543	SAC93063	Contig2506	28381	danzferg_icelandic.tsv	0.726	recommended
100524942	Affx-472327764	AX-181913098			ATGGTTTTTAAGGAAATGCATTAATTCTTAAGAT[C/G]TTAATTCATTCAGAAATGGAGTCCTAAGGTTAAAC	S	4	1	2	1	1	f		SALP_100545	SAC42989	Contig2953	125103	danzferg_icelandic.tsv	0.734	recommended
100524943	Affx-472327765	AX-181913099			CTGGCCGTCGTGCCGATTACACATTCAAGTTAGTA[C/G]CTCTTGTGTTTTTTTTTTGTGCGGCGGTCAGTCAT	S	4	1	2	1	1	f		SALP_100547	SAC83691	Contig3143	615681	danzferg_icelandic.tsv	0.702	recommended
100524944	Affx-472327767	AX-181913100			TCAGGAACAACTAGTTCCTTATGAATTATAGTACA[C/G]TGGCATAAATACTGCACACATACCCATGGCATTCT	S	4	1	2	1	1	f		SALP_100550	SAC68027	Contig3163	608874	danzferg_icelandic.tsv	0.712	recommended
100524945	Affx-472327768	AX-181913101			AATTGCTTCTACCAACTTTGAAACTCACACGCCGC[C/G]TATGGATGTCGACATTTGAAGTCGGCCATGTTGTG	S	4	1	2	1	1	r		SALP_100551	SAC29966	Contig3243	55988	danzferg_icelandic.tsv	0.63	recommended
100524946	Affx-472327769	AX-181913102			ATGTTCGTACAGGATTATTCATTGATAAATATGTG[C/G]TGTGTGTAGATTTGCACATGATCCTGTATGTGTAT	S	4	1	2	1	1	f		SALP_100552	SAC123500	Contig3395	1660438	danzferg_icelandic.tsv	0.698	recommended
100524947	Affx-472327770	AX-181913103			GGGCTCACTGCTGTCAGGTCAGTTTTTGATCGAGT[C/G]AGTGAGGCATTAGGCTATGCATCATATTGGTTGTT	S	4	1	2	1	1	r		SALP_100557	SAC37865	Contig3709	812320	danzferg_icelandic.tsv	0.634	recommended
100524948	Affx-472327772	AX-181913104			ATAGATTAATCTTCAGTCTCCTAGAATTGTATGGT[C/G]ATAATGTTATACGAATGTGAAAATCAATGCATTTA	S	4	1	2	1	1	r		SALP_100561	SAC129010	Contig4890	8130	danzferg_icelandic.tsv	0.776	recommended
100524949	Affx-472327773	AX-181913105			ACCTTACAATATCAATTTGCCATGTCTCACGTTCA[C/G]GTATAAACACTGTTTGCATGGCAATGCATGCAATT	S	4	1	2	1	1	f		SALP_100562	TP2398	Contig5267	136646	danzferg_icelandic.tsv	0.734	recommended
100524950	Affx-472327774	AX-181913106			TCATGTAAAGAGCATGACAAAATAGGTATTAGGGG[C/G]TCGTATACCATATGCATAATATGTAAATAAATGTG	S	4	1	2	1	1	r		SALP_100563	SAC37043	Contig5345	32006	danzferg_icelandic.tsv	0.764	recommended
100524951	Affx-472327775	AX-181913107			GATATTTTAACTTTATTCAGTGTTGGAAGCCCCTG[C/G]ACACATTGTAAAGCACTGAGAGCAGAGTCTAGACA	S	4	1	2	1	1	r		SALP_100566	SAC130473	Contig5622	39517	danzferg_icelandic.tsv	0.69	recommended
100524952	Affx-472327776	AX-181913108			GTTACAGTAAATCAGTATAGCATACGAGACATCAA[C/G]AACACTTTGTTACATTTATGTGTATAAAGAGAAGG	S	4	1	2	1	1	f		SALP_100567	SAC104907	Contig5657	121605	danzferg_icelandic.tsv	0.772	recommended
100524953	Affx-472327777	AX-181913109			CTACACATGATTCTGGTGAGTAAAAACAAGAAATG[C/G]CAAACTGCATCGCAGTCCTCATGATGCATTCTTAA	S	4	1	2	1	1	f		SALP_100568	SAC140402	Contig6444	25797	danzferg_icelandic.tsv	0.794	recommended
100524954	Affx-472327778	AX-181913110			ATGCATACCACCAGCCATTGGAGTTGGCTAAAATA[C/G]TAGTTGGCTCACCTCAAACATGCAATGTATTAGAT	S	4	1	2	1	1	r		SALP_100569	SAC140443	Contig669	914469	danzferg_icelandic.tsv	0.746	recommended
100524955	Affx-472327780	AX-181913111			TGTGTAGCTACAGTATTTAATGCAAGTGAAGTGTA[C/G]CCTTGATTGATAAAGTGTAAAAATGTAAATAATGC	S	4	1	2	1	1	r		SALP_100572	SAC48729	Contig725	65398	danzferg_icelandic.tsv	0.756	recommended
100524956	Affx-472327781	AX-181913112			CTCTGCCCAAAA[A/G]CTATCTTTTGGCATTTGTTTTATTAGTCCATTGTT	R	2	1	2	1	1	r		SALP_103912	TP18691	Contig3062	1785	danzferg_second.tsv	0.638	recommended
100524957	Affx-472327782	AX-181913113			TTTTTTAAACCTGTCTTTATAATGCGACAAGCTAC[C/G]GCCGACTTCATCACACGTGTTTCTATACCCAGTCG	S	4	1	2	1	1	r		SALP_100573	SAC29680	Contig7696	8820	danzferg_icelandic.tsv	0.63	recommended
100524958	Affx-472327783	AX-181913114			AGCTGTGGTAGATGTTGTACTTTAGAGTTTCTAGA[C/G]AAGTTAAAGTTGTACTTATCAAAAAATGGGTAATA	S	4	1	2	1	1	r		SALP_100574	SAC6826	Contig7793	14186	danzferg_icelandic.tsv	0.698	recommended
100524959	Affx-472327784	AX-181913115			TGCACCAATTTTGCACTCTTCTGTCCCTGCCATTA[C/G]ACTGCATGCATATTCAGGCATGAACTATGGGGTGG	S	4	1	2	1	1	f		SALP_100575	SAC120067	Contig812	597261	danzferg_icelandic.tsv	0.706	recommended
100524960	Affx-472327785	AX-181913116			CGATGAATGCAAACTATGCTTAGATAAATCCTACA[C/G]ATGCATTGAAATAAAAGGCATACATCAAAGGACTT	S	4	1	2	1	1	f		SALP_100576	SAC136067	Contig825	117736	danzferg_icelandic.tsv	0.714	recommended
100524961	Affx-472327786	AX-181913117			GGGTTGTTGGGGAGAGTGCAGGGTTCTGATAACTA[C/G]TTCCACTAGTGCAGGGATTCACAAACAAAGGACAA	S	4	1	2	1	1	f		SALP_100579	SAC42142	Contig863	882533	danzferg_icelandic.tsv	0.678	recommended
100524962	Affx-472327788	AX-181913118			TTGAATGCATGGAGATACCTTAACAAGATTCTAAG[C/G]CCCATTGTCATGCCATTCATCCGCCGCCATCACCT	S	4	1	2	1	1	f		SALP_100581	SAC34644	Contig865	499359	danzferg_icelandic.tsv	0.752	recommended
100524963	Affx-472327789	AX-181913119			TTGCTTTCCAGAATAATGGGTAGTCTAATTCAAAT[C/G]TGGGTTAATCTGAAACAAACATGGTAAAAAGTACA	S	4	1	2	1	1	f		SALP_100582	SAC84965	Contig889	2197217	danzferg_icelandic.tsv	0.716	recommended
100524964	Affx-472327790	AX-181913120			CGTATTTAAATGCATATACCAACATAATTCATAGT[C/G]GGTTAAAACATTTGATAGTTTATTTTTAATTTTTT	S	4	1	2	1	1	f		SALP_100583	SAC83859	Contig8989	26163	danzferg_icelandic.tsv	0.716	recommended
100524965	Affx-472327793	AX-181913121			CATGAATTTAATATTTCCACAAACCTCAGTGTTTC[C/G]TTTCAAATGGTATAAAGCATATGCATATCCTTGCT	S	4	1	2	1	1	r		SALP_100589	SAC1952	Contig1079	179589	danzferg_icelandic.tsv	0.658	recommended
100524966	Affx-472327796	AX-181913122			AGCACACCTCCGCCACGGTCATTACCATTCCACAT[C/G]AGTGTTTGAGGATTCCGTGATCGGCAGCCAGAGCG	S	4	1	2	1	1	r		SALP_100596	SAC4127	Contig1172	2684007	danzferg_icelandic.tsv	0.684	recommended
100524967	Affx-472327797	AX-181913123			GTATCAAAGTCAAGAAGACATGCAGAATGGACTGC[C/G]TCTCTGGGACTGGACTATCTAGCTAGTAGAGGGGT	S	4	1	2	1	1	f		SALP_100597	SAC129370	Contig1192	645687	danzferg_icelandic.tsv	0.716	recommended
100524968	Affx-472327798	AX-181913124			CATCTGACATCTCACAAATGTTTCATTCACCAATA[C/G]TCTATTCATGCATGTCCTTACAAAAATACAATAAG	S	4	1	2	1	1	f		SALP_100599	SAC11398	Contig1228	1932509	danzferg_icelandic.tsv	0.772	recommended
100524969	Affx-472327800	AX-181913125			ATGAATGTGCTGTCAAGTGTGACTGTGTTTACAAA[C/G]CTAAAGTGGGTAGTGTCTTCTGGTTGTGCAGTTAA	S	4	1	2	1	1	f		SALP_100601	SAC24783	Contig1271	15234	danzferg_icelandic.tsv	0.626	recommended
100524970	Affx-472327801	AX-181913126			TTTTCCTCTCAAAGGCTCTGTATCTGTATAATGTA[C/G]GCGTGTGACAAATAAGATGCATAACAAATATACCG	S	4	1	2	1	1	r		SALP_100604	SAC15922	Contig13036	26801	danzferg_icelandic.tsv	0.662	recommended
100524971	Affx-472327802	AX-181913127			TATGACAGATACAGGACGGGAGTGTCACCATGGAA[C/G]CGTTTTCATCGTTGCAAAGTACACACTGCATTTAT	S	4	1	2	1	1	r		SALP_100605	SAC73471	Contig1304	5182259	danzferg_icelandic.tsv	0.718	recommended
100524972	Affx-472327803	AX-181913128			TGTTATAACAGAATGAGGTGAAGGGATGGTTCACC[C/G]ATCTTTCGAGTAAACTTATGGTAGACATCACACCC	S	4	1	2	1	1	r		SALP_100606	SAC97900	Contig1304	3154282	danzferg_icelandic.tsv	0.642	recommended
100524973	Affx-472327805	AX-181913129			GTGTAAACCCAAAGTCACATGTTGAGTGACGAAGA[C/G]CATCAACCTGCATCACAACTTCCTTGTTATTGTCG	S	4	1	2	1	1	f		SALP_100609	SAC68831	Contig13263	18183	danzferg_icelandic.tsv	0.638	recommended
100524974	Affx-472327806	AX-181913130			CAATCGGGGAAATAGCATGCATGCAAGTTCTGCAT[C/G]AAACAAAAGGTCTCAAGTTGTTTTATTAAACCGAA	S	4	1	2	1	1	f		SALP_100610	SAC110278	Contig1351	1041468	danzferg_icelandic.tsv	0.6	recommended
100524975	Affx-472327807	AX-181913131			CTCTTCTATTGTCTCTTCTTCCTTCAGAGTCCCCT[C/G]CTCCTCTCCATGCATGAGAGGTGCCTTGAAAATGA	S	4	1	2	1	1	r		SALP_100611	SAC29160	Contig1354	316496	danzferg_icelandic.tsv	0.616	recommended
100524976	Affx-472327808	AX-181913132			TGTGTTTTTTTCTGTGTGGGTATTGTTTTATTAAG[C/G]CTGGTGCTTCATAATGCATACTGCCAATATTATCA	S	4	1	2	1	1	f		SALP_100612	TP31296	Contig1414	4693042	danzferg_icelandic.tsv	0.716	recommended
100524977	Affx-472327809	AX-181913133			CATAGCATCCTCCCCAGTCCCCATTCACATAGATA[C/G]GTTTTGTGCGCATGCATCGACTTCTGCAGCGTCTA	S	4	1	2	1	1	r		SALP_100613	SAC98818	Contig1435	203514	danzferg_icelandic.tsv	0.66	recommended
100524978	Affx-472327810	AX-181913134			CAAGCAAGCTATTCTAGTCCAATAGCTATGGAGAG[C/G]TTTTTGAGGAGAGGCCAGCGGAGGGAGCACAGTTG	S	4	1	2	1	1	f		SALP_100614	SAC106539	Contig1456	819549	danzferg_icelandic.tsv	0.69	recommended
100524979	Affx-472327811	AX-181913135			GAGAGCTTTTTGAGGAGAGGCCAGCGGAGGGAGCA[C/G]AGTTGTGTAAGAGACAGTGGCTATGAGTTGGAAGC	S	4	1	2	1	1	r		SALP_100615	SAC106539	Contig1456	819579	danzferg_icelandic.tsv	0.696	recommended
100524980	Affx-472327812	AX-181913136			TTAATTAATAGGGTTTAGCATGTGTTGTAAAATAA[C/G]TACACGCCCCTCAGATCCAGACTTCTCCCTACAGT	S	4	1	2	1	1	f		SALP_100619	SAC34713	Contig1520	841374	danzferg_icelandic.tsv	0.786	recommended
100524981	Affx-472327813	AX-181913137			TCTTCCATTCTTGTACATTTTACTGTTAATATGCA[C/G]AACACATTTTGTCATCTTCTGCTCATAATGCATCG	S	4	1	2	1	1	r		SALP_100620	TP36595	Contig15200	3369	danzferg_icelandic.tsv	0.684	recommended
100524982	Affx-472327816	AX-181913138			TCTTTAATGTCCTTCGCTTTCACCCATCACAGATT[C/G]ACAACGATCGATAAGGTAGAATGTTTCCATTGTAT	S	4	1	2	1	1	r		SALP_100627	SAC68495	Contig1757	108657	danzferg_icelandic.tsv	0.684	recommended
100524983	Affx-472327817	AX-181913139			TACGTTGTTGTCTTGTACAGAATGCATGAAGTGTA[C/G]ACCTATAACTATAGACTGTGGCGGTCTGCTGTGAA	S	4	1	2	1	1	f		SALP_100629	SAC103168	Contig1787	842965	danzferg_icelandic.tsv	0.688	recommended
100524984	Affx-472327818	AX-181913140			AGGCTGCAGGTGAGACATGCATGTCCTTTCATTAA[C/G]TTCTTATGGCTGCAAGGGCAGTATTGAGTAGCTTG	S	4	1	2	1	1	f		SALP_100633	SAC55839	Contig1962	2505274	danzferg_icelandic.tsv	0.662	recommended
100524985	Affx-472327819	AX-181913141			TATCTTTCTCTCGGTCTCTCTAGGGCTAGGCCTAA[C/G]CTTCTCTTCCTTTATGTAAATAATTTAAATATTCA	S	4	1	2	1	1	r		SALP_100635	SAC20565	Contig2092	104017	danzferg_icelandic.tsv	0.714	recommended
100524986	Affx-472327820	AX-181913142			AGGACAAGGGTATCAATCTTCAAAAGTTAGGTTTT[C/G]CTTTGATGTCAAATCAACTCATATTGTTGCTAGCT	S	4	1	2	1	1	f		SALP_100636	SAC103391	Contig2097	241762	danzferg_icelandic.tsv	0.718	recommended
100524987	Affx-472327822	AX-181913143			GTTTATAAGCAGTGCACCTTTAGTACTATGTCGTT[C/G]AGTATAGTGAATTGTGCATGGCATTAGGCATTATA	S	4	1	2	1	1	r		SALP_100638	SAC141520	Contig2158	141957	danzferg_icelandic.tsv	0.652	recommended
100524988	Affx-472327823	AX-181913144			CAGACAAGGAGGTGACTGAAAATGTTGTGTTTGAT[C/G]CAAGAAATCACTGTTCAAAATAAAATGCATTATTA	S	4	1	2	1	1	r		SALP_100640	SAC50338	Contig2263	324082	danzferg_icelandic.tsv	0.698	recommended
100524989	Affx-472327824	AX-181913145			AAGCACTACGCATGCATGTAATTGATGTGTGTAGC[C/G]TACAGAAAATCATTTGATAGAGGATGTTATTGCGT	S	4	1	2	1	1	r		SALP_100642	SAC29333	Contig2302	1388520	danzferg_icelandic.tsv	0.716	recommended
100524990	Affx-472327825	AX-181913146			TGCATGTCATAACAAGATGACTAGGGCGCTCTATC[C/G]ACCTGTAAAATTTCAGTCACATCTTGCGCCATAGG	S	4	1	2	1	1	r		SALP_100643	SAC138400	Contig2312	499721	danzferg_icelandic.tsv	0.624	recommended
100524991	Affx-472327827	AX-181913147			CTATAGAACAAAGTGTTTCCTGTACATGAACAATA[C/G]TTTCATTTCATCATGCATAACAACATAACAGAAAA	S	4	1	2	1	1	f		SALP_100645	SAC125795	Contig2463	1117524	danzferg_icelandic.tsv	0.77	recommended
100524992	Affx-472327828	AX-181913148			TCCGAATGCATAGGAGGATGTTTCAGTCAGGGGGC[C/G]TCATAGATTGAAATTATATATTCAACGAGTTTAAG	S	4	1	2	1	1	r		SALP_100647	SAC23654	Contig2529	1457085	danzferg_icelandic.tsv	0.712	recommended
100524993	Affx-472327831	AX-181913149			GGTTGGCATCAGTGTATGTAAATGCGTGTGTGTTT[C/G]TGTGTGTTTCAGGTACCAGGACATGAGAAGACATA	S	4	1	2	1	1	r		SALP_100651	SAC1510	Contig2932	1095	danzferg_icelandic.tsv	0.672	recommended
100524994	Affx-472327832	AX-181913150			ACCTGCTGTGCTTTGCAGTTTTATTTTGGTATGTT[C/G]ATTTTCACATATGCATTTACATTTAAGCAGTTCAG	S	4	1	2	1	1	r		SALP_100653	SAC92834	Contig2983	212232	danzferg_icelandic.tsv	0.674	recommended
100524995	Affx-472327833	AX-181913151			GACATTATAGAGA[C/G]TGAAATTGCGTTTATGCACAGCTTTGGTTAGATAT	S	4	1	2	1	1	r		SALP_100654	TP36207	Contig3117	80886	danzferg_icelandic.tsv	0.678	recommended
100524996	Affx-472327834	AX-181913152			TAGATGGGGCAGTCAAGTCCCAGAGAGGCAGTCCA[C/G]TCTGCATGCCTTCTTGACTTTGATGCAATGTGTAG	S	4	1	2	1	1	r		SALP_100655	SAC63841	Contig3128	2217414	danzferg_icelandic.tsv	0.712	recommended
100524997	Affx-472327835	AX-181913153			ACCATGAGGGTTCATTCTATTTTAAAAGGCTAATA[C/G]GTAGCTATGGAAGAGCACATCCTACTGACCATAGC	S	4	1	2	1	1	r		SALP_100656	SAC47244	Contig3144	75337	danzferg_icelandic.tsv	0.622	recommended
100524998	Affx-472327836	AX-181913154			GATATAGCTGTTAGACATGCATAAAAAAACAACCA[C/G]ATAACCTGCCAGCAAACGAAAAAACTGCAAAATTT	S	4	1	2	1	1	r		SALP_100657	LLS76	Contig3165	1280909	danzferg_icelandic.tsv	0.646	recommended
100524999	Affx-472327837	AX-181913155			GAGGTTCTGTTTATTGCTGCTGCATGATGTTTGGC[C/G]TTTTTAATGCATGCAGAGATTGTTTTATAGGGAGG	S	4	1	2	1	1	r		SALP_100658	SAC141205	Contig3307	53547	danzferg_icelandic.tsv	0.682	recommended
100525000	Affx-472327839	AX-181913156			ACTCAACAGCAGCCAGCTGAATTACAAAGACATCA[C/G]ATCTGGCAAAGGTACAGCTGATGGATATGCATGTC	S	4	1	2	1	1	f		SALP_100660	SAC90119	Contig3323	5058	danzferg_icelandic.tsv	0.744	recommended
100525001	Affx-472327841	AX-181913157			TGTGCTGAGATATAAAAGCTTTGGAGTTTAGTATT[C/G]CGCTATATCTCTGAGATGACCTCTACCCCAATACC	S	4	1	2	1	1	f		SALP_100664	SAC70869	Contig3718	335461	danzferg_icelandic.tsv	0.722	recommended
100525002	Affx-472327842	AX-181913158			AAAAAGGGGGAGAAAATATGCATTTGAGCCTATTA[C/G]AATATCACACATTGTGGATGTGACATGCATTACGG	S	4	1	2	1	1	f		SALP_100666	TP29163	Contig3826	447834	danzferg_icelandic.tsv	0.718	recommended
100525003	Affx-472327845	AX-181913159			GGATAAGCCAGAGCCTGGACGTCAGCGTCTAGACA[C/G]CAGTTCTGTTTTCTATTTGGATGTTTTCTTGACAT	S	4	1	2	1	1	r		SALP_100671	SAC35548	Contig4184	32644	danzferg_icelandic.tsv	0.728	recommended
100525004	Affx-472327846	AX-181913160			TGAGGTCGTTTATGTAACGTATGTGAAAGAAGGAC[C/G]ATTGTCATTAATCATTATGTAGGCCCAAAGAAAGC	S	4	1	2	1	1	f		SALP_100672	SAC49446	Contig4291	222387	danzferg_icelandic.tsv	0.732	recommended
100525005	Affx-472327847	AX-181913161			TAATTCAGCTACTAACAGCCAAAGTAAAGCAGCAG[C/G]ATATTAAGCAACTGAATGATAGTTTTCTTAACAAT	S	4	1	2	1	1	r		SALP_100674	SAC83441	Contig4441	131351	danzferg_icelandic.tsv	0.724	recommended
100525006	Affx-472327848	AX-181913162			AAATTACAGTGGTATGTTGAAAGAGATGCTAAATG[C/G]GGCTATCGATGCATCTTTTCTAACCGGGCTTGTTC	S	4	1	2	1	1	f		SALP_100676	LLS41855	Contig4484	117880	danzferg_icelandic.tsv	0.736	recommended
100525007	Affx-472327849	AX-181913163			CAGCAGAAATATTGGAGGAATACGCGCTAATTCTA[C/G]CTGTTAGATATTTGTTTACAGAAAGGCATGCATAT	S	4	1	2	1	1	f		SALP_100678	SAC104510	Contig4697	507639	danzferg_icelandic.tsv	0.726	recommended
100525008	Affx-472327851	AX-181913164			TCCCATCTCTGACTCGCCACTAGGTAAACTGTGGT[C/G]TGTGTGTGTGTGTGTTGTTAAGCCCTCGGCCACTG	S	4	1	2	1	1	f		SALP_100680	SAC49393	Contig4794	17980	danzferg_icelandic.tsv	0.604	recommended
100525009	Affx-472327853	AX-181913165			GGGAATCCATTTGCCATGGCTATTTTATCATGAGC[C/G]GGGGCATGCGGTACAAGCTTTCTAATGTGGGGTCT	S	4	1	2	1	1	f		SALP_100683	SAC141213	Contig5181	35828	danzferg_icelandic.tsv	0.702	recommended
100525010	Affx-472327854	AX-181913166			AAACTGAACAGGAGAGGAAATTCAGAAAATATGCA[C/G]TGGCCTTAAAAAATGCTTATTTATTGTCGAAATCG	S	4	1	2	1	1	r		SALP_100686	SAC106881	Contig5719	450890	danzferg_icelandic.tsv	0.716	recommended
100525011	Affx-472327855	AX-181913167			CGTAGATGCATATTGAGATAAACCCTCAGTGTCAA[C/G]CCATGCAGTATGCATGGGCTAATCCAACGCCAATG	S	4	1	2	1	1	f		SALP_100689	TP10930	Contig6226	32950	danzferg_icelandic.tsv	0.728	recommended
100525012	Affx-472327856	AX-181913168			CCCAGAGGGGTCATTCTATTTTAAAAGGCTAATGT[C/G]TATCTTTGGATGTGCACATCCTACTGACCACAGCA	S	4	1	2	1	1	r		SALP_100690	SAC103070	Contig649	2898280	danzferg_icelandic.tsv	0.754	recommended
100525013	Affx-472327857	AX-181913169			ATCTACAGTAACGTTACTACATGCCTACTACAGAG[C/G]GCTTAAAGCATTATGTAATCGTAAGTAACCGATCT	S	4	1	2	1	1	r		SALP_100691	SAC49155	Contig649	1038376	danzferg_icelandic.tsv	0.75	recommended
100525014	Affx-472327858	AX-181913170			CTATTGCACAACGTTTCAGGATCATTAAGTACTTG[C/G]ATGCATCATTACTAAAGCTGAGAGGAAGAGAGAGA	S	4	1	2	1	1	f		SALP_100692	SAC32410	Contig6554	47682	danzferg_icelandic.tsv	0.66	recommended
100525015	Affx-472327859	AX-181913171			GCCATGTTATAGCTACTTCACAACTCTTTCAAATT[C/G]TACTGTAAAATGCATACTCGAAAATGAATTTTTTG	S	4	1	2	1	1	f		SALP_100693	TP48037	Contig670	1756931	danzferg_icelandic.tsv	0.76	recommended
100525016	Affx-472327860	AX-181913172			ATGCATTACTTGTTGAGTCATTTCAACACTGCAAA[C/G]TGTTGTTACATGGTAATGAGTGGTAGTTGGTAGTT	S	4	1	2	1	1	r		SALP_100696	TP35070	Contig6973	73666	danzferg_icelandic.tsv	0.63	recommended
100525017	Affx-472327861	AX-181913173			CAGCTTAGCTTGTTGTTAATCCACCTATCGTGTCA[C/G]ATTTTGAAAATATGCATTTGCAGCGAAAGCAATCC	S	4	1	2	1	1	r		SALP_100697	SAC40893	Contig7020	69085	danzferg_icelandic.tsv	0.616	recommended
100525018	Affx-472327862	AX-181913174			ATGATAAAGGAGTGGATGAATGGATGCATGGGTGG[C/G]TGGATATAGATGGATTGACGTATATCTTGGTAGAT	S	4	1	2	1	1	r		SALP_100698	SAC101859	Contig7291	17409	danzferg_icelandic.tsv	0.782	recommended
100525019	Affx-472327864	AX-181913175			TTGCTTTTGAAACAGAGACGGTTGAGCTTCTCTAG[C/G]AAGTAAGTATGGAATTGAGGTATGCATGTCGTACG	S	4	1	2	1	1	r		SALP_100703	SAC28632	Contig837	1085038	danzferg_icelandic.tsv	0.7	recommended
100525020	Affx-472327865	AX-181913176			GGTCCTACTGCTTCTACCCGGGGACCAAACTACTC[C/G]TACACAAACAAAACAGCAATGAATGCACTATGCAG	S	4	1	2	1	1	f		SALP_100705	SAC75089	Contig8589	202563	danzferg_icelandic.tsv	0.666	recommended
100525021	Affx-472327866	AX-181913177			ACCATATAAGTGAATTTGTACAAATACTTATGACT[C/G]CTTCAAATGTAGGGACTAGATGCATAGTGCTTTAA	S	4	1	2	1	1	r		SALP_100708	SAC64634	Contig895	144391	danzferg_icelandic.tsv	0.726	recommended
100525022	Affx-472327867	AX-181913178			GTATGCATATACATAGTTTGTTTTATTACTAAATT[C/G]TATGTATTAACATCTCTTTTATTTCATGCTGAATG	S	4	1	2	1	1	r		SALP_100710	LLS9656	Contig90	1390577	danzferg_icelandic.tsv	0.702	recommended
100525023	Affx-472327869	AX-181913179			CATGTAGAGTTGTTGTGGCCTTGTTTACATTGGTA[C/G]CGTGTAGGATAACTATATCCCCCTGTTCGGGGTGT	S	4	1	2	1	1	r		SALP_100714	SAC128390	Contig9285	26927	danzferg_icelandic.tsv	0.666	recommended
100525024	Affx-472327870	AX-181913180			ACACTTTGACTGATGTCTGTGTGGAATTGCAGCTG[C/G]CTTTCTCCAAACGTGATAATGCAAGTGACTGCGAT	S	4	1	2	1	1	r		SALP_100715	SAC2745	Contig949	1019445	danzferg_icelandic.tsv	0.708	recommended
100525025	Affx-472327871	AX-181913181			ATCATTTCTAATGCATGGTTTAGTCTGACACTTGA[C/G]TCTACACAATTCCAAATAGAAAATGCAACTTGTCA	S	4	1	2	1	1	f		SALP_100720	SAC36820	Contig974	6215	danzferg_icelandic.tsv	0.72	recommended
100525026	Affx-472327872	AX-181913182			GTATGTATGTTTGAAGAGAATGTTTGTTATGCAAA[C/G]ACGGTGTGTTATATGATGCATGCTGCGTTGCAGGC	S	4	1	2	1	1	f		SALP_100721	TP13610	Contig981	2749258	danzferg_icelandic.tsv	0.742	recommended
100525027	Affx-472327873	AX-181913183			AGCCACATACCGTGAATGCATGTACATCAAACTGT[C/G]CATGGCAGTTCACACTTCAGTGTCACACACGCATG	S	4	1	2	1	1	f		SALP_100722	LLS37471	Contig994	574985	danzferg_icelandic.tsv	0.672	recommended
100525028	Affx-472327875	AX-181913184			AGTTGATTGGATAGGAGAGTTTCCTGACAGCCATA[C/G]ATGCATGCTTGACTCACTGTGTGACTTGCTAAACC	S	4	1	2	1	1	f		SALP_100724	SAC44712	Contig999	1487633	danzferg_icelandic.tsv	0.73	recommended
100525029	Affx-472327876	AX-181913185			AGGGGACACTGGACACAGAGTCTCTTCACACATCG[C/G]AAAAAGTTCAGCATGCATGGTGCTATGGATGACTG	S	4	1	2	1	1	r		SALP_100726	SAC141126	Contig191	75852	danzferg_icelandic.tsv	0.686	recommended
100525030	Affx-472327877	AX-181913186			AGTATCTCAGAATCAGGAACTGTCATAT[C/G]CCATGTGATATGTCAAAACAAGTTGATGCATGTGT	S	4	1	2	1	1	r		SALP_100727	SAC79106	Contig385	44450	danzferg_icelandic.tsv	0.62	recommended
100525031	Affx-472327878	AX-181913187			TAACAGTCTGCTATGTAGTATTTGCAACAATTGAG[C/G]CCTATCATTTTAATATGCATCATAATCATTCTAAT	S	4	1	2	1	1	r		SALP_100728	SAC84675	Contig932	19308	danzferg_icelandic.tsv	0.7	recommended
100525032	Affx-472327879	AX-181913188			GTTGATTTGGTATGTTGATGCATGCACAAAAAGGT[C/G]ATTTCACCATTTCCCATTAACTTCAATTACAGTGT	S	4	1	2	1	1	f		SALP_100729	SAC104642	Contig1154	505752	danzferg_icelandic.tsv	0.754	recommended
100525034	Affx-472327881	AX-181913190			ATTAGTGAATAAATAGAGAAGGTGTGTGTTTTACT[C/G]TCTATGGCACTTCCTTGAAACACACAGTAGTGTGT	S	4	1	2	1	1	r		SALP_100731	SAC127358	Contig1179	68319	danzferg_icelandic.tsv	0.726	recommended
100525035	Affx-472327882	AX-181913191			TGTGTTTGAGTGTGCGAAAACGTTCATGCATGTTT[C/G]TGTACACCTGTAGGTGAGTGTGTCAAGGCATAAAT	S	4	1	2	1	1	f		SALP_100733	SAC44481	Contig1321	898691	danzferg_icelandic.tsv	0.612	recommended
100525036	Affx-472327883	AX-181913192			CTCAATATGTCTATGTAAGTGTGCATGCTTTTGAA[C/G]ATTAACATTATTTTTGACAACTTCTTAAAATTGAC	S	4	1	2	1	1	f		SALP_100734	SAC55921	Contig1377	329222	danzferg_icelandic.tsv	0.738	recommended
100525037	Affx-472327884	AX-181913193			CATTTCAGTTACAGTGAAATGGGTTCTGAATGAGG[C/G]ATAAACCCAACGTGACCCTAGCCAGGAACTTTGAG	S	4	1	2	1	1	f		SALP_100735	SAC137067	Contig1412	1410702	danzferg_icelandic.tsv	0.644	recommended
100525038	Affx-472327885	AX-181913194			TAATTTGAAAAGCGTGATGCATTTGAAAGGGGAGG[C/G]CAAATGGGAGTCGGGATGATTAATGGTGTTTTATT	S	4	1	2	1	1	r		SALP_100739	SAC44970	Contig1841	603063	danzferg_icelandic.tsv	0.648	recommended
100525039	Affx-472327886	AX-181913195			TGACAGGCTGTGTGATTTGCCCCAGCAGTATGCAT[C/G]ATGTTGTGCCACTTCTTATTGACAGTGAAGATGTC	S	4	1	2	1	1	r		SALP_100740	SAC123270	Contig1842	1207718	danzferg_icelandic.tsv	0.664	recommended
100525040	Affx-472327887	AX-181913196			TAGTGAATAAGTCTCATTTAATAATATGCATAGGT[C/G]TTATAGTTGTATGAATTTATCACAATGGAAGCCTG	S	4	1	2	1	1	r		SALP_100741	SAC57759	Contig1884	596532	danzferg_icelandic.tsv	0.72	recommended
100525041	Affx-472327888	AX-181913197			AATGCATGTTTGAATTTCACCAAGTAGAAAGGGAA[C/G]TAGGTAGAAAGGATGCTGTTTGGTGATGTAGCTAA	S	4	1	2	1	1	r		SALP_100742	SAC37566	Contig1970	82491	danzferg_icelandic.tsv	0.608	recommended
100525042	Affx-472327889	AX-181913198			CGATGATTGTTGAGAGTATAAATGCATTTCAATTT[C/G]CTCTCTCCCCCATTGATTTAGTCATAAACAAATTG	S	4	1	2	1	1	r		SALP_100743	SAC10951	Contig2188	1146507	danzferg_icelandic.tsv	0.664	recommended
100525043	Affx-472327890	AX-181913199			TAACAATGGAAATGCATGTCCTCAAAGATGGAAGG[C/G]AGGCGTCTTTACTCATTATCGTCTCTCACTTTTGT	S	4	1	2	1	1	r		SALP_100744	SAC35508	Contig2530	262156	danzferg_icelandic.tsv	0.696	recommended
100525044	Affx-472327891	AX-181913200			GATAGATGACACAGGGAGGTGATAATAAAAGTGGT[C/G]TGTGATTTTCTACTCCAGGTCATGATTCAGCTTAC	S	4	1	2	1	1	f		SALP_100745	SAC89421	Contig2843	564280	danzferg_icelandic.tsv	0.678	recommended
100525045	Affx-472327892	AX-181913201			AACTTGACAAACTTGACAGATGTCTTTTCTCTTTT[C/G]TTGAGATAGATAATGCATGGGACCAGGAACAGGCG	S	4	1	2	1	1	r		SALP_100748	SAC79116	Contig3395	48854	danzferg_icelandic.tsv	0.738	recommended
100525046	Affx-472327893	AX-181913202			CAGGGTGATATGAATTGATTTTCTCTGTGTGGCTC[C/G]AGGCCTGCATACTGAGGCTCACAGAAATAATCTAT	S	4	1	2	1	1	r		SALP_100749	SAC59626	Contig4638	120415	danzferg_icelandic.tsv	0.608	recommended
100525047	Affx-472327894	AX-181913203			ATGATGCATGAGTGAGTGTTATTTGTCCAGCATTA[C/G]ATCATCACTGTAAGCAATCCTTCACTTTGAACGCA	S	4	1	2	1	1	f		SALP_100750	SAC81477	Contig4763	888	danzferg_icelandic.tsv	0.68	recommended
100525048	Affx-472327895	AX-181913204			CTGGGCTAAGGACCTGATGCATCTGGAGGAAACTC[C/G]CATCTTGGTAAATAAAAAGTAGCTACTTACATCAC	S	4	1	2	1	1	f		SALP_100752	SAC28526	Contig49	3302265	danzferg_icelandic.tsv	0.684	recommended
100525049	Affx-472327899	AX-181913205			AATTATTACTTTTAACAGTCCAAAAATGCATGTAG[C/G]AACTCCAGATTGGGCCTTTAGGTGCGCTGTTGGAG	S	4	1	2	1	1	f		SALP_100758	SAC131343	Contig77	867113	danzferg_icelandic.tsv	0.686	recommended
100525050	Affx-472327900	AX-181913206			TGGTATTGTGGGATTCAAGGTCAATTAATGCATTA[C/G]AGTCAAAGCCCTGCTGAAGCCAGGGGAGTGGAGGG	S	4	1	2	1	1	f		SALP_100759	SAC100244	Contig78	460991	danzferg_icelandic.tsv	0.672	recommended
100525051	Affx-472327901	AX-181913207			CTGTGTGCCAGTAGTTTAAATCAGACAGCTCGGTG[C/G]ATTCAGTCTGTTACCCACGTAAGAGACTCTGGTGG	S	4	1	2	1	1	r		SALP_100761	SAC138612	Contig9809	2855	danzferg_icelandic.tsv	0.722	recommended
100525052	Affx-472327902	AX-181913208			TATTGGAATGCATTTGAAATACACTTAAATTATTG[C/G]CATGTATTTGAACATACTCAAATACACAGACAAAT	S	4	1	2	1	1	f		SALP_100762	SAC2344	Contig13302	1751	danzferg_icelandic.tsv	0.684	recommended
100525053	Affx-472327903	AX-181913209			CGAAAAGCAAAGATGAAAGTATTTTGATACTGAAC[C/G]GGGCAATGCATATTTGAGGTAAGAGTCCTCAATTG	S	4	1	2	1	1	f		SALP_100764	SAC4288	Contig3241	750583	danzferg_icelandic.tsv	0.706	recommended
100525054	Affx-472327904	AX-181913210			GCACAAATGTTCTGTGAACCCTAGTTGTTTTACAG[C/G]ATCCATTTAAATCCTTCCTGCATCTTACCTCACAA	S	4	1	2	1	1	f		SALP_100767	SAC7959	Contig5719	1259431	danzferg_icelandic.tsv	0.732	recommended
100525055	Affx-472327907	AX-181913211			CAACATTTCAGTCGCACCATAGACTACACTTGTCA[C/G]TCCAATGCATGTAAAAAGCATGCCCGCTCCATAGC	S	4	1	2	1	1	r		SALP_100770	SAC95759	Contig90	1906903	danzferg_icelandic.tsv	0.614	recommended
100525056	Affx-472327908	AX-181913212			TGAAATAATAAAAAGCAGAATTATTGTCATGTAAT[C/G]TCTTGAAAAATAGCAGTCAACAACATGCAATGTTT	S	4	1	2	1	1	r		SALP_100771	SAC131453	Contig911	829729	danzferg_icelandic.tsv	0.684	recommended
100525057	Affx-472327910	AX-181913213			TAGTACATGATAGATTTTGATGCGGTGTGGGACTA[C/G]ATAACATGTGAGCCCACTTTAAAACTGCCTGAAAA	S	4	1	2	1	1	f		SALP_100773	SAC60228	Contig1290	473408	danzferg_icelandic.tsv	0.694	recommended
100525058	Affx-472327911	AX-181913214			GAGCACGGAGGGCACTCCTCGAATGAGTACTTCCG[C/G]TAGTACATATTCTTGTTTCATGCATCATTGCAAGC	S	4	1	2	1	1	r		SALP_100775	SAC72037	Contig1547	390912	danzferg_icelandic.tsv	0.712	recommended
100525059	Affx-472327912	AX-181913215			AAGGTAATATGATACGCTGTAATGTAATTGGTTCA[C/G]TCCAATTGAAAAATAGTGCTAATGAACATGGCATT	S	4	1	2	1	1	r		SALP_100777	SAC38088	Contig1760	569876	danzferg_icelandic.tsv	0.672	recommended
100525060	Affx-472327913	AX-181913216			AAATGCATGTATTATTGTGTTGTGATTACTGTAAA[C/G]ATTTGTGTTGTAATGTAAGTAGAATTATGTTTTGA	S	4	1	2	1	1	f		SALP_100778	SAC119946	Contig3106	1072891	danzferg_icelandic.tsv	0.814	recommended
100525061	Affx-472327915	AX-181913217			AAGTCTAGATAACCTTTAGTAATGTAATTTATTAA[C/G]ACACTGGACTGGTTTCATGCATAAGCAATTAAACA	S	4	1	2	1	1	r		SALP_100781	SAC122668	Contig5049	8673	danzferg_icelandic.tsv	0.64	recommended
100525062	Affx-472327916	AX-181913218			GCTTAAACAATTCCTACAGTACAGAACAACATGTT[C/G]AAATGTAAGACAGATGCATACCTGGGCTAATTAGC	S	4	1	2	1	1	r		SALP_100782	SAC136948	Contig9051	1112	danzferg_icelandic.tsv	0.686	recommended
100525063	Affx-472327917	AX-181913219			TCTTTTAGGTGAGTTATGATGCATTCCTTTGGCAG[A/T]TGTTGGAATGCCTTCTAACAGATGAATGCATCTGT	W	4	1	2	1	1	f		SALP_100788	LLS53739	Contig1373	180619	danzferg_icelandic.tsv	0.656	recommended
100525064	Affx-472327918	AX-181913220			TAAAATGAATGATGCACTACACTTCTAAGATTTCT[A/T]AGGTTTCCTGAGGATGTTCCGATGTTCCACACTTA	W	4	1	2	1	1	r		SALP_100789	LLS70201	Contig3656	1246776	danzferg_icelandic.tsv	0.676	recommended
100525065	Affx-472327921	AX-181913221			GGTGTAGTAGAGGGTAAATGCCGTTGATGCATCTT[A/T]TTTTGATTTTGCGCAAACGTTTACCTACCTTTACC	W	4	1	2	1	1	r		SALP_100796	LLS90839	Contig1755	1144152	danzferg_icelandic.tsv	0.68	recommended
100525066	Affx-472327922	AX-181913222			TTCTCCAGTTCAGCTGTAGTTGCCATGGTAATGTT[A/C]A	M	2	1	2	1	1	f		SALP_194294	dm_24749	Contig1227	1808551	danzferg_top.tsv	0.622	recommended
100525067	Affx-472327923	AX-181913223			ACGTTGTTGTCTTGTACAGAATGCATGAAGTGTAG[A/T]CCTATAACTATAGACTGTGGCGGTCTGCTGTGAAT	W	4	1	2	1	1	r		SALP_100800	SAC103168	Contig1787	842966	danzferg_icelandic.tsv	0.624	recommended
100525068	Affx-472327924	AX-181913224			TGAATTACTGATTAGAGGATTGGCCTCAGTGAACA[A/T]AGTATGAGCAAAGAAGCTGGTTTAAAAATAACCAT	W	4	1	2	1	1	r		SALP_100802	SAC104224	Contig13154	50235	danzferg_icelandic.tsv	0.724	recommended
100525069	Affx-472327925	AX-181913225			TATACAGTACTTTGAATCAGATTTTAATGATTTTA[A/T]GTGTGTGCTTCAAGTACGTTTTTGTCGCAGGTATT	W	4	1	2	1	1	f		SALP_100803	SAC104488	Contig1784	895985	danzferg_icelandic.tsv	0.734	recommended
100525070	Affx-472327927	AX-181913226			GGCTAGATAATCATAGGGGGCTTGTGTGTGTGCAT[A/T]TATGCATGCATTTAGTCAATGTAACTTAAATGCTA	W	4	1	2	1	1	r		SALP_100812	SAC123329	Contig3702	61744	danzferg_icelandic.tsv	0.708	recommended
100525071	Affx-472327928	AX-181913227			ACCCATTGAGTTTTCCAAAAAGCTAGATCAGAAGA[A/T]CAAGCATGAGTCTCTTGTAGAAAGTAAAAGTCTGC	W	4	1	2	1	1	f		SALP_100817	SAC131091	Contig7468	37004	danzferg_icelandic.tsv	0.718	recommended
100525072	Affx-472327931	AX-181913228			GGAACACACCTGGTGCTCCTCTGTCCTAATCAGAA[A/T]CAAATAAAGTGCTCTGAGACCACCACATTCCCAGC	W	4	1	2	1	1	r		SALP_100829	SAC138406	Contig3826	456371	danzferg_icelandic.tsv	0.66	recommended
100525073	Affx-472327935	AX-181913229			TTTGTGTAAACATATGTTATGTCCAAAGATACAAT[A/T]ATTTTTTTGCAGACTATGCAGCAGTCACACCACAA	W	4	1	2	1	1	r		SALP_100842	SAC16514	Contig8	130069	danzferg_icelandic.tsv	0.664	recommended
100525074	Affx-472327936	AX-181913230			AGTTCTGCACATGTTTGTGAAATTCAAATATGTAA[A/T]GTACAGTGCAAATACAAATATGGCTGGGTAAGGCA	W	4	1	2	1	1	r		SALP_100843	SAC17389	Contig58	75725	danzferg_icelandic.tsv	0.658	recommended
100525075	Affx-472327937	AX-181913231			CAATTTGAGATACTTTTGGATTTGGACATAATGCA[A/T]GAAAAATGCTAATATCGG	W	4	1	2	1	1	f		SALP_100845	SAC192073	Contig2656	459506	danzferg_icelandic.tsv	0.742	recommended
100525076	Affx-472327939	AX-181913232			TAGAATGCATTTAGAATGCATTTAGAATATGTGAG[A/T]TTGATGTATTGTTTTTAAATGCCATGTAAAAAATT	W	4	1	2	1	1	r		SALP_100850	SAC21786	Contig3829	206646	danzferg_icelandic.tsv	0.748	recommended
100525077	Affx-472327940	AX-181913233			CACTGAGCTTTTTGCAGAAATTCTAAACTATTTTC[A/T]GTTTTATTAAAGGTGTTTCAACATGTATTGTAAGT	W	4	1	2	1	1	r		SALP_100851	SAC2411	Contig1179	642624	danzferg_icelandic.tsv	0.64	recommended
100525078	Affx-472327941	AX-181913234			GATGTTTGCAGATAAAGACAAGGTGTTTTTCCTCA[A/T]TATGCATACTGCTGTGATCCACACTCGTGCTCTGA	W	4	1	2	1	1	f		SALP_100852	SAC24518	Contig3173	23496	danzferg_icelandic.tsv	0.658	recommended
100525033	Affx-472327942	AX-181913189			CTGTTCTCAATACAAATTGGAAATACATTTTCCTG[A/T]AAGAAATTAAAATCAAACATGCATAAACTATACCA	W	4	1	2	1	1	f		SALP_100854	SAC25215	Contig1040	55361	danzferg_icelandic.tsv	0.756	recommended
100525079	Affx-472327943	AX-181913235			GCTTTTTAAGCTG[A/T]TCTCAATACAAATTGGAAATACATTTTCCTGTAAG	W	4	1	2	1	1	r		SALP_100855	SAC25215	Contig1040	55329	danzferg_icelandic.tsv	0.764	recommended
100525080	Affx-472327946	AX-181913236			TAATACAGGGAAGGTTTCAATTATATAACCCTCTG[A/T]AATGCATTATGAATGGCAAAGTTATTGTAGACACA	W	4	1	2	1	1	f		SALP_100862	SAC3100	Contig7934	30927	danzferg_icelandic.tsv	0.652	recommended
100525081	Affx-472327947	AX-181913237			CCACAACTTTTTCAATCAAATGTGAAGTTAGCCTC[A/T]TATGCATTGTTTATGCTATTACTTGGATCTATGCT	W	4	1	2	1	1	f		SALP_100864	SAC33566	Contig4362	2533	danzferg_icelandic.tsv	0.632	recommended
100525082	Affx-472327949	AX-181913238			CCATAAAAATGTCAACATCATTCAGTTCTTAATTT[A/T]ACTGTGGGTTGAAAGTACCGGTAACAATTTACTTC	W	4	1	2	1	1	f		SALP_100870	SAC39715	Contig1893	2621166	danzferg_icelandic.tsv	0.636	recommended
100525083	Affx-472327950	AX-181913239			TTGCAATCAATTCAAACCTTATCGCTTATTCTAAC[A/T]ATCCCTCACTTGAGGACTACAGTGGACGTGTTCCG	W	4	1	2	1	1	r		SALP_100871	SAC40074	Contig1996	2817096	danzferg_icelandic.tsv	0.7	recommended
100525084	Affx-472327951	AX-181913240			ACAATGCATGATCTACTCATGTGACTTACTATTCT[A/T]TTGGATGACATTTTCAACCAATCATAGGACACCAT	W	4	1	2	1	1	f		SALP_100876	SAC44302	Contig3286	43567	danzferg_icelandic.tsv	0.678	recommended
100525085	Affx-472327953	AX-181913241			CCCCCATGCATATAACAACACATAAAAGCTCTCTG[A/T]CTATTGTCAATAAACACACTATGATCTCTTAGCAT	W	4	1	2	1	1	r		SALP_100887	SAC56710	Contig972	1350545	danzferg_icelandic.tsv	0.698	recommended
100525086	Affx-472327954	AX-181913242			GTAAAGGGTTTTCTACCATCAAAGTCGATATTTGC[A/T]CTCCGATCACACACGTACTGTTTGCAAATAAACAC	W	4	1	2	1	1	r		SALP_100888	SAC57520	Contig1565	537477	danzferg_icelandic.tsv	0.662	recommended
100525087	Affx-472327955	AX-181913243			TTAAACCGACAGCTCGGTGCATTCAACATGTCAAT[A/T]CCTCTCATAAAATCAAGTAGTGATGAGGTCAATCT	W	4	1	2	1	1	r		SALP_100889	SAC61760	Contig2218	252181	danzferg_icelandic.tsv	0.668	recommended
100525088	Affx-472327956	AX-181913244			TAGATCAACAGATGTTCTTTTATCTCCTCTCAAGG[G/T]CTGTTGATTTA	K	2	1	2	1	1	f		SALP_102030	SAC79106	Contig385	44409	danzferg_icelandic.tsv	0.67	recommended
100525089	Affx-472327962	AX-181913245			GGCAATTAACTCCTTTGCAGCCTGAATGGAGAAGG[A/T]TTTATGTACGAAACGGTTCACGGAGGATACCAGTG	W	4	1	2	1	1	r		SALP_100904	SAC78220	Contig1624	139569	danzferg_icelandic.tsv	0.75	recommended
100525090	Affx-472327964	AX-181913246			CCCTCAGTCATTTCACAGACTGAACAGTGCCATCT[A/T]GTGGCGTGTAATGCTATCACACCTGTGGTCATGCA	W	4	1	2	1	1	f		SALP_100907	SAC80902	Contig7965	22206	danzferg_icelandic.tsv	0.616	recommended
100525091	Affx-472327965	AX-181913247			TAATCACATCAATAAATTGGTTATAACAGTTGCTG[A/T]TAGATTACAATATTATTACCTTTTCTGACCACTTA	W	4	1	2	1	1	r		SALP_100908	SAC810	Contig10370	243731	danzferg_icelandic.tsv	0.64	recommended
100525092	Affx-472327966	AX-181913248			AAAAAACAACAGCTGATTTCAATAGTGGACTAACC[A/T]ACATCTCAGGGCAAAGGGTCTTCCTGTGACTGTCT	W	4	1	2	1	1	f		SALP_100910	SAC83738	Contig1404	1055573	danzferg_icelandic.tsv	0.612	recommended
100525093	Affx-472327970	AX-181913249			TCACGGTCAACACAGATATATTTTGTAACAACAAC[A/T]TCATGGCATAAAATAGAATAAATGACAAAATGATA	W	4	1	2	1	1	f		SALP_100916	SAC88204	Contig1412	1438849	danzferg_icelandic.tsv	0.604	recommended
100525094	Affx-472327971	AX-181913250			GGTTTAAGTCAGGATTATGTGTTATTACTAAAAGC[A/T]TAAACTCAACAGCAGCCAGCTGAATTACAAAGACA	W	4	1	2	1	1	f		SALP_100917	SAC90119	Contig3323	5019	danzferg_icelandic.tsv	0.626	recommended
100525095	Affx-472327973	AX-181913251			CTTCTTAGGCCGGAGCCACATAGAGATTTTGTGTT[A/T]GGAAATTACAGAATGATCGTTTCAACAAGAATGCA	W	4	1	2	1	1	r		SALP_100922	SAC96121	Contig2970	342306	danzferg_icelandic.tsv	0.734	recommended
100525096	Affx-472327974	AX-181913252			CTGGTGACAATGTGAGAATGGTGAGAAAGCTGAAA[A/T]TTCATACTTGTCAACATTACAAAATGCATCATGAT	W	4	1	2	1	1	f		SALP_100923	SAC96237	Contig3550	1225101	danzferg_icelandic.tsv	0.658	recommended
100525097	Affx-472327978	AX-181913253			TATCAACTATGAACATTTATGAACTTCACTTTTTG[A/G]TAGCTGTTCAATAGACACCTTTCCAAAT	R	2	1	2	1	1	f		SALP_101628	SAC56683	Contig3869	420113	danzferg_icelandic.tsv	0.706	recommended
100525098	Affx-472327981	AX-181913254			ATGCCCTTCATCTGCATTGATCTGATAAACAGGAT[A/T]GGTGTAGTATTCATCAAATGGGAGTTAATTTCAAA	W	4	1	2	1	1	r		SALP_100942	SAC58985	Contig985	3750249	danzferg_icelandic.tsv	0.7	recommended
100525099	Affx-472327983	AX-181913255			TATAATGCAATTTCAGTCAATGCATGATTGCATAA[A/T]GAAAACGCTCTCGTGAATAGGCCTAGCCTATAGTA	W	4	1	2	1	1	f		SALP_100948	LLS71635	Contig550	2770602	danzferg_icelandic.tsv	0.754	recommended
100525100	Affx-472327984	AX-181913256			TTACCACTTCAGAACCTTACATCTGTTTGAAGCAT[A/T]TACAGGGCATTATATAAGAGCCCTTGACTTTTTCC	W	4	1	2	1	1	f		SALP_100949	SAC132226	Contig554	16582	danzferg_icelandic.tsv	0.722	recommended
100525101	Affx-472327987	AX-181913257			ATGGAAAGTTCCTATTGTATCGTGTTAACTTTGAG[A/T]AATGCATTGGCATGGATTCATGTGAAATTACAAAG	W	4	1	2	1	1	f		SALP_100961	SAC101755	Contig1030	158570	danzferg_icelandic.tsv	0.656	recommended
100525102	Affx-472327988	AX-181913258			TGGGAACTTTTGGTGTTAGGAAAGTATCCGTTATA[A/T]GTCTCCATGGCACGTATCACTTCGTTGTCTTGTTG	W	4	1	2	1	1	f		SALP_100963	SAC134596	Contig108	170488	danzferg_icelandic.tsv	0.686	recommended
100525103	Affx-472327990	AX-181913259			GAGTATTCATTAGACAGAGAGAGAGTATTCATTAG[A/T]CCAGGGAGAGAGTAGTTCATTAGACAGAGAGAGAG	W	4	1	2	1	1	r		SALP_100965	SAC93850	Contig310	1341	danzferg_icelandic.tsv	0.602	recommended
100525104	Affx-472327992	AX-181913260			GGTGTTGAATGAATGGGCTTAACATAATAAAAGAG[A/T]GCATATGTTATGGTGTTGAATGAATGGGCTTAACA	W	4	1	2	1	1	r		SALP_100969	SAC141970	Contig653	1601835	danzferg_icelandic.tsv	0.604	recommended
100525105	Affx-472327993	AX-181913261			ATTAAAAAGGTTTTAACATGCTTATAACAGCATCA[A/T]AATGCATTGTATCGGCAGGCTTTACCACGTGTTTT	W	4	1	2	1	1	f		SALP_100972	SAC43023	Contig758	209332	danzferg_icelandic.tsv	0.742	recommended
100525106	Affx-472327995	AX-181913262			AGTCCAAAAATGCATGTAGCAACTCCAGATTGGGC[A/T]TTTAGGTGCGCTGTTGGAGAAAGTCATCATATGAT	W	4	1	2	1	1	r		SALP_100973	SAC61903	Contig77	867129	danzferg_icelandic.tsv	0.602	recommended
100525107	Affx-472327999	AX-181913263			TCCAATATCCAGTAGCAGAACACTATAGTCCATAA[A/T]AGGGTATATCTGTATTCTGAGCAGATTTTCAACAG	W	4	1	2	1	1	r		SALP_100982	SAC13222	Contig62	2697284	danzferg_icelandic.tsv	0.66	recommended
100525108	Affx-472328000	AX-181913264			CATTTTCATGGGTGTTATGGGGGAAACATTGATGA[A/T]CGGGGACAAATGTCTCCAAAACTATTAATTAGACA	W	4	1	2	1	1	f		SALP_100988	SAC97188	Contig972	2132819	danzferg_icelandic.tsv	0.672	recommended
100525109	Affx-472328001	AX-181913265			AATTACTTGGAGTATGGCCTACAAACTTTCCAGAG[A/T]TTCAAATGCATATTTGTCAAATCCATCTCGACACA	W	4	1	2	1	1	f		SALP_100989	SAC97188	Contig972	2132893	danzferg_icelandic.tsv	0.68	recommended
100525110	Affx-472328002	AX-181913266			TCCTTCAATGTAAGATTTTTATGAATGAAAGAACA[C/G]AATGCATTCGCCCATTGGGATGAATACTCAGTCCG	S	4	1	2	1	1	f		SALP_100992	LLS26949	Contig1101	487745	danzferg_icelandic.tsv	0.718	recommended
100525111	Affx-472328003	AX-181913267			TAATGCCCTATGGGGTGACACTTGGCACCTTAAAG[C/G]TAGAATCCTTAGTCGCTAAATGCATTTTTGGACTA	S	4	1	2	1	1	f		SALP_100994	LLS7738	Contig1155	2099853	danzferg_icelandic.tsv	0.706	recommended
100525112	Affx-472328004	AX-181913268			GTAAACAATATCGCTCAGCGTGG[G/T]AACTTTTGGTGTTAGGAAAGTATCCGTTATAAGTC	K	2	1	2	1	1	r		SALP_102057	SAC134596	Contig108	170456	danzferg_icelandic.tsv	0.666	recommended
100525113	Affx-472328005	AX-181913269			TACTGTCTTTTGCAATGTCAAATAGTCTGTCCATG[C/G]CATGCATACCTAATACTAAACAAAAATATAAAAAC	S	4	1	2	1	1	f		SALP_100995	LLS82713	Contig5831	7433	danzferg_icelandic.tsv	0.69	recommended
100525114	Affx-472328007	AX-181913270			CCCCTCATGAATATCATGACACCCTCATGAATACC[C/G]TGACCCCCCTCATGAATATCATTGGCCCCCCTCAT	S	4	1	2	1	1	f		SALP_100998	SAC110626	Contig3678	79625	danzferg_icelandic.tsv	0.662	recommended
100525115	Affx-472328011	AX-181913271			ATACATGATAATAATGTATTTCAGCCATGAAAAGT[C/G]TAGATAACCTTTAGTAATGTAATTTATTAACACAC	S	4	1	2	1	1	f		SALP_101004	SAC122668	Contig5049	8642	danzferg_icelandic.tsv	0.728	recommended
100525116	Affx-472328012	AX-181913272			AACTATAAGCCAATTCCTCTGCGGTCATTATAAAT[C/G]ATGCATTACTACTCGACGCTTCGCCTGCGGTTTCA	S	4	1	2	1	1	f		SALP_101006	SAC127275	Contig1597	2975114	danzferg_icelandic.tsv	0.704	recommended
100525117	Affx-472328013	AX-181913273			TCTACAATAAGACGCATCTTGTCAAATTGAATAAA[C/G]TGTATCTGTTAGTTACAGAGGAAATATGTTGTTTG	S	4	1	2	1	1	r		SALP_101007	SAC132173	Contig7222	11180	danzferg_icelandic.tsv	0.78	recommended
100525118	Affx-472328014	AX-181913274			GTGTTTAAATAGCGTATGCCACCGCCATGAAGACG[C/G]CAGTTGTTTCTTTAATGCTGTTGGTGCATTTTTTT	S	4	1	2	1	1	r		SALP_101011	SAC140675	Contig2702	656356	danzferg_icelandic.tsv	0.756	recommended
100525119	Affx-472328015	AX-181913275			TGTAGATACTGCTCACTGGATGGAGGGGGGACAAA[C/G]AAGATTGAGCGGCTTTTAAAATAAATGCATCAAGG	S	4	1	2	1	1	r		SALP_101017	SAC20535	Contig9257	41038	danzferg_icelandic.tsv	0.662	recommended
100525120	Affx-472328016	AX-181913276			TTAGAATTTGCAATGCTTATAAATGTTTATAAATT[C/G]ACTATTACTACTAATTTATTGACAGTGTATTTACT	S	4	1	2	1	1	r		SALP_101020	SAC2529	Contig20493	2145	danzferg_icelandic.tsv	0.76	recommended
100525121	Affx-472328017	AX-181913277			TAAAGTCATATGTAATTGTACATTTAAATAGATTT[C/G]AACAGATAAGCAATCTAAATACAAGTAATGTGGCA	S	4	1	2	1	1	r		SALP_101021	SAC26228	Contig4424	16601	danzferg_icelandic.tsv	0.702	recommended
100525122	Affx-472328018	AX-181913278			ATTTGTTTGACCAGAAATCAAAGTATTTTCTTATG[C/G]CTCATTTTTAGGATAGAAAAATGTTGAAGAAGGTA	S	4	1	2	1	1	r		SALP_101022	SAC29303	Contig1738	1048604	danzferg_icelandic.tsv	0.724	recommended
100525123	Affx-472328019	AX-181913279			ATGCTGTTCGAGTCCTCTGAAAGAGAT[C/G]TCCCAATACTCATAATTTTCTATTGCACAACGTTT	S	4	1	2	1	1	r		SALP_101024	SAC32410	Contig6554	47627	danzferg_icelandic.tsv	0.666	recommended
100525124	Affx-472328020	AX-181913280			GGTTCTACACGTTACTATGCCTGATTGGATACTTG[C/G]TAGTGTTATGGAAAATAAGGTGAACTTGACATTTG	S	4	1	2	1	1	f		SALP_101027	SAC35468	Contig5813	12793	danzferg_icelandic.tsv	0.668	recommended
100525125	Affx-472328021	AX-181913281			AAAATCGAACCATTCCACAAGAAAACACAAGAAAA[C/G]TACAGTAGCAGTAGGTTGAGTGTGTCAACGTCTCA	S	4	1	2	1	1	f		SALP_101031	SAC42872	Contig1718	96967	danzferg_icelandic.tsv	0.724	recommended
100525126	Affx-472328022	AX-181913282			GACTCGACCATAACAAGATGCATAAAATACATCAG[C/T]GAGGACATCGCTAAGCAACTGATTACTGACAGATC	Y	2	1	2	1	1	f		SALP_103822	TP174	Contig73	268992	danzferg_second.tsv	0.664	recommended
100525127	Affx-472328023	AX-181913283			TAAGGACTGTTGATCATGCCAGTTATATACAGAGA[C/G]AAGGGACTGTTGATCCATGCCATTTATACCAGAGA	S	4	1	2	1	1	f		SALP_101035	SAC51481	Contig11618	36668	danzferg_icelandic.tsv	0.704	recommended
100525128	Affx-472328024	AX-181913284			GACACAGATGTTATATATGATCCAAAGTAAAGGCT[C/G]TTTACCTATTTACAAATGCATTTTTTCTCATTCTG	S	4	1	2	1	1	f		SALP_101036	SAC53502	Contig27	134044	danzferg_icelandic.tsv	0.734	recommended
100525129	Affx-472328025	AX-181913285			ACGCCAGCAGTATGAGTGGGTAAAAC[C/G]AATTGGGACAACAAGCCAGGCCCATTTTTTTGACA	S	4	1	2	1	1	r		SALP_101039	SAC58988	Contig1558	2872841	danzferg_icelandic.tsv	0.63	recommended
100525130	Affx-472328027	AX-181913286			GAAATGCATCCTTCTTTGTTTCCTTGAGGTCAGCT[C/G]AGCTCACATAAAGGCAAGGTTACCACCCTATTACT	S	4	1	2	1	1	f		SALP_101041	SAC62446	Contig2380	245691	danzferg_icelandic.tsv	0.632	recommended
100525131	Affx-472328028	AX-181913287			CTTATGAGAGGTATTGACATGTTGAAAGCATTGAG[C/G]TGTCTGCTTAAACGATTAGCACACAGCTCAGACAC	S	4	1	2	1	1	r		SALP_101042	SAC63019	Contig3136	72914	danzferg_icelandic.tsv	0.722	recommended
100525132	Affx-472328030	AX-181913288			TCATACTTTATCACTACCAGGTTCTTTATCCT[C/G]CAGCTCCAGCTCCAACACCTGGACCGCCCCTC	S	4	1	2	1	1	f		SALP_101053	SAC79117	Contig1084	210977	danzferg_icelandic.tsv	0.782	recommended
100525133	Affx-472328031	AX-181913289			TGCCCATTAGCATGCATGGTTACAGTAGTAGGGTC[C/G]TGTGCTCTGGCCACTAGCATGCATGGATACAGAGA	S	4	1	2	1	1	f		SALP_101054	SAC82752	Contig6678	30066	danzferg_icelandic.tsv	0.638	recommended
100525134	Affx-472328032	AX-181913290			GCGTCCTCATGCATATATTATGACAGCACTTTGAC[C/G]ATTTTTTGTTTTGCTCTACTGCAAGATTTTTTTTT	S	4	1	2	1	1	r		SALP_101056	SAC91278	Contig2315	452399	danzferg_icelandic.tsv	0.678	recommended
100525135	Affx-472328034	AX-181913291			ACCTTATTCACCCAAGCTACTCAATACTGCCCCCA[C/G]CCATAAGAAGATAACACCCTCTGTTTTTTTAGTGG	S	4	1	2	1	1	r		SALP_101061	SAC76347	Contig74	1022109	danzferg_icelandic.tsv	0.628	recommended
100525136	Affx-472328035	AX-181913292			TCGCAACTCTCCCAGGGCTTGTGTATTCCTTCTCT[C/G]TGCATTGTTTCTCTTTAATAGCCCTGTCTCCATGT	S	4	1	2	1	1	r		SALP_101063	SAC92382	Contig127	245433	danzferg_icelandic.tsv	0.688	recommended
100525137	Affx-472328037	AX-181913293			ACCGTGCAAATGCATTCTAGAGTTTTCTCTTAGTG[C/G]CTTTTTTATCTCCCCCAATAAATCTGCTGAAAAGG	S	4	1	2	1	1	f		SALP_101073	SAC130640	Contig868	325158	danzferg_icelandic.tsv	0.67	recommended
100525138	Affx-472328038	AX-181913294			TGCATGCAATTACTCCAGCCATTAATGTCTCTTCT[C/G]TCTGGCCTCCCCTCGATGATATGCACCAGATCAGT	S	4	1	2	1	1	f		SALP_101075	SAC7905	Contig600	736976	danzferg_icelandic.tsv	0.66	recommended
100525139	Affx-472328039	AX-181913295			TTTTCATGGGTGTTATGGGGGAAACATTGATGATC[C/G]GGGACAAATGTCTCCAAAACTATTAATTAGACACA	S	4	1	2	1	1	r		SALP_101077	SAC97188	Contig972	2132821	danzferg_icelandic.tsv	0.698	recommended
100525140	Affx-472328040	AX-181913296			CATGGAGAAGGTGTGACCAAGCTGAGCCTTTCACA[C/T]TGTTCTTAGACATTCCAGCCTGGGTGACAGGGCGT	Y	2	1	2	1	1	r		SALP_101078	LLS101188	Contig4779	290500	danzferg_icelandic.tsv	0.674	recommended
100525141	Affx-472328041	AX-181913297			CCAATGCAACTACTATAATGTCAACCAATGCATTC[A/G]GTATTACGACAATGGTAGGCGGAATATAGCCAGAA	R	2	1	2	1	1	r		SALP_101079	LLS103517	Contig1271	99350	danzferg_icelandic.tsv	0.774	recommended
100525142	Affx-472328043	AX-181913298			TTACGCAACCATGCATGAGCCGCAGATTAAAACTA[A/C]AGGCTTGATGTGATGAGCTCCTGTCCTTACTATGC	M	2	1	2	1	1	f		SALP_101083	LLS108129	Contig1801	800672	danzferg_icelandic.tsv	0.718	recommended
100525143	Affx-472328045	AX-181913299			AATCGGTATGCATTTGCTAGTAGTCTATGAATTGG[G/T]ATTATGGTTCATTGTTTAGCTAGCTAGCTAGCTAG	K	2	1	2	1	1	f		SALP_101086	LLS15857	Contig7920	8925	danzferg_icelandic.tsv	0.662	recommended
100525144	Affx-472328048	AX-181913300			TGGAGCTCTGCCACACCTGCCATGAATGACGTGTC[A/G]CTAATGCATGTATCTAGAAACTACGGACAAGTTGA	R	2	1	2	1	1	r		SALP_101092	LLS2594	Contig8390	22485	danzferg_icelandic.tsv	0.68	recommended
100525145	Affx-472328049	AX-181913301			CAATGCATTATTTACCATTGATTATGATTATTTTG[G/T]GCCCAATAGAAATCAATCTAAACAAAGAGCAAATG	K	2	1	2	1	1	r		SALP_101094	LLS26582	Contig3504	1352214	danzferg_icelandic.tsv	0.698	recommended
100525146	Affx-472328050	AX-181913302			TGCCAAAAACATTCACATATCAGTATTCGGATGAA[A/C]CTCAAATATTCTCCTCCAATGCATTATAGAGGTCA	M	2	1	2	1	1	r		SALP_101097	LLS35651	Contig2591	2230	danzferg_icelandic.tsv	0.672	recommended
100525147	Affx-472328051	AX-181913303			GTGATTGCACAAATGCATAATGGGAACAATAGAAT[G/T]AAAGAATTAGAATGTTGGCCAATTATGCATCATCC	K	2	1	2	1	1	r		SALP_101098	LLS36187	Contig1470	328559	danzferg_icelandic.tsv	0.704	recommended
100525148	Affx-472328052	AX-181913304			AACTCGTGTGTATCAGTATCCTCCCACATGCACAT[G/T]AATGCATAGTGATCTCTGACTGTCAGTCTCAGGGG	K	2	1	2	1	1	r		SALP_101099	LLS36254	Contig1227	373867	danzferg_icelandic.tsv	0.61	recommended
100525149	Affx-472328053	AX-181913305			ACTATTTATAAAATGCATAATCTCAGTTAATCTCC[A/G]AACTCACTTCACTCATGCATAAGAAGGAGGCTTGC	R	2	1	2	1	1	f		SALP_101100	LLS37404	Contig3414	1682861	danzferg_icelandic.tsv	0.706	recommended
100525150	Affx-472328055	AX-181913306			GAGGCAGATGCATGTATAGGCCTAGCTATTTTATT[G/T]ACAATGAATGGACAAACGACCGATTGTTAGATTTG	K	2	1	2	1	1	r		SALP_101102	LLS39827	Contig3194	871632	danzferg_icelandic.tsv	0.638	recommended
100525151	Affx-472328056	AX-181913307			CACCAAAGTGTCCGATGTCAAATATGCATTTCAGC[A/G]AAAGCACTACAAACGATTATGTTAGGTCACACCAA	R	2	1	2	1	1	f		SALP_101103	LLS42163	Contig1218	440557	danzferg_icelandic.tsv	0.628	recommended
100525152	Affx-472328057	AX-181913308			GAGAGGAGAATGAGGGGTGACTTAGCATTAGTAAT[A/G]AGGATGGATGCATGATGAACAGAGAACAGGCTTCA	R	2	1	2	1	1	r		SALP_101104	LLS43416	Contig11468	73107	danzferg_icelandic.tsv	0.662	recommended
100525153	Affx-472328058	AX-181913309			CTCCGCCAAACTTTACAGTTGGCGCTATGCATTGG[A/G]GCAGGTAGCGTGCATCTTTGTAGAAAATAAATGGA	R	2	1	2	1	1	r		SALP_101105	LLS44236	Contig9522	75663	danzferg_icelandic.tsv	0.676	recommended
100525154	Affx-472328062	AX-181913310			TCCTCTCCTGCTTTATCATGCATGGGACCTACACA[A/C]ACATACACAACCTCTGTTTTATCATGCATAGGACC	M	2	1	2	1	1	f		SALP_101109	LLS46697	Contig2316	1420613	danzferg_icelandic.tsv	0.716	recommended
100525155	Affx-472328063	AX-181913311			GCTGACCGTTTTGGACTTCTCTTGCTTTTTTTAGT[A/C]TACGCTCCAGCATTTAGAAGTGTATTAGCCCCTCA	M	2	1	2	1	1	r		SALP_101110	LLS50779	Contig5602	58754	danzferg_icelandic.tsv	0.694	recommended
100525156	Affx-472328064	AX-181913312			AATGCCTAATAGAATGCATGCTGTACACATTTTGT[C/T]ATTATTCAATAAATATCCAAACGTTGTGTTATACG	Y	2	1	2	1	1	r		SALP_101111	LLS56012	Contig3398	1159300	danzferg_icelandic.tsv	0.812	recommended
100525157	Affx-472328066	AX-181913313			AATAAGAGTTTACTACTTACTTTAGGACCACTAGT[A/G]TCAAACTAGTTCATTATGCATTACTCATTTCGGAT	R	2	1	2	1	1	r		SALP_101114	LLS59130	Contig1078	1185823	danzferg_icelandic.tsv	0.74	recommended
100525158	Affx-472328068	AX-181913314			ATACGTTCATAATACATGATTTATGATAACCTACC[C/T]CTTAATCCTTTAGCTGAATTGTTCAGATGCATCAA	Y	2	1	2	1	1	r		SALP_101122	LLS64788	Contig2452	233042	danzferg_icelandic.tsv	0.718	recommended
100525159	Affx-472328069	AX-181913315			TTTTTTTTGCATTATGGGGAAAAGACTACATTTCC[G/T]AGAATGCATTAGTGTAACACTCAAGTTGACCCTGA	K	2	1	2	1	1	r		SALP_101124	LLS70312	Contig3366	88095	danzferg_icelandic.tsv	0.676	recommended
100525160	Affx-472328070	AX-181913316			CCAGCCTTAAATGTCTGAAGTGTCTTCTTTCACTG[G/T]TCACATGCATTCTGTTCATTCTTAGAAAAAAAGGG	K	2	1	2	1	1	r		SALP_101125	LLS71958	Contig12135	11483	danzferg_icelandic.tsv	0.698	recommended
100525161	Affx-472328071	AX-181913317			CACTTTTTTTTTTTTTGCCCCACCAAGATTTACAT[G/T]TGAAAATCGTCACTGACCATGGTTATGCATGTGCT	K	2	1	2	1	1	r		SALP_101126	LLS73199	Contig1763	686728	danzferg_icelandic.tsv	0.676	recommended
100525162	Affx-472328072	AX-181913318			GAAAAAGTATAATGGTAGCAAATGTTTCTTTGATT[G/T]GCATCATAATGCATCTAAACTGCATTTATTAAATT	K	2	1	2	1	1	r		SALP_101130	LLS77305	Contig5309	39458	danzferg_icelandic.tsv	0.694	recommended
100525163	Affx-472328073	AX-181913319			GCTAAACATGTGCGGAAAAGCATGGTTGTTATAGT[C/T]ACCTTTAATTTATGCATTATTCACTTAGGCTATCT	Y	2	1	2	1	1	r		SALP_101131	LLS80663	Contig6486	33277	danzferg_icelandic.tsv	0.738	recommended
100525164	Affx-472328074	AX-181913320			CTAAGTTTTCTCTGCTAATGCCTCCACTGTCATAG[C/T]GTACAGATAACATGCATAGCTCCACACTCTGTGTC	Y	2	1	2	1	1	f		SALP_101137	LLS86434	Contig2259	1006001	danzferg_icelandic.tsv	0.672	recommended
100525165	Affx-472328075	AX-181913321			GAGGGCTTCCCATGCATAAGTGAGATTACATTACC[A/G]ACAGCAACGTCAACCACTGCCTACATGTGTTTCCA	R	2	1	2	1	1	f		SALP_101138	LLS87762	Contig15074	10013	danzferg_icelandic.tsv	0.622	recommended
100525166	Affx-472328077	AX-181913322			AATGCATGAATTGAGTTTCGATTTTACTTTCCAGG[A/G]TTGACCCCAACCCTGAGCTCACAATGCATATGCGT	R	2	1	2	1	1	f		SALP_101142	LLS95423	Contig6733	359496	danzferg_icelandic.tsv	0.63	recommended
100525167	Affx-472328078	AX-181913323			AGAAGAAAACCCCTGTCACGTGATGTAGTAGTTCC[C/T]ATGCAGTGAATGCATCCAAGGGGAGAGCCCGAGCT	Y	2	1	2	1	1	f		SALP_101143	LLS99966	Contig3128	1428493	danzferg_icelandic.tsv	0.602	recommended
100525168	Affx-472328079	AX-181913324			CTTCATCTTTTGCTCTCCACGTCTCTATGTCCGTC[C/T]ATCCTCTTTTTATGCATGTCTCTTGGCTCTTCTTG	Y	2	1	2	1	1	r		SALP_101145	SAC100197	Contig5006	324736	danzferg_icelandic.tsv	0.698	recommended
100525169	Affx-472328080	AX-181913325			TGTGTGATGACCTGAAGGACCTCATCATTGTCCTC[G/T]CCTGTAGATGCCATTGAACTTGTTGCAGATGCATC	K	2	1	2	1	1	f		SALP_101147	SAC100544	Contig1993	515206	danzferg_icelandic.tsv	0.6	recommended
100525170	Affx-472328081	AX-87138333			AATACTGCAGCGTTGTTAAGCAAGTCCCTGAGATC[G/T]TCATCTTCATCCACATTTATTTGCTTATTTGTAAG	K	2	1	2	1	1	r		SALP_101148	SAC100797	Contig3748	23610	danzferg_icelandic.tsv	0.776	recommended
100525171	Affx-472328083	AX-181913326			AACACAAATGGGTCATGGAAATATACAGGTAAATG[A/C]CAAAATAAAAGAAACACCAACATAAAGTGTCTCAA	M	2	1	2	1	1	f		SALP_101155	SAC101423	Contig1568	6879325	danzferg_icelandic.tsv	0.692	recommended
100525172	Affx-472328086	AX-181913327			ACGACCAGTTCAAGAAGGACCTATTGAGTGCTAAA[A/G]GGCCAGTAGAAGCATACAAAATGGTCTTTCCTAAC	R	2	1	2	1	1	f		SALP_101165	SAC102299	Contig3163	74836	danzferg_icelandic.tsv	0.72	recommended
100525173	Affx-472328087	AX-181913328			GATGTCTTATTGAAATACATTTAACATTTTCACCC[A/C]AAACTGTCATTACTGAAATGCATCCAGATTAAATT	M	2	1	2	1	1	r		SALP_101166	SAC102558	Contig16426	617	danzferg_icelandic.tsv	0.674	recommended
100525174	Affx-472328088	AX-181913329			CAACTAGTATTCTGAGGACTAAGATGTCTTATTGA[G/T]ATACATTTAACATTTTCACCCCAAACTGTCATTAC	K	2	1	2	1	1	r		SALP_101167	SAC102558	Contig16426	595	danzferg_icelandic.tsv	0.642	recommended
100525175	Affx-472328089	AX-181913330			TGTACATAAAGTATAGATCAATGATCTACAGTGAC[A/C]TCAGAGAGTATTCATACCCTTGATTATTCCACATT	M	2	1	2	1	1	f		SALP_101173	SAC10308	Contig7502	3981	danzferg_icelandic.tsv	0.728	recommended
100525176	Affx-472328092	AX-181913331			CTGGATACATGGTTGGATCCATGGTTGGGTACATG[A/G]TTGGATACATGGCTGAATACATGGCTGGATACATG	R	2	1	2	1	1	f		SALP_101185	SAC104673	Contig2380	538353	danzferg_icelandic.tsv	0.646	recommended
100525177	Affx-472328093	AX-181913332			ATTCATTTCGTTGAACTTTTTTTTTAAAGTTTGGG[A/G]CCTTTTCTTACAATATAGTATATGTACCCAAGGGA	R	2	1	2	1	1	r		SALP_101187	SAC104854	Contig3668	313459	danzferg_icelandic.tsv	0.71	recommended
100525178	Affx-472328094	AX-181913333			CTGTCTCTAATGCATCCCTTCATACTTAGTTACAG[G/T]AAATCAGTATAGCATACGAGACATCAACAACACTT	K	2	1	2	1	1	r		SALP_101188	SAC104907	Contig5657	121577	danzferg_icelandic.tsv	0.706	recommended
100525179	Affx-472328095	AX-181913334			CACAAAATGTCAATAGACCAGCTGCTATGTATGAG[A/G]TAGACAGACCTGATGCCTCACCTCTCTACTGTTAT	R	2	1	2	1	1	f		SALP_101191	SAC105241	Contig5006	114937	danzferg_icelandic.tsv	0.716	recommended
100525180	Affx-472328096	AX-181913335			ATCAGCTTTTAGTGCACGAAACATAACATGGAGTT[A/G]CTCAATAAAAGTGATAAAAGAAACAAAAAGTTAAG	R	2	1	2	1	1	f		SALP_101192	SAC105729	Contig3074	97555	danzferg_icelandic.tsv	0.748	recommended
100525181	Affx-472328097	AX-181913336			GAATATCATGACACCCTCATGAATACCATGACCCC[A/C]CTCATGAATATCATTGGCCCCCCTCATGAATATCA	M	2	1	2	1	1	r		SALP_101204	SAC110626	Contig3678	79633	danzferg_icelandic.tsv	0.66	recommended
100525182	Affx-472328098	AX-181913337			CAAACATGGAACAATAAAAGGTGAGGAAGATAGAG[A/G]ATGTTTCCTAAATGAGACAGATGGTAAAACAACAA	R	2	1	2	1	1	f		SALP_101205	SAC110682	Contig2801	43872	danzferg_icelandic.tsv	0.76	recommended
100525183	Affx-472328099	AX-181913338			CCTACTGCTATAGACAGGCCTCTGTCTGTGAGATA[A/C]TGTTACTGACTGGGATCAGATACCTCTCAGCTGTA	M	2	1	2	1	1	r		SALP_101206	SAC111069	Contig6160	32363	danzferg_icelandic.tsv	0.628	recommended
100525184	Affx-472328101	AX-181913339			TCAGTAATATTATTCCAAAGCATTAATGCATGCTA[A/C]GTGCATTTTTAATGGTCCGGTAATCAGACCCCTGT	M	2	1	2	1	1	r		SALP_101211	SAC113860	Contig1079	1321154	danzferg_icelandic.tsv	0.66	recommended
100525185	Affx-472328102	AX-181913340			TAACTGAAAATTCTATGGGACTTTAGGTCCATTTG[C/T]AATTGTTTTACTTATGCATCCTCATGGTAGCATAT	Y	2	1	2	1	1	r		SALP_101214	SAC114190	Contig1412	1526359	danzferg_icelandic.tsv	0.768	recommended
100525186	Affx-472328104	AX-181913341			TAATGTATCTAGATAATTTTGCTAAGGTAATGTAG[A/C]TCTGCAAATAGATACAAATAAAGAGATGCATTATG	M	2	1	2	1	1	r		SALP_101220	SAC115944	Contig1700	1515636	danzferg_icelandic.tsv	0.692	recommended
100525187	Affx-472328106	AX-181913342			AGCTGTACAATGCCTTATAACAAGTTATGTGTTAC[A/G]TCCTTTCACCTTGATGCATGGTAGCTGTACAATGC	R	2	1	2	1	1	f		SALP_101224	SAC117087	Contig2613	1179233	danzferg_icelandic.tsv	0.664	recommended
100525188	Affx-472328107	AX-181913343			CATAGTATTTATATTAGCCTTCTGATTACCATGAA[G/T]AGCAAGATGTGTCACTCTGTTCTGGGCCAGCTGCC	K	2	1	2	1	1	f		SALP_101227	SAC119124	Contig1155	1268187	danzferg_icelandic.tsv	0.726	recommended
100525189	Affx-472328108	AX-181913344			TTTCTCAA[A/C]ATGCATACTACCTTGCTCCACACTCATTCTCCGAC	M	2	1	2	1	1	r		SALP_101231	SAC119552	Contig2302	241700	danzferg_icelandic.tsv	0.652	recommended
100525190	Affx-472328109	AX-181913345			TGACCATTTGATGTTGGCTAAACTGAAAGGAAAAG[A/G]GAACCCATAGAGTATAACTGTGTTCTGTCTCATGC	R	2	1	2	1	1	f		SALP_101232	SAC119786	Contig5242	650934	danzferg_icelandic.tsv	0.67	recommended
100525191	Affx-472328110	AX-181913346			AAAACCAATGCATTATCACACAGTGATGGCTCAAT[A/G]TTCTGACAGGCAGCGGAATGGTATGAAACACAAAG	R	2	1	2	1	1	r		SALP_101233	SAC119897	Contig2277	368357	danzferg_icelandic.tsv	0.608	recommended
100525192	Affx-472328111	AX-181913347			CTAACAATTCGGCAACAAATAGGCTCTCTGATTCA[G/T]AAGATACCGTTGCAAAAAACAACAAGATGATCTAC	K	2	1	2	1	1	f		SALP_101235	SAC120233	Contig1825	464830	danzferg_icelandic.tsv	0.696	recommended
100525193	Affx-472328112	AX-181913348			CAAATAATCATCATGACA[G/T]TTTATTAAAGCTGGTAATTAGCTACATACGTGATT	K	2	1	2	1	1	r		SALP_103943	TP19274	Contig5984	48079	danzferg_second.tsv	0.704	recommended
100525194	Affx-472328113	AX-181913349			GGTCTGATATATTTTGCTTGCTTGGTGGAAAGCAT[A/G]GCAGGCTAGTCTAACAAGGAGAATAACTTGTTGGA	R	2	1	2	1	1	f		SALP_101239	SAC120765	Contig4027	13191	danzferg_icelandic.tsv	0.726	recommended
100525195	Affx-472328116	AX-181913350			ATATCCTGGCATTGCAATGCTCTACCAAGATGCAT[A/G]CATGCATGCAAGATGCATGAAGTCTCAATTTAATG	R	2	1	2	1	1	r		SALP_101246	SAC12264	Contig4857	96205	danzferg_icelandic.tsv	0.628	recommended
100525196	Affx-472328117	AX-181913351			GTAGAAACATGACTAGTCAAATGCGCCCACAAATG[C/T]TTAGCCAGGGCAAAGCTATGCATAGTTACATGAAT	Y	2	1	2	1	1	f		SALP_101247	SAC122774	Contig3143	487709	danzferg_icelandic.tsv	0.73	recommended
100525197	Affx-472328118	AX-181913352			TTAGCTACTAGCTAGCTAGCCTGCTAACGATAGCT[A/C]ATGCCAAGTAGAAACATGACTAGTCAAATGCGCCC	M	2	1	2	1	1	r		SALP_101248	SAC122774	Contig3143	487666	danzferg_icelandic.tsv	0.684	recommended
100525198	Affx-472328122	AX-181913353			ACTCAGTTACAGCCCATTGGCTTTCATTTCAACTT[A/G]GTGCTGTCTGTTAATGAAGTTGCAATAACTGTGCA	R	2	1	2	1	1	r		SALP_101255	SAC124906	Contig2055	499087	danzferg_icelandic.tsv	0.694	recommended
100525199	Affx-472328123	AX-181913354			ATAAAAATCGAAAACATAGGTCCTTTCCAAATGGC[A/C]CCTGGCCAGAATGCATTTTGCCATGTTGACCATAC	M	2	1	2	1	1	f		SALP_101256	SAC125642	Contig7229	123417	danzferg_icelandic.tsv	0.716	recommended
100525200	Affx-472328124	AX-181913355			CGCAGTTCATAACAGCTGTGTTTTTTAATGCCTGC[A/G]TTTAAATGCCTGTTTTTTTTTACCAGTAATGTTTC	R	2	1	2	1	1	r		SALP_101258	SAC12637	Contig3029	219187	danzferg_icelandic.tsv	0.65	recommended
100525201	Affx-472328125	AX-181913356			AACGTGGCTGCTTGCATGTTTGCAAGGCTCTGAAA[C/T]CCTCACTCTCTCACTTCCTCTGCCTCTCTCCTTCT	Y	2	1	2	1	1	f		SALP_101268	SAC127530	Contig1426	220997	danzferg_icelandic.tsv	0.68	recommended
100525202	Affx-472328127	AX-181913357			TATACAAACTTTTTTTCTACTCCGTTCGCAAATTT[G/T]TCATGCATCTGAAATGCAGAAGTGATAGAAAGTGG	K	2	1	2	1	1	r		SALP_101276	SAC128839	Contig3	5870966	danzferg_icelandic.tsv	0.756	recommended
100525203	Affx-472328128	AX-181913358			TACGTTTTTCAGCATGATAGGCCTAAAACGTAAAA[A/C]ATGCATGCTATCTAAAATGTATCTTAAATGAACAA	M	2	1	2	1	1	f		SALP_101278	SAC129222	Contig2832	43434	danzferg_icelandic.tsv	0.764	recommended
100525204	Affx-472328129	AX-181913359			CTGCTTGAGGCCACAATGCATCTGGTTATTCTGCT[C/T]CTTAGGCCGGAGCCACATAGAGATTTTGTGTTAGG	Y	2	1	2	1	1	f		SALP_101295	SAC131149	Contig2970	342273	danzferg_icelandic.tsv	0.624	recommended
100525205	Affx-472328131	AX-181913360			AGTACTCAAGAGTTCATGTGACAAAGCTTTGCAAA[A/G]TACAAAAATGTTTGTCATTATGAGGAAGAACATAC	R	2	1	2	1	1	r		SALP_101306	SAC132521	Contig5717	142640	danzferg_icelandic.tsv	0.728	recommended
100525206	Affx-472328132	AX-181913361			TGTTTAGAGAAATTAATGCATACATTTTAATACAT[A/G]GCTCTGGGCCTATGTATACCTCGTCCACTATTTTA	R	2	1	2	1	1	f		SALP_101307	SAC132555	Contig3994	103868	danzferg_icelandic.tsv	0.632	recommended
100525207	Affx-472328134	AX-181913362			CCCTGATTCACCTCACAGATGCATCACACCTTGAC[A/G]ATATAAGTGTAGGAGTTAGCAATGATGCTAACGAT	R	2	1	2	1	1	f		SALP_101309	SAC13270	Contig3855	257730	danzferg_icelandic.tsv	0.6	recommended
100525208	Affx-472328138	AX-181913363			GTATTGTGAATAGGCCTAGACTACATCTTGATTTA[C/T]CCAGTTAATCAATAGAGATTTACCATTCAAATACA	Y	2	1	2	1	1	f		SALP_101317	SAC13458	Contig771	177411	danzferg_icelandic.tsv	0.634	recommended
100525209	Affx-472328139	AX-181913364			TCTGAAATTTTGCAGGTGTGGAGAGCGAGAAATGT[C/T]GGAGCAGGAGGAAGCTTGGCTTGAAGCGTTGTGCA	Y	2	1	2	1	1	f		SALP_101318	SAC134649	Contig4586	10390	danzferg_icelandic.tsv	0.65	recommended
100525210	Affx-472328140	AX-181913365			TGTGTGTAAGGCGCGAGATGCGTCTGAAATTTTGC[A/G]GGTGTGGAGAGCGAGAAATGTCGGAGCAGGAGGAA	R	2	1	2	1	1	f		SALP_101320	SAC134649	Contig4586	10368	danzferg_icelandic.tsv	0.6	recommended
100525211	Affx-472328143	AX-181913366			GTTATGGTCGTTATTTATTTGGCTATTTTAATAGG[C/T]TGTAGACTACAGTAATTTGCAGTAATTCAACATGC	Y	2	1	2	1	1	f		SALP_101325	SAC135858	Contig1610	171159	danzferg_icelandic.tsv	0.66	recommended
100525212	Affx-472328144	AX-181913367			TCAGGTCAGATTTCTCCAGCTAATTACGATGCATT[A/G]GGCTTATTGATCAGTCAGATTTCTCAGCTAATTAT	R	2	1	2	1	1	r		SALP_101329	SAC136645	Contig15054	4773	danzferg_icelandic.tsv	0.626	recommended
100525213	Affx-472328145	AX-181913368			AACAATTCGGCAACAAATAGGCTCTCTGATTCAGA[G/T]GATACCGTTGCAAAAAACAACAAGATGATCTACAC	K	2	1	2	1	1	r		SALP_101331	SAC137198	Contig1825	464832	danzferg_icelandic.tsv	0.678	recommended
100525214	Affx-472328146	AX-181913369			TTTCATTTACAGACAGAAATCACAAAGCTCTTTAC[A/G]TTGTGAGCAACCATGTTATCACCCTGTCAAGAGCA	R	2	1	2	1	1	r		SALP_101332	SAC137253	Contig12336	33138	danzferg_icelandic.tsv	0.684	recommended
100525215	Affx-472328147	AX-181913370			ACTGTTCATGATAATAACAACATTAATTTGTAGAG[C/T]GCTTTTCATTTACAGACAGAAATCACAAAGCTCTT	Y	2	1	2	1	1	f		SALP_101333	SAC137253	Contig12336	33099	danzferg_icelandic.tsv	0.718	recommended
100525216	Affx-472328149	AX-181913371			TGTGTTGCTCCTTTTTGAACTATCCTTTGTCCGAC[A/G]AACAGAATAACACAGTGTTTCTGTAACAATAAATC	R	2	1	2	1	1	f		SALP_101336	SAC137702	Contig1410	543219	danzferg_icelandic.tsv	0.648	recommended
100525217	Affx-472328150	AX-181913372			ACATCATAGGTGTCCATTACAATCAATGCAACAAT[C/T]AGAATGCATTATTTGGGACCAGTACTTGAAAACAT	Y	2	1	2	1	1	r		SALP_101337	SAC137771	Contig41	1238162	danzferg_icelandic.tsv	0.682	recommended
100525218	Affx-472328152	AX-181913373			CTTCCTCCCCAAGCTAGCCTGGTGATGAGGTTAGG[C/T]CTGGAATAGTACGTGCATCACACTTCTCCCCAAGC	Y	2	1	2	1	1	r		SALP_101343	SAC138989	Contig2509	660371	danzferg_icelandic.tsv	0.67	recommended
100525219	Affx-472328156	AX-181913374			GTTCATAGGTTCAATGATCACGAAATGTGGAAAAA[G/T]AATGTAGAATGTTGAAAGATGTAAAACGTATTTTA	K	2	1	2	1	1	r		SALP_101354	SAC140611	Contig4868	1669	danzferg_icelandic.tsv	0.626	recommended
100525220	Affx-472328157	AX-181913375			AGCCTATGCATGTCTCCGGCCTCAGTTTCCCAGAC[C/T]CATTGCAAAACACCTTTTATTCAGCATGCAATTCA	Y	2	1	2	1	1	f		SALP_101359	SAC140790	Contig1162	492122	danzferg_icelandic.tsv	0.628	recommended
100525221	Affx-472328158	AX-181913376			CTCCGGCCTCAGTTTCCCAGACCCATTGCAAAACA[C/T]CTTTTATTCAGCATGCAATTCAGTTAGCTGACTCT	Y	2	1	2	1	1	r		SALP_101360	SAC140790	Contig1162	492135	danzferg_icelandic.tsv	0.72	recommended
100525222	Affx-472328159	AX-181913377			CCAGAGAGATCATTCTCCTTACGCTTCAGCGAGGT[A/G]CTGTTTATTGCTGCTGCATGATGTTTGGCATTTTT	R	2	1	2	1	1	r		SALP_101361	SAC141205	Contig3307	53517	danzferg_icelandic.tsv	0.716	recommended
100525223	Affx-472328162	AX-181913378			TCTGTGTGTTTCAGGTACCAGGACATGAGAAGACA[C/T]ATGCTTTGAGATCAGAGACATGTGGTATAATCTAG	Y	2	1	2	1	1	r		SALP_101384	SAC1510	Contig2932	1129	danzferg_icelandic.tsv	0.696	recommended
100525224	Affx-472328163	AX-181913379			TGTAAGTATACAGTATGCTACTAATAGTGTATGAA[C/T]GTGTTTGCATCGTTGCTGTAAATTGTAACATGAAC	Y	2	1	2	1	1	r		SALP_101387	SAC15403	Contig1533	216033	danzferg_icelandic.tsv	0.696	recommended
100525225	Affx-472328164	AX-181913380			ACCAGACACAGTCATTGGTAAGAAACACACTGAGA[A/C]ACCTTGGCTACTGCATGGAGGTAGTCTCTAAAATC	M	2	1	2	1	1	f		SALP_101394	SAC17307	Contig2536	900277	danzferg_icelandic.tsv	0.622	recommended
100525226	Affx-472328165	AX-181913381			CTGCACCACGCAATGCTGTTGTGATACGTTGTTGG[A/G]GTGAAATGACTGCGACATATGTTGTCATTAACGCA	R	2	1	2	1	1	r		SALP_101398	SAC18313	Contig7465	21467	danzferg_icelandic.tsv	0.71	recommended
100525227	Affx-472328166	AX-181913382			AAATGGTTCCTTTACATGGTAATCCAGAGAGACAT[A/G]GAGACAGGGCTATTAAAGAGAAACAATGCACATAG	R	2	1	2	1	1	r		SALP_101399	SAC18414	Contig1533	568444	danzferg_icelandic.tsv	0.64	recommended
100525228	Affx-472328167	AX-181913383			TATCATTAAAAATGCATGATTTTCTTTTCTTCTAA[C/T]ATACAGTATTTGACCAAGTAAATGGTTCCTTTACA	Y	2	1	2	1	1	r		SALP_101400	SAC18414	Contig1533	568389	danzferg_icelandic.tsv	0.67	recommended
100525229	Affx-472328168	AX-181913384			TAGCTCAATAGAAGTCGTAACGCTTCATCTGAATG[C/T]CATAGGGACAAACCAAAGATATCCCAATCCCATAT	Y	2	1	2	1	1	f		SALP_101401	SAC18470	Contig2657	513714	danzferg_icelandic.tsv	0.648	recommended
100525230	Affx-472328170	AX-181913385			TCTCTTTTTTATGCCATCTCAGTAGCCTCAAACAA[G/T]ACCCATTTGGAAGGATTGTGCATAAACATTATGCA	K	2	1	2	1	1	f		SALP_101409	SAC19304	Contig1760	1019444	danzferg_icelandic.tsv	0.67	recommended
100525231	Affx-472328171	AX-181913386			AACAAGGGGGAAATTATGAAATTAACATACATTTA[A/C]ATTCAGGGTGGATGGGCTGCTGCAAATCAGTGAAG	M	2	1	2	1	1	f		SALP_101412	SAC198167	Contig1962	1366474	danzferg_icelandic.tsv	0.64	recommended
100525232	Affx-472328172	AX-181913387			TTACCCAGTTTATCAAGAGATTAACCATTCAAATA[A/C]AAGTATTACCGTAGATTTGTAAAAACAGTCCAATT	M	2	1	2	1	1	r		SALP_101415	SAC20176	Contig3656	368743	danzferg_icelandic.tsv	0.682	recommended
100525233	Affx-472328173	AX-181913388			ATGAACATTCATTTTGGCCTATGTAGATACTGCTC[A/G]CTGGATGGAGGGGGGACAAAAAAGATTGAGCGGCT	R	2	1	2	1	1	f		SALP_101418	SAC20535	Contig9257	41017	danzferg_icelandic.tsv	0.688	recommended
100525234	Affx-472328174	AX-181913389			ATAACGTTGAGATGCATAGACGATCAAGGATTTCA[A/C]AAGATGTTTTAGCTCTGAACTTAAAACCCTTTCAT	M	2	1	2	1	1	r		SALP_101423	SAC21271	Contig2304	1267946	danzferg_icelandic.tsv	0.698	recommended
100525235	Affx-472328175	AX-181913390			CTCATATAGCAGGATCGCTACAGTATAACAAGGCC[C/T]AATGTGTCTAAAAACTATATTGTCTCTGTTTCCAA	Y	2	1	2	1	1	r		SALP_101424	SAC21610	Contig5988	81080	danzferg_icelandic.tsv	0.7	recommended
100525236	Affx-472328176	AX-181913391			TTAGCTCTGGGTTTAGGTGAAAGGGTATTGAACAG[C/T]TGTGCTTGATGACCTTCAGGTAAGAGACTAGCAAC	Y	2	1	2	1	1	r		SALP_101426	SAC21801	Contig9386	149522	danzferg_icelandic.tsv	0.786	recommended
100525237	Affx-472328177	AX-181913392			ACACATACACTTTG[A/G]CTTGTTCTGAAGCCAATCATTTGTATTGTCCTGTA	R	2	1	2	1	1	r		SALP_101427	SAC22212	Contig5682	101122	danzferg_icelandic.tsv	0.702	recommended
100525238	Affx-472328178	AX-181913393			AGATTGTCAAATTAATAGGGAAAATGTCTATGCAT[A/G]CATTGATATATGAGAATTGTATTTTATGTAGGTAT	R	2	1	2	1	1	r		SALP_101430	SAC22675	Contig1996	1724034	danzferg_icelandic.tsv	0.672	recommended
100525239	Affx-472328179	AX-181913394			ACATTCATATTTGTGTCAAGATCCTGTATGGTTCT[A/G]TACAGTATAGGGACATGTTCGGTGCCGGTGCCTGT	R	2	1	2	1	1	f		SALP_101433	SAC23841	Contig19854	16585	danzferg_icelandic.tsv	0.65	recommended
100525240	Affx-472328180	AX-181913395			TTCAGTTTTATTAAAGGTGTTTCAACATGTATTGT[A/G]AGTAGAGGGGGCCATTGTATATATTGTGGAGTGCG	R	2	1	2	1	1	f		SALP_101434	SAC2411	Contig1179	642656	danzferg_icelandic.tsv	0.7	recommended
100525241	Affx-472328182	AX-181913396			TTTGCACTCGTTTATGCATGAACAAATAGGTAGAA[A/G]AGATGTCTTGTTTTGTTGATGTGCTCTGATCTCGC	R	2	1	2	1	1	r		SALP_101437	SAC24573	Contig1681	2527309	danzferg_icelandic.tsv	0.724	recommended
100525242	Affx-472328183	AX-181913397			AAGTTATTTGTGAGCTTTCTAGCATTCCATGTTTA[G/T]ATTTTCTCTCTCAAGTTCTCGGCAATGGCTTGGAA	K	2	1	2	1	1	f		SALP_101438	SAC24999	Contig3999	23983	danzferg_icelandic.tsv	0.75	recommended
100525243	Affx-472328184	AX-181913398			CATAAAATTACACATTCTTGAATGCAGGCTCAAAT[A/G]CTGGATTTATGCAGAGTACATTGCCAGCGGTGCAT	R	2	1	2	1	1	r		SALP_101441	SAC26151	Contig27	147726	danzferg_icelandic.tsv	0.754	recommended
100525244	Affx-472328185	AX-181913399			TTTTAAAGAGCAACCAAAAAAATGTAAACGCTTGG[A/G]ATTTGCTAATGGCATTGGCACTTGGATTGGATCCG	R	2	1	2	1	1	f		SALP_101442	SAC26294	Contig8892	182435	danzferg_icelandic.tsv	0.658	recommended
100525245	Affx-472328186	AX-181913400			TTCCCATCATTCACTTTTGAAAGTTTACTTGAAAG[A/C]TCAGCCATCCCTTCACCTCATTTTGTTATAACATC	M	2	1	2	1	1	f		SALP_101443	SAC26804	Contig1228	1432524	danzferg_icelandic.tsv	0.736	recommended
100525246	Affx-472328187	AX-181913401			TGCATCATTTAACTTCACACTAACCTCACCTTCAT[A/G]TTATACACAATACATGAATGGTAAGATCAGAAATC	R	2	1	2	1	1	r		SALP_101444	SAC26909	Contig2094	199583	danzferg_icelandic.tsv	0.708	recommended
100525247	Affx-472328188	AX-181913402			AGTACAGAATTTACCAGTTTTAACTTCTTATGGCT[A/G]GGGGCAGTATTGAGAACCTTGGATGAATAAGGTGC	R	2	1	2	1	1	r		SALP_101446	SAC27257	Contig4165	1049210	danzferg_icelandic.tsv	0.636	recommended
100525248	Affx-472328189	AX-181913403			GGTGTCCTCACTATCCAAATGGAGTAAGGTTACTC[C/T]CTTGTAGTCAGAAGAGCTGTAAATGCATAGCTTAG	Y	2	1	2	1	1	r		SALP_101447	SAC27353	Contig2375	472030	danzferg_icelandic.tsv	0.66	recommended
100525249	Affx-472328191	AX-181913404			GTCCCAAGAAACTTAGCACTGCCTCCCATTTCAAC[C/T]TCTAGCATTCTAGCAATTTGACTGGGGAGGTCATG	Y	2	1	2	1	1	f		SALP_101451	SAC27987	Contig2775	582202	danzferg_icelandic.tsv	0.656	recommended
100525250	Affx-472328192	AX-181913405			TAGCTGAACACATCCTATATTCTTAACACTCCCAC[A/G]CGTTTTCTCATTGACCTTGCTTGCATTGGAGGCAT	R	2	1	2	1	1	f		SALP_101452	SAC2819	Contig7895	28966	danzferg_icelandic.tsv	0.66	recommended
100525251	Affx-472328193	AX-181913406			CTTCCTGTTGTGGTTATAAGAATATCATGGAGTTA[C/T]ATGAGTGAAGAACAGCTTCCTGTTTGTGGTTATAG	Y	2	1	2	1	1	f		SALP_101453	SAC28718	Contig4968	81061	danzferg_icelandic.tsv	0.672	recommended
100525252	Affx-472328194	AX-181913407			CATGGAGTTAAAATGAGTGAAGAACAGCTTCCTGT[C/T]GTGGTTATAAGAATATCATGGAGTTAAATGAGTGA	Y	2	1	2	1	1	r		SALP_101454	SAC28718	Contig4968	81034	danzferg_icelandic.tsv	0.76	recommended
100525253	Affx-472328195	AX-181913408			GCTGTACTAGAGACTGTAAAACCTTATTTTGTTAG[A/G]ACAGACTATATGGGATATTTTTGGGGAGAATTAGA	R	2	1	2	1	1	f		SALP_101456	SAC29006	Contig5314	216481	danzferg_icelandic.tsv	0.646	recommended
100525254	Affx-472328196	AX-181913409			TTATTTTGTTAGAACAGACTATATGGGATATTTTT[G/T]GGGAGAATTAGATTCATTAATTTCAATAATATTAT	K	2	1	2	1	1	r		SALP_101457	SAC29006	Contig5314	216504	danzferg_icelandic.tsv	0.722	recommended
100525255	Affx-472328197	AX-181913410			ATTTTGGGGGGATTTTATTAACAGGGGATATGTTG[C/T]TGTTTGATTCA	Y	2	1	2	1	1	f		SALP_101458	SAC29201	Contig668	5023003	danzferg_icelandic.tsv	0.63	recommended
100525256	Affx-472328198	AX-181913411			CTCTATAACATAGGAAGTAAACATTCCACTCGATC[G/T]CTTCTGACGTTTTGACAAACCCTGCATTATAGACA	K	2	1	2	1	1	f		SALP_101459	SAC2930	Contig4556	347636	danzferg_icelandic.tsv	0.628	recommended
100525257	Affx-472328200	AX-181913412			CGACTTGTTATTCTCTACTTGACTCTTCACTGTTA[C/T]TGCTGATTAACGTACCGCATTGAGGGAACTAGCGT	Y	2	1	2	1	1	f		SALP_101464	SAC29819	Contig3395	1076760	danzferg_icelandic.tsv	0.696	recommended
100525258	Affx-472328202	AX-181913413			GCAGCACATCTCAGTACGGAGTGCAGTTCACAATG[C/T]ATGCATCATCTCATTGTAACTTTTTTCGTGTGAAA	Y	2	1	2	1	1	r		SALP_101467	SAC3054	Contig1472	1275359	danzferg_icelandic.tsv	0.62	recommended
100525259	Affx-472328203	AX-181913414			TACCAATCTTGGTCCTGGGATATCAATGGTTACAC[A/G]TGATTTAACTAGTTAAAGGCTGATTTGTAATTTAT	R	2	1	2	1	1	f		SALP_101473	SAC3218	Contig10055	4650	danzferg_icelandic.tsv	0.606	recommended
100525260	Affx-472328204	AX-181913415			TATTCAATATGTGTATTAACACATAGGGCTATATG[C/T]ATGCATGTATATATGTTTGTGTACAATACAATCAA	Y	2	1	2	1	1	f		SALP_101477	SAC32612	Contig2176	267962	danzferg_icelandic.tsv	0.67	recommended
100525261	Affx-472328206	AX-181913416			AACTAATATATTCGAGAGAATAACAGGAAAAGACG[A/C]TTACATACGCCATTTGTGAGAGAAAAAAATGTGTC	M	2	1	2	1	1	f		SALP_101485	SAC32842	Contig3145	497221	danzferg_icelandic.tsv	0.71	recommended
100525262	Affx-472328207	AX-181913417			GCATTCACACACTCTCACTCTCGCTCTCTTTTACT[G/T]AATCCCTCCCTTGGTGTGAAACGGCAACGTATGGC	K	2	1	2	1	1	r		SALP_101488	SAC33371	Contig2604	7256	danzferg_icelandic.tsv	0.63	recommended
100525263	Affx-472328208	AX-181913418			TTACCTCTTGCCATATCAACAGTAATACATTTGTA[A/C]TCTGTTGATTACCTCTTGCCATATCAACAGTAATG	M	2	1	2	1	1	r		SALP_101492	SAC3420	Contig4945	103236	danzferg_icelandic.tsv	0.62	recommended
100525264	Affx-472328209	AX-181913419			GAAATGTTTAGACATTGTCTTTGTTTACAAGCTAC[G/T]GTGCTGCCCATGCATACACTTAGATTCAAGCATTT	K	2	1	2	1	1	f		SALP_101495	SAC35019	Contig2625	699888	danzferg_icelandic.tsv	0.722	recommended
100525265	Affx-472328210	AX-181913420			TCGAGGCTGTGTGGAATCTTACAATATATGAGCTC[G/T]TTATCTCTGTGGGTTATTCAGTCCGAGATACGAAG	K	2	1	2	1	1	r		SALP_101497	SAC35141	Contig3109	2463043	danzferg_icelandic.tsv	0.684	recommended
100525266	Affx-472328213	AX-181913421			GAGGACAATATTGAACTGTTAGACTAATAAAATAG[G/T]ATCGAAATATGCATACATTTGTAACAGTTGAGAAA	K	2	1	2	1	1	f		SALP_101510	SAC36305	Contig6419	86797	danzferg_icelandic.tsv	0.746	recommended
100525267	Affx-472328214	AX-181913422			TGAATGACCATCTATTACAGTGTTCTAAATGACCA[G/T]GTATTACAGCACTCTAAATTACAGCGTTCTAAATG	K	2	1	2	1	1	r		SALP_101518	SAC37159	Contig5434	43951	danzferg_icelandic.tsv	0.662	recommended
100525268	Affx-472328215	AX-181913423			TTCAATATCTCTACCAAGATATTGAGCTATAATAT[G/T]GAAGGTCACGTACAAAATGCGATATGCCACTGGCT	K	2	1	2	1	1	f		SALP_101520	SAC37494	Contig1380	222630	danzferg_icelandic.tsv	0.664	recommended
100525269	Affx-472328216	AX-181913424			TTCATTTCAACTGAGTGCTGTCTGTTAATGAAGTT[A/G]CAATAACTGTGCAGCTCTGCATCTCAAAGAGGAGC	R	2	1	2	1	1	f		SALP_101521	SAC37534	Contig1713	93370	danzferg_icelandic.tsv	0.674	recommended
100525270	Affx-472328217	AX-181913425			TAATTATTACTGCGTAAGCAAACAGTTCATCAATG[C/T]TAGTTAAGGCTGTGACTTCATGCATAATATGCCCA	Y	2	1	2	1	1	f		SALP_101522	SAC3757	Contig3610	278893	danzferg_icelandic.tsv	0.774	recommended
100525271	Affx-472328218	AX-181913426			TGGTGGTGGTAGTGCGATGGTGGCCCTTTGGTGGC[C/T]CTTTGATAAAAGTGGAGCATTGTTTTAATGCCACA	Y	2	1	2	1	1	r		SALP_101523	SAC37595	Contig4937	21207	danzferg_icelandic.tsv	0.65	recommended
100525272	Affx-472328220	AX-181913427			GCACACACAAGGTAATATGATACGCTGTAATGTAA[C/T]TGGTTCAGTCCAATTGAAAAATAGTGCTAATGAAC	Y	2	1	2	1	1	f		SALP_101526	SAC38088	Contig1760	569868	danzferg_icelandic.tsv	0.714	recommended
100525273	Affx-472328221	AX-181913428			GATCATACGAGATTGGGACAAATAAGTCCATCTCA[C/T]TAACGTCTATAATACGACGGTGTAAACATACAAAG	Y	2	1	2	1	1	f		SALP_101528	SAC3936	Contig1242	503000	danzferg_icelandic.tsv	0.702	recommended
100525274	Affx-472328223	AX-181913429			TTTGCAATCAATTCAAACCTTATCGCTTATTCTAA[A/C]TATCCCTCACTTGAGGACTACAGTGGACGTGTTCC	M	2	1	2	1	1	f		SALP_101533	SAC40074	Contig1996	2817095	danzferg_icelandic.tsv	0.766	recommended
100525275	Affx-472328225	AX-181913430			TTACTACGGAACAATCAATTTCCCTTCAGTTGGAA[A/G]ACGTTTGGGTATATTTGACGCTGATATGAACAATT	R	2	1	2	1	1	f		SALP_101537	SAC40599	Contig11599	6758	danzferg_icelandic.tsv	0.658	recommended
100525276	Affx-472328226	AX-181913431			AAGACATATGACAAATAGTCAGCAGCCAATCTGGG[C/T]TTCACCGAGGTGTAATGGTTCATGCATCCTACATA	Y	2	1	2	1	1	f		SALP_101544	SAC41108	Contig2763	911402	danzferg_icelandic.tsv	0.712	recommended
100525277	Affx-472328228	AX-181913432			TAAATGCCCCATTTGGCTTTTCTAACATTATTTTT[G/T]CTTTCTAGTTCATTATAGCATGCATTGGTTCTGTA	K	2	1	2	1	1	r		SALP_101549	SAC4168	Contig2561	1344363	danzferg_icelandic.tsv	0.742	recommended
100525278	Affx-472328230	AX-181913433			CATGCAACCAGATCATGCCAACAGTTATAAATTTA[A/C]GCAGAGAAAATGAACAAAAGAGAACGTTGGACAGG	M	2	1	2	1	1	f		SALP_101559	SAC42680	Contig1408	884829	danzferg_icelandic.tsv	0.634	recommended
100525279	Affx-472328231	AX-181913434			TATAACCTGACTTATTGAAAAATGTCCTTGTTTTA[A/G]AGTGTTGTATTGCATTATTTGCGTATGACTTACAC	R	2	1	2	1	1	r		SALP_101560	SAC4289	Contig6177	169912	danzferg_icelandic.tsv	0.692	recommended
100525280	Affx-472328232	AX-181913435			AATGCATTATAACCTGACTTATTGAAAAATGTCCT[C/T]GTTTTAGAGTGTTGTATTGCATTATTTGCGTATGA	Y	2	1	2	1	1	f		SALP_101561	SAC4289	Contig6177	169905	danzferg_icelandic.tsv	0.716	recommended
100525281	Affx-472328233	AX-181913436			ATACTCTTCATAATGCATTATAAGTGCCCTCATAA[C/T]GACATATGAGCAACTACACTATGAGTGTAGTTATA	Y	2	1	2	1	1	r		SALP_101563	SAC4305	Contig2158	141883	danzferg_icelandic.tsv	0.662	recommended
100525282	Affx-472328234	AX-181913437			TACCGTTGTTCACAGTTCACTCCATTCATCTGAAG[A/C]TGTAATCATTTAGCCATTTGAAATGCATTATGCAA	M	2	1	2	1	1	r		SALP_101565	SAC4418	Contig1790	560092	danzferg_icelandic.tsv	0.688	recommended
100525283	Affx-472328235	AX-181913438			GGTCTATGCAGAGATCACATCTTTACAATGCATGA[C/T]CTACTCATGTGACTTACTATTCTATTGGATGACAT	Y	2	1	2	1	1	r		SALP_101566	SAC44302	Contig3286	43543	danzferg_icelandic.tsv	0.696	recommended
100525284	Affx-472328236	AX-181913439			CTTACAACTAGATTTATGTAAATTTACGATGGATC[A/C]AAATTTACATAATGGAGACCTGGAGGAAAATGGGG	M	2	1	2	1	1	r		SALP_101571	SAC4465	Contig5058	539770	danzferg_icelandic.tsv	0.69	recommended
100525285	Affx-472328237	AX-181913440			TGTGCCTTACAACTAGATTTATGTAAATTTACGAT[A/G]GATCGAAATTTACATAATGGAGACCTGGAGGAAAA	R	2	1	2	1	1	f		SALP_101572	SAC4465	Contig5058	539765	danzferg_icelandic.tsv	0.696	recommended
100525286	Affx-472328238	AX-181913441			CCGATTGTTAGATTTGTTTATGTCTGACATGGCAA[G/T]TTGTTGTCATGGGCAGACTAGACTTTTTTATATGC	K	2	1	2	1	1	r		SALP_101573	SAC44769	Contig3194	871687	danzferg_icelandic.tsv	0.724	recommended
100525287	Affx-472328239	AX-181913442			ACAGACCATATGTGGTGGGAGAGTTCTGGAATCTA[G/T]CATTTTTTGTGAATATTGTATCATTCCATTATGTT	K	2	1	2	1	1	r		SALP_101574	SAC44864	Contig1205	69334	danzferg_icelandic.tsv	0.77	recommended
100525288	Affx-472328240	AX-181913443			TGGATGCATCTAACCCATTAGCAGCCCTAATCCAC[A/C]TTTTGCTGAGATTCAGTTTACTATAGCTCTCTGTG	M	2	1	2	1	1	r		SALP_101576	SAC45936	Contig1568	6249593	danzferg_icelandic.tsv	0.718	recommended
100525289	Affx-472328241	AX-181913444			TAGTTGCAATTCAAAGTGGTAAATATGATGTATAT[A/G]GTCCTGCAGCCAACCTTACATCGCCTGTGTGTGTG	R	2	1	2	1	1	f		SALP_101577	SAC46500	Contig1438	135450	danzferg_icelandic.tsv	0.698	recommended
100525290	Affx-472328242	AX-181913445			GCATGTGCAATTGTCGAGAAGAAATAAACAACTTG[A/G]ATGTGACTAGTTGTCCTGGTACTGTTTAAACTTCC	R	2	1	2	1	1	r		SALP_101578	SAC46686	Contig10825	15034	danzferg_icelandic.tsv	0.78	recommended
100525291	Affx-472328243	AX-181913446			TCAGTACTATTCTCAGCCTCCCATGACCCA[A/G]CCACCTCCCCAGGCTTACCAGAACAGAGAC	R	2	1	2	1	1	f		SALP_122225	JLBFK_00250398172	Contig3	1684220	JLBFK_GROUP5.tsv	0.602	recommended
100525292	Affx-472328244	AX-181913447			CTATCAATATTGCAAACAATTATAGTTGTAAACGC[C/T]TGAGTTACAGATGCAAAACGCATTTCAAAAGATTC	Y	2	1	2	1	1	f		SALP_101582	SAC46963	Contig3392	76330	danzferg_icelandic.tsv	0.644	recommended
100525293	Affx-472328245	AX-181913448			CATTAGTAATGCTCCAAGTCAATCACTTGGTCCTT[A/G]GGTACATGCAAGTCTTTACATTTATTTACAACTAC	R	2	1	2	1	1	f		SALP_101587	SAC48982	Contig4728	72328	danzferg_icelandic.tsv	0.672	recommended
100525294	Affx-472328246	AX-181913449			ACCATCATTCACTTCCGGAGGTTTACTCGAAAGAC[A/G]AGTGAACCATCCCTTCACCTCGTTTTGTTGTAACA	R	2	1	2	1	1	f		SALP_101590	SAC49136	Contig1083	320196	danzferg_icelandic.tsv	0.654	recommended
100525295	Affx-472328247	AX-181913450			AAAAGCTTGAGATATGTGCATAGCAGTCTCATTAC[A/G]TCATGCAGCTGTTTAGGTGAACGATCCGTATGCAT	R	2	1	2	1	1	r		SALP_101591	SAC4933	Contig4442	185625	danzferg_icelandic.tsv	0.706	recommended
100525296	Affx-472328248	AX-181913451			CCAAGGGCCAGCCGTGCTGCCCTGTTCTGAGCCAA[C/T]TGCAATTTTCCTAAATCCTTCTTTGTGGCACCTGA	Y	2	1	2	1	1	r		SALP_101592	SAC49545	Contig2798	79432	danzferg_icelandic.tsv	0.626	recommended
100525297	Affx-472328249	AX-181913452			CACGCACACACACACAAAGGATCAATCAAAGACGA[C/T]GTTTTTACTGTACTGTCCTTTGCCCCCAGACCCAA	Y	2	1	2	1	1	r		SALP_101593	SAC49910	Contig972	2450062	danzferg_icelandic.tsv	0.678	recommended
100525298	Affx-472328250	AX-181913453			ACAATCACTTTGATTTATGACCCTCCGATGCAGTC[C/T]TAATGGAATCTGGCCTTTTACTCCCTCCCCGCATG	Y	2	1	2	1	1	r		SALP_101594	SAC50194	Contig642	3811505	danzferg_icelandic.tsv	0.646	recommended
100525299	Affx-472328251	AX-181913454			TATTCTATAATGATATTCAATAGGCTAAATCTGTC[A/G]GAACAAACTGAGAAATGATGACGTCATTTTTATTG	R	2	1	2	1	1	f		SALP_101595	SAC50218	Contig4128	349175	danzferg_icelandic.tsv	0.682	recommended
100525300	Affx-472328253	AX-181913455			TGTTGCTTTGAGTTAGAGAGAGAAGATATCAAAAT[A/G]AATTTGTGAAAGATAAGGTGTGGAGCATCTAGATA	R	2	1	2	1	1	r		SALP_101607	SAC523	Contig1709	70567	danzferg_icelandic.tsv	0.73	recommended
100525301	Affx-472328254	AX-181913456			GTCAACTACTGTAATTATCAAGCCCATGTTAGGTG[A/C]ATCAGGTGAGCTAGTCCAGGACTACAACAAAATTG	M	2	1	2	1	1	r		SALP_101609	SAC52418	Contig1495	1288649	danzferg_icelandic.tsv	0.636	recommended
100525302	Affx-472328255	AX-181913457			AACAAATGCATATTCGTTTTCTTGGAATAGAAACA[C/T]ATTGTACAGTGTCATATTTTCCTAACTGAACCCCA	Y	2	1	2	1	1	r		SALP_101610	SAC52795	Contig1709	3234840	danzferg_icelandic.tsv	0.664	recommended
100525303	Affx-472328256	AX-181913458			GGTATATTTGACGCTGATATGAACAATTCACATAT[A/C]ATTCTACTTGACATGTATTCATATGGTCAATGCAT	M	2	1	2	1	1	r		SALP_101613	SAC55379	Contig11599	6801	danzferg_icelandic.tsv	0.758	recommended
100525304	Affx-472328257	AX-181913459			AATTTCCCTTCAGTTGGAAAACGTTTGGGTATATT[G/T]GACGCTGATATGAACAATTCACATATGATTCTACT	K	2	1	2	1	1	r		SALP_101614	SAC55379	Contig11599	6774	danzferg_icelandic.tsv	0.61	recommended
100525305	Affx-472328258	AX-181913460			GTAAAATTTAGTTGTTTTGACTGTCAAAACAAATA[A/G]CTTTGATGGAATATTCCAAATTATAATGGCAATTA	R	2	1	2	1	1	r		SALP_101624	SAC56193	Contig3555	938958	danzferg_icelandic.tsv	0.696	recommended
100525306	Affx-472328259	AX-181913461			CAGTAGAATGTAAAGGGTTTTCTACCATCAAAGTC[G/T]ATATTTGCACTCCGATCACACACGTACTGTTTGCA	K	2	1	2	1	1	f		SALP_101629	SAC57520	Contig1565	537468	danzferg_icelandic.tsv	0.72	recommended
100525307	Affx-472328262	AX-181913462			CATTCGTGCTTGTGTGCGCACCTGCGTTCATGACT[A/G]TATGCATTACTGGGATACAAAATAAATAGATATTC	R	2	1	2	1	1	r		SALP_101632	SAC592	Contig17124	23081	danzferg_icelandic.tsv	0.702	recommended
100525308	Affx-472328264	AX-181913463			ATTGTGTATATGCACCGATTCTACATGATCCAGTC[A/C]TTCACCAGGTTCCACAGAAATGTAAGTACTTTTGC	M	2	1	2	1	1	f		SALP_101638	SAC59862	Contig1242	10777	danzferg_icelandic.tsv	0.73	recommended
100525309	Affx-472328265	AX-181913464			CATTTGTTGAATGCATTCTAGGCATTTGAATATGG[C/T]GCGGGAAAAAGGAATCTGGACACGGTAGACATTTA	Y	2	1	2	1	1	f		SALP_101641	SAC605	Contig669	2480063	danzferg_icelandic.tsv	0.704	recommended
100525310	Affx-472328266	AX-181913465			CACCAAATTTCACGCAC[A/G]GCTATGACAGGTCCTTAGAAGTGTTTTTAGCTTAT	R	2	1	2	1	1	r		SALP_101642	SAC60520	Contig1992	26290	danzferg_icelandic.tsv	0.652	recommended
100525311	Affx-472328267	AX-181913466			GATCAGCATGGCAATATGAAATGCTGCACTGACAG[A/G]CAGCCTCAATTGCTACACTGACCAATAGACAGCCT	R	2	1	2	1	1	f		SALP_101643	SAC61016	Contig3531	262751	danzferg_icelandic.tsv	0.64	recommended
100525312	Affx-472328268	AX-181913467			ATATCGTTTTGGGTCCCACTGTGCAAGAATGGATC[C/T]GTGGAGTTTTATGAACATCAAGGCAGACGCGGTGA	Y	2	1	2	1	1	f		SALP_101644	SAC61072	Contig4484	226585	danzferg_icelandic.tsv	0.61	recommended
100525313	Affx-472328269	AX-181913468			CTGATGTAGAGGTTGAATGTGCAAGAGCTATAAAC[A/G]TTACGGACCTGTTGAGAATGCATAGAATGTTTTAA	R	2	1	2	1	1	f		SALP_101645	SAC61296	Contig2399	48680	danzferg_icelandic.tsv	0.72	recommended
100525314	Affx-472328271	AX-181913469			TATATCTGTCATTAGGCCTAGAACAGTTTACTGGA[C/T]CCAGCACTGTTACACTGGGATGTCTAGTGAACCTT	Y	2	1	2	1	1	r		SALP_101649	SAC61821	Contig1142	456425	danzferg_icelandic.tsv	0.622	recommended
100525315	Affx-472328272	AX-181913470			TCTGTTCAAATAGGCAATGCTCTTATACTGTAGTA[G/T]TGCATAGAAGATAATAATAATAGGTGTTCTGCGCT	K	2	1	2	1	1	r		SALP_101652	SAC62115	Contig4328	5101	danzferg_icelandic.tsv	0.678	recommended
100525316	Affx-472328273	AX-181913471			ATTTAGAGCTGAACTGTATGGCTCCTTCACATTGA[A/G]GGACTCCCAAATGGCACCCTAGTCACTTACATAGT	R	2	1	2	1	1	f		SALP_101654	SAC62240	Contig3980	139666	danzferg_icelandic.tsv	0.69	recommended
100525317	Affx-472328274	AX-181913472			CTTTGAAAATGACACATCATTTACATTTAGAGCTG[G/T]ACTGTATGGCTCCTTCACATTGATGGACTCCCAAA	K	2	1	2	1	1	r		SALP_101655	SAC62240	Contig3980	139642	danzferg_icelandic.tsv	0.734	recommended
100525318	Affx-472328275	AX-181913473			GAGTATATCTTCAGTTACTGTATAATACATGTAGG[A/G]AGTATATCTCAGATTCTGTATAACTACATAGCAGT	R	2	1	2	1	1	r		SALP_101657	SAC62965	Contig7762	40909	danzferg_icelandic.tsv	0.75	recommended
100525319	Affx-472328277	AX-181913474			CTTTGAAGTTGTCCATATCACTTGTAAGCACAAAT[C/T]TCTTCCTAAACTGTACATTTCTCTGTATCTTGCAA	Y	2	1	2	1	1	f		SALP_101672	SAC64692	Contig3565	1649172	danzferg_icelandic.tsv	0.766	recommended
100525320	Affx-472328278	AX-181913475			TGTATTCCTAACCTAAAATCACAGTTTGTTTTCAT[A/G]ATGAGCATTGTGGACGACCAGTCCAATATGGTAAA	R	2	1	2	1	1	f		SALP_101684	SAC66414	Contig3794	28606	danzferg_icelandic.tsv	0.73	recommended
100525321	Affx-472328279	AX-181913476			TATCTAACTGGGGATAGCTAGCTAACATAATGTCA[C/T]AAAGCATTATTCAAACCTGGTGATAGTTAGCCTAA	Y	2	1	2	1	1	r		SALP_101687	SAC67389	Contig5099	23348	danzferg_icelandic.tsv	0.668	recommended
100525322	Affx-472328280	AX-181913477			TAATTCATATATACAGGGGAAAAAACTATGCATAT[C/T]GAACTCCCTTCATCTGCATTAATCTGAGGACACAG	Y	2	1	2	1	1	f		SALP_101690	SAC67550	Contig1784	1380210	danzferg_icelandic.tsv	0.614	recommended
100525323	Affx-472328281	AX-181913478			TGTTCGTCACTTGGCTGTCACTCTGGAAATGTATG[C/T]TGATGTGTGAAAATATGTGAAAAAAAAACAGCTTA	Y	2	1	2	1	1	f		SALP_101693	SAC67992	Contig1228	312919	danzferg_icelandic.tsv	0.678	recommended
100525324	Affx-472328283	AX-181913479			TGTGGATTGGGCGTTGTGAGCTTTTCTATGCATAT[A/C]TTCATTTCCTTGGCAGTGAAGTCAAGATACAAGCC	M	2	1	2	1	1	f		SALP_101703	SAC69787	Contig6062	72762	danzferg_icelandic.tsv	0.672	recommended
100525325	Affx-472328284	AX-181913480			TAGAAATGCAAAATAAGAACTCAAATAATGTGCTG[C/T]GGCAAAGCATCCAGCTGGTGGGGAAAGTGATTCAT	Y	2	1	2	1	1	f		SALP_101704	SAC70083	Contig1147	22767	danzferg_icelandic.tsv	0.612	recommended
100525326	Affx-472328285	AX-181913481			TCTAGCATGTATGATGTGATTTGGAGGCAATTAAC[A/C]ATGAGAGGAGGAGAGGTCCTCACCCCAATACATCA	M	2	1	2	1	1	f		SALP_101705	SAC70093	Contig3565	72787	danzferg_icelandic.tsv	0.69	recommended
100525327	Affx-472328286	AX-181913482			AGAGGAAGTAGGCAAAACAAAGAGGTCTAGGTA[C/T]GCATGACAACACCACTGGTATGGGTAGATGGTTAA	Y	2	1	2	1	1	f		SALP_101706	SAC70154	Contig5450	70786	danzferg_icelandic.tsv	0.726	recommended
100525328	Affx-472328287	AX-181913483			AGGTTTGTCTTCAGTTGTGGTTTGAGATGCTGCAG[A/C]ATCTAGCGCTGTCTGACGATTTTCCGCTCAAAGGC	M	2	1	2	1	1	f		SALP_101707	SAC70395	Contig2272	137869	danzferg_icelandic.tsv	0.616	recommended
100525329	Affx-472328288	AX-181913484			CTCACATTAACTTTATTTCTGACACAAAATGTTTC[A/G]AAGCTGCTTGACATAATGAAGAGAGGCGCGAGAGT	R	2	1	2	1	1	f		SALP_101709	SAC70981	Contig1671	216862	danzferg_icelandic.tsv	0.744	recommended
100525330	Affx-472328291	AX-181913485			TATTCCAATGCATTGTGGAATAGTGTGCATCGAAT[G/T]CTACTAGATGAAGAGCGAGTATGTGAGTGAGTAAC	K	2	1	2	1	1	f		SALP_101725	SAC72478	Contig1995	555827	danzferg_icelandic.tsv	0.662	recommended
100525331	Affx-472328293	AX-181913486			TATATGTATAACATCTAACATTATGAACAGTGTGG[A/G]AAAAGATACTGTATGTTGGGAAGATATATTTCAGT	R	2	1	2	1	1	f		SALP_101727	SAC72841	Contig7934	107803	danzferg_icelandic.tsv	0.708	recommended
100525332	Affx-472328298	AX-181913487			TACACTATAGGACGAAACCGTACTGTGCTGGCTTT[C/T]GTATTTTTCTTCCCTTTCTAGGACGTTTCCAGAAA	Y	2	1	2	1	1	r		SALP_101739	SAC74778	Contig17549	3585	danzferg_icelandic.tsv	0.692	recommended
100525333	Affx-472328299	AX-181913488			ACATTTTAATTGAAATGCTGTACAATTCCTATGGA[G/T]GACTGCGCCAATATGGCCGACCGATGTCTTCAAAG	K	2	1	2	1	1	f		SALP_101741	SAC7493	Contig2530	612898	danzferg_icelandic.tsv	0.652	recommended
100525334	Affx-472328300	AX-181913489			GAGTGCATTCGACTCACCTCTCCGATCGTTTTAGT[A/G]ATCATGTAGTTCACCTCGCATGATGCATCTAAATT	R	2	1	2	1	1	f		SALP_101742	SAC75039	Contig3161	255823	danzferg_icelandic.tsv	0.626	recommended
100525335	Affx-472328301	AX-181913490			CTGGTTTTATGATATATGCTATTGCAAAAATAATC[A/C]TTTGGTTGTATTTATGAAGGTTTTATGTATCATTA	M	2	1	2	1	1	r		SALP_101747	SAC75856	Contig2374	740293	danzferg_icelandic.tsv	0.672	recommended
100525336	Affx-472328302	AX-181913491			TTTGGTTGTATTTATGAAGGTTTTA[G/T]GTATCATTAGAATATGAAAAACATGCATTTTCATT	K	2	1	2	1	1	r		SALP_101749	SAC75856	Contig2374	740319	danzferg_icelandic.tsv	0.748	recommended
100525337	Affx-472328303	AX-181913492			GCCAAGAGACTAGTGTGGACTTCAAGTACTACTGA[C/T]GTGAAGGAGTACACACACCACTCATGCATAGTGCA	Y	2	1	2	1	1	f		SALP_101750	SAC76486	Contig1374	853789	danzferg_icelandic.tsv	0.71	recommended
100525338	Affx-472328306	AX-181913493			CTAAATTGAAATGGATAAATTAGACAGATCGTCAG[G/T]ACTGGAGAACACTGGTGTATGGGGAGAGAGTGGCA	K	2	1	2	1	1	f		SALP_101764	SAC78160	Contig2565	2943	danzferg_icelandic.tsv	0.794	recommended
100525339	Affx-472328308	AX-181913494			CATAGGCGTCTGATAACTCAGGAGTCACCGGAGTG[A/G]TGGCTGTGTTCCAATAGTGAGAACCATGCATTTTA	R	2	1	2	1	1	r		SALP_101767	SAC79690	Contig2702	102301	danzferg_icelandic.tsv	0.748	recommended
100525340	Affx-472328309	AX-181913495			TCAAGTAGTGATGCATTATCCCATAACTTAGAAAT[A/G]GAGGAAAGACCCTTTTCAAGTAGCGATGCATTATC	R	2	1	2	1	1	f		SALP_101770	SAC80094	Contig5955	225099	danzferg_icelandic.tsv	0.696	recommended
100525341	Affx-472328311	AX-181913496			TGAGATCATCATGCTGACCTGGGACTATGAGCACA[G/T]GGACTAAACAACTAATCCCATACACGTTAAGGTCA	K	2	1	2	1	1	f		SALP_101776	SAC81943	Contig1468	2127101	danzferg_icelandic.tsv	0.62	recommended
100525342	Affx-472328312	AX-181913497			TATTCTTTTGTTTATTTTTGTCAGTTTTGTCAAAC[A/G]TAAAGAATGTGTTTACCTCTGATTTAATAAAAACA	R	2	1	2	1	1	f		SALP_101778	SAC82324	Contig8915	119079	danzferg_icelandic.tsv	0.68	recommended
100525343	Affx-472328313	AX-181913498			TCTAGTCTAAGGAATTAATGCTATACAATTCTAAG[G/T]GTTAACTCCTTTGTCTTATGCATAACTCACATTCC	K	2	1	2	1	1	f		SALP_101779	SAC82643	Contig14933	7431	danzferg_icelandic.tsv	0.722	recommended
100525344	Affx-472328314	AX-181913499			TTCAAAACCATTGGGCCAAAGTTCCCTTTGTCAAC[G/T]AAAACGTGACGAAGGATTGAACCGTCTAGTCTAAG	K	2	1	2	1	1	f		SALP_101780	SAC82643	Contig14933	7371	danzferg_icelandic.tsv	0.712	recommended
100525345	Affx-472328315	AX-181913500			CAGTAGTAGTGTCCTGTGCTCTGCCCATTAGCATG[A/C]ATGGTTACAGTAGTAGGGTCCTGTGCTCTGGCCAC	M	2	1	2	1	1	f		SALP_101781	SAC82752	Contig6678	30045	danzferg_icelandic.tsv	0.63	recommended
100525346	Affx-472328316	AX-181913501			TAGAGTTTTGAATTGTGTAGAAATGCAGGAAATTA[G/T]CTTGAACTTTATAAACCCCACCCCCTGCACTTTGC	K	2	1	2	1	1	r		SALP_101783	SAC83285	Contig1533	99912	danzferg_icelandic.tsv	0.678	recommended
100525347	Affx-472328318	AX-181913502			GTTAGCCACATCAAATTCCCATGTAATTACCTTAG[C/T]TACTCGATGGAACTAGCTAATTTCAGATCGTCAAA	Y	2	1	2	1	1	r		SALP_101786	SAC83763	Contig2121	260728	danzferg_icelandic.tsv	0.704	recommended
100525348	Affx-472328319	AX-181913503			TGACTTTCTATCAACTATTTTATATGGTTAAAGTG[C/T]TAATGTAATTATAAACCTGGTCTATCAATAGGCTA	Y	2	1	2	1	1	r		SALP_101787	SAC83857	Contig61	225831	danzferg_icelandic.tsv	0.774	recommended
100525349	Affx-472328320	AX-181913504			CTGACCGTTGGAGATGTTGGAGTAGCCACTACTAA[C/T]GCATTTAATGAGTTGAGTTCTACTGACCGTTGGAG	Y	2	1	2	1	1	r		SALP_101796	SAC84727	Contig10924	14695	danzferg_icelandic.tsv	0.638	recommended
100525350	Affx-472328321	AX-181913505			ATGGTTCCAGATGTGCACATCGACCAAACTCAACC[A/C]ATCAAGCATTTATCTGGAAATCAGATCACCAGCCC	M	2	1	2	1	1	r		SALP_101798	SAC85050	Contig1255	1348075	danzferg_icelandic.tsv	0.698	recommended
100525351	Affx-472328322	AX-181913506			GCCCATATTCGGGAGATGGAGCAGCTGATTCTGCA[A/G]AGTCTGAACTTTGAGCTTGGACGGCCTCTACCCCT	R	2	1	2	1	1	r		SALP_101799	SAC8507	Contig2587	8806	danzferg_icelandic.tsv	0.658	recommended
100525352	Affx-472328323	AX-181913507			CTTAGTAAACATGCATACA[A/G]TTATTATTCAAAGTTAATTAATGTTAACTAATGCA	R	2	1	2	1	1	r		SALP_104425	TP2687	Contig5288	554247	danzferg_second.tsv	0.63	recommended
100525353	Affx-472328324	AX-181913508			AGGTATCTAGAGTTTTTTTACCTTTAGTTGCATGC[A/G]GGTAAAAATGAGGTAAAACAGATTAACATTCCCTG	R	2	1	2	1	1	f		SALP_101802	SAC85471	Contig10063	9507	danzferg_icelandic.tsv	0.61	recommended
100525354	Affx-472328326	AX-181913509			ATCTGGCGCCATTGTGTACATGTACCCAATCATGG[A/G]AAACTCCGAGTCACAGTGTCGACACCCCATATTAA	R	2	1	2	1	1	f		SALP_101809	SAC86696	Contig48	3901098	danzferg_icelandic.tsv	0.648	recommended
100525355	Affx-472328327	AX-181913510			TTTAAGAGCTGAAGTGCCAGATGGCCATATGTTAC[A/G]ACATTGTGGAGAGTGGATTATGTGTTTCTAGATAC	R	2	1	2	1	1	r		SALP_101815	SAC87208	Contig1441	3945111	danzferg_icelandic.tsv	0.7	recommended
100525356	Affx-472328328	AX-181913511			AACAACGGGAGATGTTGCCTTATTGAAAATGTATG[C/T]ATGCATGTATGACTGTCACTTTGGACAAAAGTTCT	Y	2	1	2	1	1	f		SALP_101819	SAC87588	Contig4128	1269125	danzferg_icelandic.tsv	0.674	recommended
100525357	Affx-472328330	AX-181913512			TAAATGAAAGAATAATGCTAGTTGTCAGAAGGAAT[G/T]ATATTATTTGGGAAGTGTAAAAATGCATTTACATT	K	2	1	2	1	1	f		SALP_101821	SAC88256	Contig4027	448411	danzferg_icelandic.tsv	0.678	recommended
100525358	Affx-472328331	AX-181913513			TTTAATACTGGAATAGATGTTATATAAGGGCCTAA[A/C]ACATGTTTAATAGTGGACTAGATGTGATATAAGAA	M	2	1	2	1	1	f		SALP_101825	SAC89090	Contig11715	13836	danzferg_icelandic.tsv	0.796	recommended
100525359	Affx-472328333	AX-181913514			AAGTAACTGGTAAGGAAGGCCCTTTGTCCAGATAG[C/T]CTCATCACAGACTGCTTGAGCAGTGTACAGAAGTT	Y	2	1	2	1	1	f		SALP_101837	SAC89830	Contig1078	1002625	danzferg_icelandic.tsv	0.686	recommended
100525360	Affx-472328334	AX-181913515			GTTGCACTCTCATTAAATAGGCTGCACAGATCTAT[A/C]TGCTTCTGTTTGCCACTGAACGTGTTGTTGTTGCG	M	2	1	2	1	1	r		SALP_101840	SAC90582	Contig3370	1379672	danzferg_icelandic.tsv	0.732	recommended
100525361	Affx-472328336	AX-181913516			AACGTTGACATCAGAGCCATGATGATAAAATGCAT[A/G]CATTTCCTCTTACCTAATTTGGTGAAAGCAACTGG	R	2	1	2	1	1	r		SALP_101843	SAC91209	Contig1597	3823453	danzferg_icelandic.tsv	0.786	recommended
100525362	Affx-472328337	AX-181913517			GTGCACTTTTGGAATCTGTGGTGTTAGTGGTCATG[A/G]CTGGATGTAAAACCAACCACTGCAAGTTTAAAAGC	R	2	1	2	1	1	f		SALP_101844	SAC91600	Contig5933	358247	danzferg_icelandic.tsv	0.624	recommended
100525363	Affx-472328338	AX-181913518			TAGTCAGATTAGGATAGAAACACTTTCCAAAACTG[C/T]CCCAAAAAAGTGCCTCTTTTTTTGAAACCTCTGTT	Y	2	1	2	1	1	f		SALP_101847	SAC91918	Contig1884	33458	danzferg_icelandic.tsv	0.61	recommended
100525364	Affx-472328339	AX-181913519			TATCAATACATATATTTTTGATAGCTTGTTGAGGA[G/T]TGCATTCAAGATATGGAAGACCTATACATATCAAT	K	2	1	2	1	1	f		SALP_101848	SAC92513	Contig8167	12522	danzferg_icelandic.tsv	0.714	recommended
100525365	Affx-472328340	AX-181913520			TCACAAAGCTACGAACCCTAAGGTTGCTGCCAAGA[A/G]CTCTTTTCAAAACAGTTTCACACTGAAACAATAAG	R	2	1	2	1	1	r		SALP_101849	SAC93063	Contig2506	28399	danzferg_icelandic.tsv	0.722	recommended
100525366	Affx-472328343	AX-181913521			ATCGGGGCAATACTATTGCATTGACGCAAAACTTC[A/G]AGCCTTTCTCTTGTGCAATAATTTACATGTTGTGT	R	2	1	2	1	1	f		SALP_101853	SAC93319	Contig923	3359245	danzferg_icelandic.tsv	0.698	recommended
100525367	Affx-472328344	AX-181913522			GTGTCAACGTCTCAGTTGAACGCAACAGGTCATAG[A/G]ACTGTCAGGGTTGATGGATTACAGGGATGACGATA	R	2	1	2	1	1	f		SALP_101854	SAC93377	Contig1718	97024	danzferg_icelandic.tsv	0.75	recommended
100525368	Affx-472328346	AX-181913523			CCTTGAGGACAAAGTGACCAGCAGTTATGAAGCAC[G/T]ATGTTGCTGTACATTATAAGTTAATATGGTTAGAA	K	2	1	2	1	1	r		SALP_101857	SAC94167	Contig1695	27070	danzferg_icelandic.tsv	0.726	recommended
100525369	Affx-472328347	AX-181913524			ACATCTCACATTCTCTTGTACTTTTGATTTACGCC[G/T]TAAAAGAAGGGTTGTAATTCCACCATGGAAAACAC	K	2	1	2	1	1	r		SALP_101863	SAC94578	Contig1598	707791	danzferg_icelandic.tsv	0.614	recommended
100525370	Affx-472328348	AX-181913525			TTTCCTTAAAACCGGTCAACAAACTGATGTCATTT[A/C]AAAATTATACACGGAAATCTCCCTGGTTTACCGAT	M	2	1	2	1	1	r		SALP_101872	SAC95798	Contig1694	1343011	danzferg_icelandic.tsv	0.69	recommended
100525371	Affx-472328349	AX-181913526			TGCTGTACAGTATGTGATCCCATAAGCAGTGAGGT[G/T]TATAGCCTACAGTCTAATTAACATGAACATCAAGA	K	2	1	2	1	1	r		SALP_101875	SAC95890	Contig8512	55483	danzferg_icelandic.tsv	0.738	recommended
100525372	Affx-472328350	AX-181913527			AGTGCTCCTATCGATTGAAATGCCCTTTGCCATTT[C/T]CTCTTGGGTGAAATATCATAGGCTATTATAAGCTG	Y	2	1	2	1	1	r		SALP_101876	SAC95913	Contig1060	569134	danzferg_icelandic.tsv	0.666	recommended
100525373	Affx-472328351	AX-181913528			GCTGGTAGAGATCTTAGACTAGGCCCAGATGCAGT[C/T]GGAACTAGCGTAGGGGTCGTAAACCAACAGCGTCT	Y	2	1	2	1	1	f		SALP_101877	SAC96168	Contig1801	1072337	danzferg_icelandic.tsv	0.686	recommended
100525374	Affx-472328352	AX-181913529			CAATGTCATCTTTATAGTCCACTTTTGACTTTGTC[A/G]CCATGCATCAGGGTCATTAGATATGATGTAGGAAT	R	2	1	2	1	1	f		SALP_101879	SAC96513	Contig1328	341464	danzferg_icelandic.tsv	0.626	recommended
100525375	Affx-472328354	AX-181913530			GGAGCAGCAGTTTGCAATGCATCCATTGAGTTAGT[A/G]TAGGTTTATTCACAATGAAACATGTCATTCATCAA	R	2	1	2	1	1	r		SALP_101881	SAC97600	Contig1373	765578	danzferg_icelandic.tsv	0.75	recommended
100525376	Affx-472328355	AX-181913531			TGTCTATAAAAGGTGTATTGTGTCTTGTTAGAAAT[G/T]AACCTCTCTCCATGGGATTCAATATTTTGATTATG	K	2	1	2	1	1	f		SALP_101882	SAC97628	Contig811	1830366	danzferg_icelandic.tsv	0.67	recommended
100525377	Affx-472328357	AX-181913532			GCATTAACGGTTCGTGATATACTGAAAACATAAAA[C/T]GTACTATCTATACATACAACAATAGTAATCATATT	Y	2	1	2	1	1	f		SALP_101891	SAC97954	Contig11482	9546	danzferg_icelandic.tsv	0.66	recommended
100525378	Affx-472328360	AX-181913533			CTCACAATGCATGCACAGGCACAGCAGCCAGATAT[A/G]GGATAAGGATACACAGTACACACAGCACTGGGAGG	R	2	1	2	1	1	f		SALP_101917	SAC70001	Contig772	604690	danzferg_icelandic.tsv	0.602	recommended
100525379	Affx-472328361	AX-181913534			GTTTTGTTTTCAAATGCATTTTTTGTTCTCTAAAT[A/C]TTTTTGGGGAATAAAATGCATAACATTTTGCGCTG	M	2	1	2	1	1	f		SALP_101925	LLS5845	Contig920	539094	danzferg_icelandic.tsv	0.636	recommended
100525380	Affx-472328362	AX-181913535			AAACAGACTGGAAATGGAACTCCATATAATTATGG[A/G]AATACGTCTTGACTCTTTTTGGCAATAATTTGTAT	R	2	1	2	1	1	r		SALP_101927	SAC111049	Contig972	610961	danzferg_icelandic.tsv	0.676	recommended
100525381	Affx-472328363	AX-181913536			AGCTAGGCTACGTCATTGTAACATCAACAAACGAC[C/T]CAGGCCTAGCTTCTAGCTAATTGCTTCAATATTTG	Y	2	1	2	1	1	f		SALP_101931	SAC132515	Contig1007	4192	danzferg_icelandic.tsv	0.734	recommended
100525382	Affx-472328364	AX-181913537			GTTAGGAGAAAGAGGAGAGGAAAAGACATCTGAAT[C/T]CATGTAGAAAGGTTGAAAAAAATACTCTTCATCTT	Y	2	1	2	1	1	r		SALP_101933	SAC25776	Contig27	1062838	danzferg_icelandic.tsv	0.66	recommended
100525383	Affx-472328365	AX-181913538			GGTTCCATCGACTCGCTGCGTACGCTCGCTCAATA[C/T]GTTTGCGCGCATTCATACATGCATACATACATATA	Y	2	1	2	1	1	f		SALP_101934	SAC73492	Contig3	1672739	danzferg_icelandic.tsv	0.612	recommended
100525384	Affx-472328367	AX-181913539			TGAAAGTAAACATATATACTTGTTGTCTGTCTTCT[A/C]CTTTACCACAAAATTCTGCATCACATAATGCATGT	M	2	1	2	1	1	r		SALP_101944	SAC28801	Contig665	1181697	danzferg_icelandic.tsv	0.72	recommended
100525385	Affx-472328369	AX-181913540			TTAAAGGA[A/C]AATTCCACCAAAAAACTATATTTTAGTACTTGTTT	M	2	1	2	1	1	r		SALP_101948	SAC89679	Contig698	1605724	danzferg_icelandic.tsv	0.61	recommended
100525386	Affx-472328370	AX-181913541			CTTCCTGACAAAGATCTACACAGTTAACCCATGCA[A/C]GAGCCTGACTGGCAGTCTGCCTTTCAAGCATGAAC	M	2	1	2	1	1	f		SALP_101950	SAC40697	Contig722	1780058	danzferg_icelandic.tsv	0.678	recommended
100525387	Affx-472328371	AX-181913542			TTTAAACATGTATTTTTCCATATATAGACATATAT[A/C]TGTGTTCTAATAAAATCAACTACATGCATTGAGCT	M	2	1	2	1	1	r		SALP_101952	SAC35776	Contig771	1278666	danzferg_icelandic.tsv	0.768	recommended
100525388	Affx-472328372	AX-181913543			GCTGCAAACTCTTTAGTTTAGAATTTGTCTTTACA[C/T]CATACACAGATGGGAGTTGTGGGTCTGATTGCAAC	Y	2	1	2	1	1	r		SALP_101955	SAC16253	Contig910	457413	danzferg_icelandic.tsv	0.6	recommended
100525389	Affx-472328373	AX-181913544			TACATAAGGTACAAATCAGAGATTAGAGAATTTAC[C/T]TTAGAAATGTCATAGTCATTAGTCAAGCTGAGATA	Y	2	1	2	1	1	f		SALP_101956	SAC50020	Contig911	3770882	danzferg_icelandic.tsv	0.76	recommended
100525390	Affx-472328374	AX-181913545			AAAGATAGGTAATTAGTCCGATTTTAACATATAGA[C/T]GGGTGATAAGTTGATCATATGAAAGCCTCTACTTT	Y	2	1	2	1	1	f		SALP_101957	SAC86469	Contig923	1482066	danzferg_icelandic.tsv	0.756	recommended
100525391	Affx-472328375	AX-181913546			GCATTCTCTTAACTTAATTGAGGGGCTAGAGTCCT[A/G]TGGTATTAGTCAACATCCTGACAAGACATCCTTGA	R	2	1	2	1	1	r		SALP_101961	SAC4315	Contig1016	156992	danzferg_icelandic.tsv	0.69	recommended
100525392	Affx-472328376	AX-181913547			CTGCAACTGCTTCTGCAATGCAATGCTGCAAGGCA[A/G]ATGCATCGTTGCATTGAAAAGGAATGTACTTCTGG	R	2	1	2	1	1	r		SALP_101965	SAC17505	Contig2	3655098	danzferg_icelandic.tsv	0.638	recommended
100525393	Affx-472328377	AX-181913548			TTTGCGTAATGCATTATACAGCCTGATATGTACTC[A/G]TAATGCACTATGATAGAGTAATAATGCATTATAAG	R	2	1	2	1	1	r		SALP_101970	LLS92501	Contig48	118119	danzferg_icelandic.tsv	0.73	recommended
100525394	Affx-472328378	AX-181913549			CATCGCATTTGCAGACATACGTAAGACGGCCTACT[A/G]TTTCTAATGTGATGATGAGTAGATTGGATAGTCAT	R	2	1	2	1	1	f		SALP_101975	SAC20317	Contig665	760097	danzferg_icelandic.tsv	0.674	recommended
100525395	Affx-472328380	AX-181913550			CAGA[G/T]TTTTGAGTGAGTGACACTTAAATCAAGTCCAAAGA	K	2	1	2	1	1	r		SALP_101983	SAC120106	Contig802	138250	danzferg_icelandic.tsv	0.642	recommended
100525396	Affx-472328381	AX-181913551			CTTCTTTTCACTCTGTCGTTTAAGTTAGTATTGTG[A/G]AGTAACTACAGCCATTAACTTCTTTAGTAGCTTGG	R	2	1	2	1	1	r		SALP_101986	SAC37546	Contig846	2310222	danzferg_icelandic.tsv	0.7	recommended
100525397	Affx-472328383	AX-181913552			AGAGACTGGCACTGCATAGGAACAATGCATGCTGT[G/T]CCAACCTGTCACTCAGTGCTATTCATATACCCACA	K	2	1	2	1	1	r		SALP_101996	SAC59745	Contig114	73528	danzferg_icelandic.tsv	0.67	recommended
100525398	Affx-472328384	AX-181913553			TTTATCTCTGAAGGATCTCTTGTTCTTGGT[C/T]CGTACGTTTCGACTGTGTCTCATCATCCTG	Y	2	1	2	1	1	r		SALP_126657	JLBFK_00257546593	Contig1917	603164	JLBFK_GROUP5.tsv	0.604	recommended
100525399	Affx-472328385	AX-181913554			TGTTTGAAGCATATACAGGGCATTATATAAGAGCC[C/T]TTGACTTTTTCCACATTTTGTTACGTTACAGCCTT	Y	2	1	2	1	1	f		SALP_102002	SAC132226	Contig554	16605	danzferg_icelandic.tsv	0.698	recommended
100525400	Affx-472328386	AX-181913555			AAGAAACCGGTGCATTCATATCCATTT[C/T]AGAAGCAAGCTATGGAAGTAGCCAAGATAGAATAC	Y	2	1	2	1	1	r		SALP_102013	SAC22463	Contig792	257065	danzferg_icelandic.tsv	0.614	recommended
100525401	Affx-472328387	AX-181913556			TGCATCTGTACAGTATAACCTATAACCTATGAACC[C/T]ATGAACACGATCAACCTGGTTTAAATAGTGTGATG	Y	2	1	2	1	1	r		SALP_102014	SAC5585	Contig800	2946304	danzferg_icelandic.tsv	0.682	recommended
100525402	Affx-472328388	AX-181913557			AAACTGTCTGTCTGTCTCTGTCAACTACCCAACCA[G/T]GACCTTCTCTCCCTCAGACAGGCCTTATTTCAGTG	K	2	1	2	1	1	r		SALP_102018	SAC79628	Contig822	3145405	danzferg_icelandic.tsv	0.62	recommended
100525403	Affx-472328389	AX-181913558			ATTGACTTCATCACTACTTTTATTTATGAGAGGTA[C/T]TGACATGAATCCACCGAGCTCTCTGTCTAAACTAC	Y	2	1	2	1	1	r		SALP_102019	SAC35584	Contig839	161460	danzferg_icelandic.tsv	0.664	recommended
100525404	Affx-472328390	AX-181913559			ATGCATTTCTGGAATATTGTCAGAATATTGTCAGG[C/T]ATCACATTAATTTCTGGAATATTGTCAGGCATCAC	Y	2	1	2	1	1	r		SALP_102021	LLS21891	Contig920	2087616	danzferg_icelandic.tsv	0.632	recommended
100525405	Affx-472328391	AX-181913560			GATGTAAAAATGTTTTGCTGGTGAGGATAATGCTG[G/T]GCATCTTGTTTTTATGACATGCATTATCTGAATTA	K	2	1	2	1	1	f		SALP_102022	SAC81765	Contig923	3288712	danzferg_icelandic.tsv	0.654	recommended
100525406	Affx-472328392	AX-181913561			GCATAATACACACTATCAAGTCACAACAAGGCCGA[C/T]TTTAAATGCTGACATCAACTTGAAAGTTACTGGTG	Y	2	1	2	1	1	r		SALP_102023	SAC119906	Contig972	2844296	danzferg_icelandic.tsv	0.602	recommended
100525407	Affx-472328393	AX-181913562			TAACAAGACTGTTCTACTCTTTCTAAAACCAAAAA[G/T]AAAATATCCACAAAATGCCCATTTCTTAAACCATT	K	2	1	2	1	1	f		SALP_102024	SAC81927	Contig981	4138134	danzferg_icelandic.tsv	0.712	recommended
100525408	Affx-472328394	AX-181913563			CAGGATGCAATTTGTATGTAAAATAACAGAAGATT[G/T]AATAATATGTTTAAGTGCAAATGTAGTTTGTTGCC	K	2	1	2	1	1	f		SALP_102026	SAC80444	Contig152	122754	danzferg_icelandic.tsv	0.72	recommended
100525409	Affx-472328396	AX-181913564			GGACAACCTTGGAAATGCATGTGCTATGGTCAGTA[G/T]TGCACACCTCGAAAAAACGGATGGTTCCATCGACT	K	2	1	2	1	1	r		SALP_102028	SAC101319	Contig3	1672681	danzferg_icelandic.tsv	0.648	recommended
100525410	Affx-472328397	AX-181913565			TGACTCTTATGTGGATGATGTTAAAAAATATTTGT[G/T]GGTCTGATATGATTAAAAAGGAGCATCCAGACGCT	K	2	1	2	1	1	r		SALP_102029	SAC120312	Contig3	2614009	danzferg_icelandic.tsv	0.664	recommended
100525411	Affx-472328398	AX-181913566			GCTCAATTATGCTGTGCCAGACAGATTCGAGAAAT[G/T]TCACATGCTGAAGCAGGAACACACAAACACAGTGA	K	2	1	2	1	1	f		SALP_102031	SAC100409	Contig584	2080220	danzferg_icelandic.tsv	0.782	recommended
100525412	Affx-472328399	AX-181913567			GAAAACATGCATCTTATTTTAATGGAGTGCGGATG[G/T]GTTGCTGTAGAGTGCGTGGGCTCTGCTTGAATCAG	K	2	1	2	1	1	f		SALP_102032	SAC58925	Contig668	8471885	danzferg_icelandic.tsv	0.622	recommended
100525413	Affx-472328400	AX-181913568			AGCTGAGATTGTGCCAGAGTGAACCCTGCACCCAG[G/T]TGCATTTACTTAGTAAACACCAGTGAATAAATTAA	K	2	1	2	1	1	r		SALP_102034	SAC135349	Contig722	1779974	danzferg_icelandic.tsv	0.748	recommended
100525414	Affx-472328401	AX-181913569			GATATTGTAAAACAAAGGCTGTCCCAAATTCAAAT[G/T]TTACATTTTTAAGATTGTATCTTAATCTTATCTTG	K	2	1	2	1	1	f		SALP_102035	SAC93999	Contig82	428182	danzferg_icelandic.tsv	0.748	recommended
100525415	Affx-472328406	AX-181913570			TGAGTGAAGATAACGCTGAATCTAACAATTTTATA[C/T]GAACACGAGATAATTATATTTATCTGAATAATGCA	Y	2	1	2	1	1	r		SALP_102041	SAC84955	Contig2	3902142	danzferg_icelandic.tsv	0.646	recommended
100525416	Affx-472328407	AX-181913571			CCCTGTGATATGCATTTACATGACCCTTCACATGA[C/T]CTAGAGAGCATACAGGAGAGAGGTTGAAGAATTGA	Y	2	1	2	1	1	f		SALP_102042	SAC65300	Contig20	1341097	danzferg_icelandic.tsv	0.686	recommended
100525417	Affx-472328408	AX-181913572			ACCAGGCTCTGTAGATAAGGGGATAGATGCAGAGA[C/T]CATTTCTCATTCTGAATACGGACATATTTTAAGTC	Y	2	1	2	1	1	r		SALP_102043	SAC120064	Contig20	1439131	danzferg_icelandic.tsv	0.79	recommended
100525418	Affx-472328409	AX-181913573			ATATTTGTTGGTCTGATATGATTAAAAAGGAGCAT[C/T]CAGACGCTGCACTTGATGGATTTATGAAATTGCTT	Y	2	1	2	1	1	f		SALP_102046	SAC120312	Contig3	2614036	danzferg_icelandic.tsv	0.66	recommended
100525419	Affx-472328410	AX-181913574			TCCTCTATAATGGGTGGTTTTCAAAGTTGTGAATG[C/T]GCACCCGATGCATAGGCCTTGGCTTGAAGGTTAAG	Y	2	1	2	1	1	f		SALP_102047	LLS32109	Contig604	2502960	danzferg_icelandic.tsv	0.704	recommended
100525420	Affx-472328411	AX-181913575			CAGATTACAACCAGAAGTGAGAGCATGCATCTAGT[C/T]TTGGACCAGATTACAACCAGAAGTGAGAGCATGCA	Y	2	1	2	1	1	r		SALP_102056	SAC16136	Contig994	914528	danzferg_icelandic.tsv	0.61	recommended
100525421	Affx-472328412	AX-181913576			CGAATCGCGTTTTGGAGAGTAGGCTATACAAACTT[G/T]TTTTCTACTCCGTTCGCAAATTTTTCATGCATCTG	K	2	1	2	1	1	r		SALP_102059	LLS51437	Contig3	5870942	danzferg_icelandic.tsv	0.692	recommended
100525422	Affx-472328413	AX-181913577			TATGCATTCGTGGACTCTTCCCGGAAACGTATGTG[G/T]CAATTATATTTGGACAGACCATGCATAATATAACG	K	2	1	2	1	1	r		SALP_102062	LLS79113	Contig740	786327	danzferg_icelandic.tsv	0.764	recommended
100525423	Affx-472328415	AX-181913578			GTTGTGTGTTATAGATGTTCAGGCTAAGACCGCGC[A/G]TGAGTCACCATAAAAATGTACCTTTATAATAAAGC	R	2	1	2	1	1	f		SALP_102073	SAC15390	Contig712	2769919	danzferg_icelandic.tsv	0.664	recommended
100525424	Affx-472328416	AX-181913579			TATGTTCATGTAATGATATGAAAATATAGTGAATC[A/G]TAATCTCTTTGCTTTTGAAACAGAGACGGTTGAGC	R	2	1	2	1	1	f		SALP_102077	SAC28632	Contig837	1084994	danzferg_icelandic.tsv	0.694	recommended
100525425	Affx-472328417	AX-181913580			GAGGATCGAGAAGGCTGTGTTAGAATTCATGTTGC[A/G]AGGATACTCTGGACTCTGCAG	R	2	1	2	1	1	f		SALP_102078	SAC98455	Contig847	549207	danzferg_icelandic.tsv	0.648	recommended
100525426	Affx-472328418	AX-181913581			CGAGTTGGACCCAGATGCATACAGACAACTGTTCC[A/G]TAAATTACGAAAGACAGAATCACAAAGCCATGTTG	R	2	1	2	1	1	f		SALP_102080	SAC80464	Contig920	378448	danzferg_icelandic.tsv	0.624	recommended
100525427	Affx-472328419	AX-181913582			ACCCTGTAGAATAGATGTCATAGACATGCATTTCT[A/G]GAATATTGTCAGAATATTGTCAGGTATCACATGCA	R	2	1	2	1	1	f		SALP_102081	LLS94095	Contig920	2087550	danzferg_icelandic.tsv	0.712	recommended
100525428	Affx-472328420	AX-181913583			AGACAAGTGTTTGTGATTGTAGGGTCTCATCTTCA[C/T]ACCGTATCCAAGGATCTTATCCAGTGGAATGAGGC	Y	2	1	2	1	1	f		SALP_102084	SAC122301	Contig181	4243	danzferg_icelandic.tsv	0.68	recommended
100525429	Affx-472328421	AX-181913584			CTGTTGATTTA[C/T]AGTATCTCAGAATCAGGAACTGTCATATCCCATGT	Y	2	1	2	1	1	r		SALP_102086	SAC79106	Contig385	44421	danzferg_icelandic.tsv	0.714	recommended
100525430	Affx-472328422	AX-181913585			TGTTGGGGGTTAACTGCCTTTGCTTAAGGGCAGAA[C/T]GGCAGATTTTTACACCTCTTAACCGCTAGACTAGA	Y	2	1	2	1	1	r		SALP_102090	SAC37342	Contig714	3970287	danzferg_icelandic.tsv	0.64	recommended
100525431	Affx-472328423	AX-181913586			CCTTAGAGGTTTTGCCAAACCCAGTAACAATTGTA[C/T]AAATGGTCGAAAGTGATAAATCCTACAGAACACCG	Y	2	1	2	1	1	r		SALP_102092	SAC47451	Contig826	1551993	danzferg_icelandic.tsv	0.694	recommended
100525432	Affx-472328424	AX-181913587			ACACAAATTCATCAGACACTTAAGAGATTGAGTCC[C/T]TTTACTTAACAGTCTGCTATGTAGTATTTGCAACA	Y	2	1	2	1	1	r		SALP_102094	SAC84675	Contig932	19266	danzferg_icelandic.tsv	0.704	recommended
100525433	Affx-472328425	AX-181913588			ACACCGTATCCAAGGATCTTATCCAGTGGAATGAG[A/C]CCTGGTGAAGGAAGGTAACATGCACTATGCATTAA	M	2	1	2	1	1	f		SALP_102096	SAC122301	Contig181	4277	danzferg_icelandic.tsv	0.726	recommended
100525434	Affx-472328427	AX-181913589			GACATGCTTATTATTCCGAGCGGTGTGTCTTCACA[A/C]GGCTAGCGAATACCTCAGAGACAGTAAAGGGTCAC	M	2	1	2	1	1	f		SALP_102100	SAC39821	Contig64	1111466	danzferg_icelandic.tsv	0.64	recommended
100525435	Affx-472328429	AX-181913590			GTATAGACATTACACAAATACATGTAATGTATAGA[A/G]ATTACACTAATACATGTTCATGTATAGACATTACA	R	2	1	2	1	1	f		SALP_102112	SAC126653	Contig591	193041	danzferg_icelandic.tsv	0.748	recommended
100525436	Affx-472328431	AX-181913591			TGTACAATATTATAATTGTTTCTTCTGCCATATTT[A/G]GTTAAATATGTCAGTGTACAGTTCTGGAGACTGAT	R	2	1	2	1	1	r		SALP_102117	SAC115943	Contig83	389688	danzferg_icelandic.tsv	0.698	recommended
100525437	Affx-472328432	AX-181913592			GGAGGAGACTACTGTTGAAAAGTTGAGCTGTTGTG[A/G]AAACAGAAACGTTTCCTTTTGTCATTATTGCTTTG	R	2	1	2	1	1	f		SALP_102119	SAC115731	Contig889	1930941	danzferg_icelandic.tsv	0.666	recommended
100525438	Affx-472328435	AX-181913593			AGACTTATGTAAGACAGCCTACTGTTCAGAATGTG[A/C]TGAGTAGATTGGCTAGTCATAATTTAGGTTTATAA	M	2	1	2	1	1	f		SALP_102124	SAC36782	Contig256	52447	danzferg_icelandic.tsv	0.71	recommended
100525439	Affx-472328436	AX-181913594			CTGTGTTCACGTGTCTCTATAGTGAACATGCCCAG[C/T]CTGTAGTTGTTTCATGACCTGCATCTGTAATCTGA	Y	2	1	2	1	1	f		SALP_102130	SAC100360	Contig1568	4658776	danzferg_second.tsv	0.694	recommended
100525440	Affx-472328437	AX-181913595			TCCTACCAAGGCTGCCCACACAAGGGGTTATGAGT[C/T]GCCATTCATCAATCTGATGTTCCGACCTTTATGTT	Y	2	1	2	1	1	r		SALP_102135	SAC101317	Contig188	641559	danzferg_second.tsv	0.732	recommended
100525441	Affx-472328438	AX-181913596			ATATAATCATTACAACCTTTTAAAAAGTGTTTTAC[A/G]CACATCATAGGTATCCATTACAATATATGCAATAA	R	2	1	2	1	1	f		SALP_102137	SAC101759	Contig3623	201803	danzferg_second.tsv	0.682	recommended
100525442	Affx-472328439	AX-181913597			TTAATTTTCAAGGAGCGTCATTAATAGCAATGCCA[A/C]AGCATTTCTCATCAACAATATTACTTTGTCTACAG	M	2	1	2	1	1	f		SALP_102143	SAC102486	Contig13307	1352	danzferg_second.tsv	0.662	recommended
100525443	Affx-472328440	AX-181913598			CTGGTAGCAGTGCAGTCAAGCAACTGTAAGACCTA[A/C]TGGGGTGGAGGAAATGTTTTATATTGATACAAAGA	M	2	1	2	1	1	f		SALP_102149	SAC102616	Contig3237	826221	danzferg_second.tsv	0.64	recommended
100525444	Affx-472328441	AX-181913599			AAACCAGAT[C/T]TGTTTGTGTTAGGCTTGAAATGTATTGAATTACAT	Y	2	1	2	1	1	r		SALP_102151	SAC102969	Contig5445	20709	danzferg_second.tsv	0.7	recommended
100525445	Affx-472328442	AX-181913600			CACCTTGAGGGTCTTACCTCATCCACTGTAAATTC[A/C]ATTGGAGGAGTTTCTTCTTTAAGAGTGCAAAAAAG	M	2	1	2	1	1	r		SALP_102155	SAC10344	Contig44	1093957	danzferg_second.tsv	0.752	recommended
100525446	Affx-472328444	AX-181913601			AAGCGACACATTCTGTGTAGAGCAAATCTTTATGG[A/G]TTCTCTCTCAGTGCTATGCATGGCCTTTCACAGCT	R	2	1	2	1	1	r		SALP_102167	SAC103994	Contig2261	515286	danzferg_second.tsv	0.72	recommended
100525447	Affx-472328445	AX-181913602			TTGCATGCAGGGCATAAACAAACCATGTCATATTT[C/T]TTGTTGTTGTAAAACCATAATTATTTTTTGATCAC	Y	2	1	2	1	1	r		SALP_102170	SAC104360	Contig1996	1737099	danzferg_second.tsv	0.682	recommended
100525448	Affx-472328447	AX-181913603			ATTTTGGTTGTGTTTCAGATTA[G/T]TTTGTGCCTGATAGAAATTAATCGTAAATAATGCA	K	2	1	2	1	1	r		SALP_105092	TP37113	Contig2063	184634	danzferg_second.tsv	0.776	recommended
100525449	Affx-472328448	AX-181913604			GCCGACCAGCGAGACTTTAATAAATATGTAACATG[G/T]ATTGTAGATTTATTTTCAATTATACCTCTGTCCCA	K	2	1	2	1	1	r		SALP_102173	SAC104955	Contig1057	765304	danzferg_second.tsv	0.762	recommended
100525450	Affx-472328449	AX-181913605			ATGAGAAATGCATTGAAGAAATTATCCTTATGAAT[A/G]TCCTTGAGTGGGACTCATCATCTACAGTTATTCAA	R	2	1	2	1	1	f		SALP_102174	SAC105055	Contig14621	813	danzferg_second.tsv	0.714	recommended
100525451	Affx-472328450	AX-181913606			ATCTCCTGTTGAGTCATATACGTACCTTGCAGTAG[A/G]TTAAGCAAACATTAAGCTGTTTGTTTAAAACTTCT	R	2	1	2	1	1	f		SALP_102175	SAC105081	Contig849	2614126	danzferg_second.tsv	0.74	recommended
100525452	Affx-472328451	AX-181913607			GTTCTATACAAGACCAAGATAATGTTGATTAGAAA[G/T]TATTTACTTAAGCATCACTCGGTAGCATGCATACA	K	2	1	2	1	1	f		SALP_102176	SAC105134	Contig2529	1241341	danzferg_second.tsv	0.74	recommended
100525453	Affx-472328452	AX-181913608			ATGCCTTGCACCGTCTGTACTGCTCCCTATGCCCC[A/C]ATGAGCTTTGTGTAAAACAGGCCTGCAGATTCTGT	M	2	1	2	1	1	r		SALP_102177	SAC105626	Contig2838	227717	danzferg_second.tsv	0.714	recommended
100525454	Affx-472328456	AX-181913609			CAAAGGAATCCTGTCTCTATATATGTTCATGTGCA[C/T]GTGATGCATGTTTGCACGCGTGTGTCACTGCTTCT	Y	2	1	2	1	1	f		SALP_102182	SAC106004	Contig1495	880204	danzferg_second.tsv	0.702	recommended
100525455	Affx-472328457	AX-181913610			TAATCAGAAGATATGTCATCTTGACAAGATCTTAG[A/C]GGCCTGCAGAGACTTTTTATAATGCATTCGCATTC	M	2	1	2	1	1	f		SALP_102188	SAC106734	Contig1547	6170277	danzferg_second.tsv	0.666	recommended
100525456	Affx-472328458	AX-181913611			ATTGCAGGAAATACTCAAAAAAAAGACAAACATTT[C/T]TCTTCACCGCCTCAAATATATTCTCTAAAATTCAG	Y	2	1	2	1	1	r		SALP_102189	SAC10677	Contig4003	604974	danzferg_second.tsv	0.688	recommended
100525457	Affx-472328460	AX-181913612			AGATACCTCCTGTCTTCAGACACATGTAGAGATAC[C/T]TTCCTGTCTTCAGATTGCATGTAGAGATGAGATAC	Y	2	1	2	1	1	r		SALP_102192	SAC107308	Contig2457	6525	danzferg_second.tsv	0.648	recommended
100525458	Affx-472328461	AX-181913613			TGTTGAGAGGATCTAAATTTGTCTCCGATTTGAAT[C/T]GAACTCTAAATTATCGCTTAATTTGGTTCCACAGT	Y	2	1	2	1	1	r		SALP_102193	SAC107396	Contig2292	416181	danzferg_second.tsv	0.708	recommended
100525459	Affx-472328462	AX-181913614			ATACTGTATGTGCCTACAGTGGAAACGACAACACT[A/G]TATACAGAAAAAAAATTACTTACTTTGATAGGAAC	R	2	1	2	1	1	r		SALP_102194	SAC107640	Contig816	1432710	danzferg_second.tsv	0.65	recommended
100525460	Affx-472328463	AX-181913615			GGATGATATCCTCTAATAATCTAATACATACTGTG[G/T]TAGGATGATATCCTCTAATAATCTAATACATACTG	K	2	1	2	1	1	f		SALP_102196	SAC108427	Contig1199	1846192	danzferg_second.tsv	0.63	recommended
100525461	Affx-472328466	AX-181913616			TAGGGCAGGAAAAACAGTCCTGCTAATGGGATGTG[C/T]TAGTTAGGCCAGGAAAAACAGGCCTGCTATTGGGA	Y	2	1	2	1	1	f		SALP_102202	SAC110118	Contig1531	777073	danzferg_second.tsv	0.656	recommended
100525462	Affx-472328467	AX-181913617			AAACTGACAGATTTTTATGGGGATCTTTGTATTAT[A/G]TTACTTAGACTCTTAATTAAGGATGAACCTGTTTT	R	2	1	2	1	1	r		SALP_102203	SAC110160	Contig4003	219713	danzferg_second.tsv	0.656	recommended
100525463	Affx-472328468	AX-181913618			TAGCTACATTTTGCTTGTTGAGGGAAATTGCATAG[G/T]TATAGTGTGGTATTCGCCATACTCTAATAATGTAC	K	2	1	2	1	1	f		SALP_102205	SAC11030	Contig1420	28695	danzferg_second.tsv	0.814	recommended
100525464	Affx-472328469	AX-181913619			AAAAAATAATGG[C/T]GCTCAAAACGTTGTGACTGTGGGTTTGATTCCCGG	Y	2	1	2	1	1	r		SALP_102207	SAC110666	Contig1514	566951	danzferg_second.tsv	0.658	recommended
100525465	Affx-472328470	AX-181913620			AGTACCACTTCACAACCGGAGTCGGCTGTAGTCTA[G/T]TGTGGTTTTGATGCATCCGCAGAGTGGGGCAGAGC	K	2	1	2	1	1	f		SALP_102209	SAC110852	Contig7689	81607	danzferg_second.tsv	0.642	recommended
100525466	Affx-472328471	AX-181913621			CACTACAACCAAACGTATGCCAATATTACATAATA[C/T]ACATCGCCATATATAGATAAACTTATGCAATGCAT	Y	2	1	2	1	1	r		SALP_102210	SAC111146	Contig2258	277658	danzferg_second.tsv	0.696	recommended
100525467	Affx-472328472	AX-181913622			TAAAACACATTATATCATTAGTAAGATATATTCAT[A/G]CACATTATAGGCAACATACAAAGAGCTCGGTAGAC	R	2	1	2	1	1	r		SALP_102211	SAC111641	Contig769	62015	danzferg_second.tsv	0.702	recommended
100525468	Affx-472328473	AX-181913623			CGCCTAACTAACGTCGTTAGTTGTTAACGTTGTAA[A/C]GTTAGATTTTGAATCGTTCATGCAAAAATAGCCTC	M	2	1	2	1	1	r		SALP_102213	SAC112128	Contig1171	1164465	danzferg_second.tsv	0.742	recommended
100525469	Affx-472328474	AX-181913624			GAAACATGGGGTTTGGCCTGTTGTTTTTCTGACTG[A/G]ATGTTCTAATGCATTCACATATTGATATAAACCTT	R	2	1	2	1	1	r		SALP_102215	SAC112582	Contig2443	395977	danzferg_second.tsv	0.76	recommended
100525470	Affx-472328475	AX-181913625			ACATTGGACTGAGCTCATGCATTAATAACCCTCAA[A/C]CCAATATGCAAATAAATTCCTCTTACCCAATACTC	M	2	1	2	1	1	f		SALP_102221	SAC113644	Contig16793	12405	danzferg_second.tsv	0.762	recommended
100525471	Affx-472328477	AX-181913626			TGCTGCGATTACATTGTAAGACATAGGCTTTTTAA[C/T]TGTCTGTGTTTGTGCGGGTATGTGTTGTCAGAATC	Y	2	1	2	1	1	f		SALP_102225	SAC114297	Contig3128	2479163	danzferg_second.tsv	0.724	recommended
100525472	Affx-472328478	AX-181913627			CAAAATGACACCCTAGGGTAATTGCACGCAAACAT[A/G]TTTTTGGGTATCTCAGATTGTTCTGGATATTCTCA	R	2	1	2	1	1	f		SALP_102226	SAC114342	Contig1996	810293	danzferg_second.tsv	0.67	recommended
100525473	Affx-472328479	AX-181913628			CTTGCCAACATGGTATTTGAAGTAATCTATTATTT[G/T]ATATTTTTTTCTTCAGTAAGCAATGCATACAGCCA	K	2	1	2	1	1	r		SALP_102227	SAC114481	Contig2395	179111	danzferg_second.tsv	0.73	recommended
100525474	Affx-472328480	AX-181913629			CCACAGAGAATGTATAATTAATGCCTGTTTAATCC[A/G]CAGAGAATGGAAAGGGAATGCATGTTTAATCCACA	R	2	1	2	1	1	r		SALP_102230	SAC115174	Contig8598	18098	danzferg_second.tsv	0.66	recommended
100525475	Affx-472328481	AX-181913630			CTTGTGCTGACGCTGTTCCTGTCTCGTTCCATGTC[C/T]GTTCCTTAGTAAATGCTTGACTCCCCGTACCTGCT	Y	2	1	2	1	1	r		SALP_102233	SAC115209	Contig645	249437	danzferg_second.tsv	0.662	recommended
100525476	Affx-472328482	AX-181913631			ACTGGAGTTGACTCTCTCATTTTCTTTTTACGCTG[G/T]ACAATTTTCAGGACGTATTTTTGACAGTGGTGTTC	K	2	1	2	1	1	r		SALP_102240	SAC117353	Contig919	775005	danzferg_second.tsv	0.678	recommended
100525477	Affx-472328483	AX-181913632			ATGCATTGTAGATGCTCCTAAAAACCAATGAGGAG[A/G]TGAGGTGGAACTAGCAGTGCAACAAGCGTCAAAAA	R	2	1	2	1	1	r		SALP_102247	SAC118578	Contig1450	1313782	danzferg_second.tsv	0.65	recommended
100525478	Affx-472328484	AX-181913633			CGATCCAAATGAAGCATGCATCGGTAAGAAAAAAT[G/T]GAGTTCACAAACATTTTTTTACTGAAATAATATTT	K	2	1	2	1	1	f		SALP_102248	SAC119301	Contig8156	8355	danzferg_second.tsv	0.662	recommended
100525479	Affx-472328485	AX-181913634			GCAGCACAAATCGTGGTTATACAATGTGATCAGTA[G/T]CAACATTTCATGCATTTTGTCGGCGCCATCTTGGA	K	2	1	2	1	1	r		SALP_102251	SAC119362	Contig568	34434	danzferg_second.tsv	0.636	recommended
100525480	Affx-472328486	AX-181913635			GAAGCACAACGTTTTTTAAAACCGCTTATGGATCC[A/G]ACCCTTTTTTTACATTTTCGCCTAAAATGACATGT	R	2	1	2	1	1	f		SALP_102252	SAC119590	Contig1908	81595	danzferg_second.tsv	0.634	recommended
100525481	Affx-472328488	AX-181913636			ATGTGTAATGAGTGAACATAGAAATTGACAAGAAA[G/T]AACATAATTTATGCGCAGTGGGGCATACTAATCAA	K	2	1	2	1	1	f		SALP_102258	SAC119986	Contig1512	3584449	danzferg_second.tsv	0.65	recommended
100525482	Affx-472328490	AX-181913637			ATGAGCAAACACACGCGTGCACGTGACACATGCAT[G/T]CTAACTGAGGCACGGTATTTACATTTCTGTGGAAA	K	2	1	2	1	1	r		SALP_102260	SAC120118	Contig1981	111189	danzferg_second.tsv	0.616	recommended
100525483	Affx-472328491	AX-181913638			ATTTTTCACTGAGAAATGTTAATGTTTTACTTGAT[A/G]TGTGTTAAAGGGCATCTTTCTTTATGGAACTCTAC	R	2	1	2	1	1	f		SALP_102261	SAC12025	Contig585	152889	danzferg_second.tsv	0.748	recommended
100525484	Affx-472328492	AX-181913639			TTAGAACATTTAAAATATGTACTTTGACCTATTTC[A/G]GGTAACCCCAAGATGC	R	2	1	2	1	1	f		SALP_102264	SAC120813	Contig6998	54645	danzferg_second.tsv	0.722	recommended
100525485	Affx-472328493	AX-181913640			ACGTTGCACCGTTCCACAAGTAAATAGTCCATTTA[C/T]GATGAGGTTGAGTAGTGGTTGACGTTGTATATGAC	Y	2	1	2	1	1	f		SALP_102265	SAC120987	Contig3	449299	danzferg_second.tsv	0.64	recommended
100525486	Affx-472328494	AX-181913641			ATACAAGCCGTATACTACAATGCTTTGCACCTTGG[A/G]ACATTGTAATCCCTGAGTTCAGAGCTCCAACATCA	R	2	1	2	1	1	r		SALP_102268	SAC121126	Contig1071	995915	danzferg_second.tsv	0.716	recommended
100525487	Affx-472328495	AX-181913642			ATGTATGAATATATTACATGCCTGTTATACAAGCC[A/G]TATACTACAATGCTTTGCACCTTGGAACATTGTAA	R	2	1	2	1	1	r		SALP_102269	SAC121126	Contig1071	995889	danzferg_second.tsv	0.726	recommended
100525488	Affx-472328496	AX-181913643			CATGTATGAATATATTACATGCCTGTTATACAAGC[C/T]GTATACTACAATGCTTTGCACCTTGGAACATTGTA	Y	2	1	2	1	1	f		SALP_102270	SAC121126	Contig1071	995888	danzferg_second.tsv	0.688	recommended
100525489	Affx-472328497	AX-181913644			GCTAGTGTGAGTCTGCCTACATGGCCACAGGGCCT[G/T]GGCTTGCTGAAAAAGCTTGAGATATGTGCATAGCA	K	2	1	2	1	1	r		SALP_102271	SAC12119	Contig4442	185579	danzferg_second.tsv	0.622	recommended
100525490	Affx-472328498	AX-181913645			CAAAATGTGTTTGGGGCAACTCCAAAACATAACTG[A/G]GTACCACTCTCCATATTTCCAAGCGTAGTGGTGGT	R	2	1	2	1	1	f		SALP_102275	SAC121425	Contig3437	956050	danzferg_second.tsv	0.634	recommended
100525491	Affx-472328499	AX-181913646			CCCCAAACATAACATTTTGTGTTTAGGACAAAACG[C/T]TAATTGCTTTGCCATATTTTTTTTGCAGTACTACA	Y	2	1	2	1	1	f		SALP_102277	SAC121514	Contig2536	400770	danzferg_second.tsv	0.674	recommended
100525492	Affx-472328500	AX-181913647			ATGTGACTAAAAAGTGTCAATAAATGTATGTACAT[C/T]ATTTGATTAAATTAGTACACTGAAATCGCTTTTTA	Y	2	1	2	1	1	r		SALP_102278	SAC12155	Contig1071	989610	danzferg_second.tsv	0.732	recommended
100525493	Affx-472328501	AX-181913648			AAAGAGGAACAAGGCTTCCAGTATCCCAGGCAGCC[A/C]TGAGCAGCCACCCAGAACAGTTAAAAAAATAAAAT	M	2	1	2	1	1	r		SALP_102282	SAC121736	Contig1005	1534779	danzferg_second.tsv	0.622	recommended
100525494	Affx-472328502	AX-181913649			CTTGCAGGTCTATCATGACCTTACCAGACAAATTG[C/T]TAGAGTGCTTAGAAAACGTGTTGGAGGTTGAAATG	Y	2	1	2	1	1	r		SALP_102283	SAC121740	Contig816	781732	danzferg_second.tsv	0.644	recommended
100525495	Affx-472328503	AX-181913650			GTGTGAACCCTAACTCACCTCATTTTGATATAGCA[C/T]CTTTGGTCCGACAGACGATTACGTGAAACCCAGAA	Y	2	1	2	1	1	f		SALP_102284	SAC121980	Contig1069	464676	danzferg_second.tsv	0.678	recommended
100525496	Affx-472328504	AX-181913651			ATGTAGGCCTATCTGTCACAAGATAAAGAGTTACC[A/G]TGATGAGATGAAACATGCATTGTAAACTGCGCTCC	R	2	1	2	1	1	r		SALP_102285	SAC122092	Contig4287	43745	danzferg_second.tsv	0.696	recommended
100525497	Affx-472328505	AX-181913652			GGTGGGCATTAGGCTTCTAAGGCTGAACCAGCGGA[G/T]TTGCTGTATTGTATGCACTTTAGAATGTTTAATTA	K	2	1	2	1	1	r		SALP_102289	SAC122395	Contig639	82002	danzferg_second.tsv	0.664	recommended
100525498	Affx-472328506	AX-181913653			AAAAGTGATCACACCAACCCACTCTCCTCAACTTT[C/T]CCCGACATGCATTTTCTTTGGTGTAGACCTGTTTT	Y	2	1	2	1	1	r		SALP_102290	SAC122410	Contig568	329080	danzferg_second.tsv	0.672	recommended
100525499	Affx-472328507	AX-181913654			AAATGTGCTGACTAGGTATCCCCTTTTCCCTTACC[A/C]TTCCCATAGGCATCATCAAACATGCATACTGAGAA	M	2	1	2	1	1	r		SALP_102293	SAC123012	Contig7080	23300	danzferg_second.tsv	0.686	recommended
100525500	Affx-472328509	AX-181913655			TTCCTCACTTTTCACTTTTACATTTCAAGTATGCA[A/C]ATATTATATATCTAGAAAAAACTTCAAAACACAGA	M	2	1	2	1	1	f		SALP_102296	SAC123145	Contig2244	75400	danzferg_second.tsv	0.744	recommended
100525501	Affx-472328510	AX-181913656			GATATAAGGCATGTCAAGTATTTAACGTTTAATGT[A/C]TCCCAATTTGTGCCACACAAAACAACGATGACCTC	M	2	1	2	1	1	f		SALP_102297	SAC12321	Contig75	340658	danzferg_second.tsv	0.72	recommended
100525502	Affx-472328511	AX-181913657			AGATCCATTGAAACTGACTAGCCTACATTACACCA[A/G]ACGTTTCCTGTATGTTCATAATGCATTGCACATTT	R	2	1	2	1	1	r		SALP_102301	SAC123878	Contig3243	30134	danzferg_second.tsv	0.634	recommended
100525503	Affx-472328512	AX-181913658			GATGACTTACGCCATTTTGACGATTATTCTGTAAC[C/T]TACCTGTAGTTCTATGATTTTGAAATGCATTTTTG	Y	2	1	2	1	1	r		SALP_102302	SAC123886	Contig1520	1236018	danzferg_second.tsv	0.69	recommended
100525504	Affx-472328513	AX-181913659			CACCCAGGACTGGCTAATGCATTAGAGACCCAGCA[A/C]CACCCAGGACTGGCTAATGCTTTAGAGACCCAGCA	M	2	1	2	1	1	f		SALP_102303	SAC123898	Contig2969	20256	danzferg_second.tsv	0.62	recommended
100525505	Affx-472328515	AX-181913660			AAAACATATTTTGCTCATTATATGATGCATCCCTA[A/C]AGCAGGGCCATAGACACTGTTAGATAACATTTTTA	M	2	1	2	1	1	f		SALP_102307	SAC124716	Contig1935	707744	danzferg_second.tsv	0.676	recommended
100525506	Affx-472328516	AX-181913661			AACGAACACGGTGTTGAGAACGTATGCCTAGTTGT[G/T]GTTTTTTTATGCACCATTGACAGCTTATAAATGCA	K	2	1	2	1	1	r		SALP_102308	SAC124920	Contig2385	22777	danzferg_second.tsv	0.654	recommended
100525507	Affx-472328517	AX-181913662			GGCAAACGTATCTGTGCAATATGCATATTATTCGT[A/G]TAGAACTTTTTGAATATGTGTTTTTATAATTGCTA	R	2	1	2	1	1	r		SALP_102311	SAC125380	Contig3678	72253	danzferg_second.tsv	0.634	recommended
100525508	Affx-472328518	AX-181913663			AATAGTTTGCTAAAAACAAGTAATACTTTGTTTAT[A/C]ATTAATGCATCGCTGTGACAACTTGACTCCATTGA	M	2	1	2	1	1	f		SALP_102314	SAC125587	Contig1597	2975189	danzferg_second.tsv	0.716	recommended
100525509	Affx-472328519	AX-181913664			CAATAAAAGGCAACACAGAAAGAGAAATGAGCTAT[G/T]ATGGACTGACTGTCCTATAGAAGCACGTAAACATC	K	2	1	2	1	1	r		SALP_102315	SAC12565	Contig958	382712	danzferg_second.tsv	0.686	recommended
100525510	Affx-472328520	AX-181913665			GTGCTA[C/T]TCCATTGTAAAGATTTTGGAAGATACAGAAATGCA	Y	2	1	2	1	1	r		SALP_102320	SAC126232	Contig7365	1893	danzferg_second.tsv	0.682	recommended
100525511	Affx-472328522	AX-181913666			TCAGCAGAGGACACACATTTGTGCAGAAGTTAGAT[G/T]ATATTGTGGTGTAGTCTTCCCTGCTACTGCTATCA	K	2	1	2	1	1	r		SALP_102322	SAC126328	Contig4306	761608	danzferg_second.tsv	0.774	recommended
100525512	Affx-472328523	AX-181913667			ATATAGCCTAAATTCCCTTCAGTATACTGAATACA[G/T]TATGTTTGATATAGCCTAAATTCCATTCAACTATA	K	2	1	2	1	1	f		SALP_102324	SAC126848	Contig7497	18124	danzferg_second.tsv	0.744	recommended
100525513	Affx-472328524	AX-181913668			GCCACCATCAACTCATGTTTCTGCAAGATAATGCA[A/G]GGCCTCATGTCGCAAGGACCTGTACTCAATTCATG	R	2	1	2	1	1	f		SALP_102325	SAC127001	Contig2704	1892114	danzferg_second.tsv	0.666	recommended
100525514	Affx-472328526	AX-181913669			TAAGCTTGCCGACTGTGTTAAGTAAATTATTGGAT[A/G]AAAATTGTATCTGTACAAATCAAGGATTATTTCTC	R	2	1	2	1	1	f		SALP_102326	SAC12701	Contig6009	37792	danzferg_second.tsv	0.658	recommended
100525515	Affx-472328527	AX-181913670			GATTCAATAGGTGAAAGCAAGGTTACCAACCTCTT[A/G]CTTTCACCAATTCAACCAATTCAAATCTAGGATGA	R	2	1	2	1	1	r		SALP_102327	SAC127078	Contig2617	300719	danzferg_second.tsv	0.698	recommended
100525516	Affx-472328528	AX-181913671			TTTTGGTTAGCTGCACGACACAATGTTTACACAAT[G/T]TTTTCATCATTCAAATAACCATAACACATTTTAAG	K	2	1	2	1	1	r		SALP_102330	SAC1280	Contig1853	938685	danzferg_second.tsv	0.67	recommended
100525517	Affx-472328529	AX-181913672			GTCTCTGAAGATGTTCCTCAATCCAAGGATGAGAA[G/T]TGCATTGTCACACCGTAAAGATTAAACTGCTAGCT	K	2	1	2	1	1	r		SALP_102331	SAC12821	Contig611	92655	danzferg_second.tsv	0.728	recommended
100525518	Affx-472328530	AX-181913673			AATGTCTGGCGCCACATTTTCCTAATGGAAACCCT[A/G]AGATAAACACACAAAAGTACAGGCACTCTTCCATG	R	2	1	2	1	1	r		SALP_102332	SAC128414	Contig1142	1199197	danzferg_second.tsv	0.602	recommended
100525519	Affx-472328531	AX-181913674			CTTATATGACCATCCTAGTTAGAGTTGATCTATAT[C/T]GCACCCTTCCCCCAAAATGTCCGCTTCAGTAGTGT	Y	2	1	2	1	1	f		SALP_102335	SAC128607	Contig1924	905354	danzferg_second.tsv	0.702	recommended
100525520	Affx-472328532	AX-181913675			TTCACATAGGCTCCATGCATCTCATGTTAATCCCA[G/T]AATTTGATGGGAATACCAAACCAAAATACCTTTCA	K	2	1	2	1	1	f		SALP_102339	SAC129	Contig1524	1258545	danzferg_second.tsv	0.708	recommended
100525521	Affx-472328534	AX-181913676			GACTATACTTTCTACTCTAGCCCCATATTCTAGAT[G/T]GGACAACTTTTTTATGCCCTCTATTTGCATGCATG	K	2	1	2	1	1	r		SALP_102341	SAC1291	Contig1538	469048	danzferg_second.tsv	0.734	recommended
100525522	Affx-472328535	AX-181913677			TGTGTGTTCATTTGCATGCATGTGTGTGTGGTGCC[A/C]GAAAATTCACAGCACACTGATATAACACCTTGTTG	M	2	1	2	1	1	r		SALP_102342	SAC129344	Contig584	2126396	danzferg_second.tsv	0.652	recommended
100525523	Affx-472328536	AX-181913678			AACCACTTGAAAATGTCGGTCTCTCTGGTTTGAGT[A/C]GGAGTTTGATATCTGGGGCAGTAGTGTTAGGTAAT	M	2	1	2	1	1	f		SALP_102343	SAC129758	Contig12677	56176	danzferg_second.tsv	0.7	recommended
100525524	Affx-472328537	AX-181913679			AAGAATGGAACCAAATGCATGTCATTACAACATAA[G/T]TAGAATTGATTAACAAGAATAACATCCTACATCTG	K	2	1	2	1	1	f		SALP_102344	SAC129787	Contig55	536542	danzferg_second.tsv	0.666	recommended
100525525	Affx-472328538	AX-181913680			GCATGTCAATCTCTGCTGGTAGAAAGTGGAGGAGA[G/T]ATTGATTTCATCACTACTTTTGAGAGGTATTGACA	K	2	1	2	1	1	f		SALP_102345	SAC129907	Contig1185	4184303	danzferg_second.tsv	0.654	recommended
100525526	Affx-472328539	AX-181913681			ACATGAATCTGAGAAGATTTGGATGCATATTTTAT[A/G]TGGTAGAAATATATGGTTGAAATACCCTACCGTCA	R	2	1	2	1	1	r		SALP_102346	SAC130120	Contig1597	1756508	danzferg_second.tsv	0.698	recommended
100525527	Affx-472328540	AX-181913682			CACATAGGCTACAGAAAAATCATCATGCATGCATC[C/T]AATTGATTTATTCAGGCAAGTCCACATTATTCTCA	Y	2	1	2	1	1	f		SALP_102347	SAC130206	Contig819	258642	danzferg_second.tsv	0.658	recommended
100525528	Affx-472328542	AX-181913683			GCTTTATACGTTTTTAAGAGTGGAATAGATGTGAT[G/T]TAATAACCTTATGCATGTTTAATACTGGAATAGAT	K	2	1	2	1	1	f		SALP_102348	SAC130207	Contig11715	13783	danzferg_second.tsv	0.686	recommended
100525529	Affx-472328543	AX-181913684			CCTAAGAACCTGTGTGTGGAATAATGAGAATGTAC[G/T]TTCTATGAAGACTGAGAAAAATGAATTGGTGCACA	K	2	1	2	1	1	r		SALP_102355	SAC13057	Contig5409	66559	danzferg_second.tsv	0.628	recommended
100525530	Affx-472328544	AX-181913685			CGTCAGTCACAAACCCGTTTATGTTCCATCAAACT[A/G]TCCATGATGTCTAACAGCTGATGGCTACCCAGACC	R	2	1	2	1	1	f		SALP_102356	SAC13074	Contig665	1066422	danzferg_second.tsv	0.712	recommended
100525531	Affx-472328545	AX-181913686			ACATGTATGGACACACAGAGCACACCTAATGACAC[G/T]GATGGATCCAGACAGAACCTTCCCAGTTCACACAC	K	2	1	2	1	1	f		SALP_102357	SAC130815	Contig1171	1513239	danzferg_second.tsv	0.642	recommended
100525532	Affx-472328546	AX-181913687			ACACCATCACTTCCTTTCTGATTGGTTTGTTCAGT[C/T]GTGTTACCTTTTACATGCATGACACACCACATCCA	Y	2	1	2	1	1	r		SALP_102359	SAC13092	Contig3150	2302533	danzferg_second.tsv	0.64	recommended
100525533	Affx-472328548	AX-181913688			ATGCTTCAGCATATGTATTTATAGCGACTATGCAG[C/T]ACCAGTTGGGTTCAGGTAATAATGCTTATTGCTAA	Y	2	1	2	1	1	f		SALP_102369	SAC132103	Contig3596	8432	danzferg_second.tsv	0.772	recommended
100525534	Affx-472328549	AX-181913689			GCATTTAACATTTCCACGTCATTATCCCTACATTA[A/C]CACATTTATCTGATCCATTCATTCATCAAATCCTT	M	2	1	2	1	1	f		SALP_102370	SAC132537	Contig8430	1606	danzferg_second.tsv	0.758	recommended
100525535	Affx-472328550	AX-181913690			ACTGTAACACAAATAGAATTTTAACATGTTAAATA[C/T]ACATTCTACCTTGTCTTAGCATTCACAAATACCTA	Y	2	1	2	1	1	r		SALP_102371	SAC132699	Contig5395	11381	danzferg_second.tsv	0.732	recommended
100525536	Affx-472328552	AX-181913691			AATTTGACTACAAAATGGTGTTTGTAATCATTACA[A/C]GATGGTAATGAAATTCCATCATGAAACTTTTTTTC	M	2	1	2	1	1	f		SALP_102375	SAC133882	Contig1290	741531	danzferg_second.tsv	0.63	recommended
100525537	Affx-472328553	AX-181913692			TGACTGACGAGTGTTCCCTGCTGTGGCCTGAACAG[A/C]GTGAAAGCATCTAGCTGGCAGACAGTGTATCTATC	M	2	1	2	1	1	r		SALP_102378	SAC134617	Contig7558	12006	danzferg_second.tsv	0.684	recommended
100525538	Affx-472328554	AX-181913693			ATTGACAAAACAGTGATGCATTTCTCTTTCAGTTT[G/T]GGTGATCCTGGCATCAAAATACAACATTCAAAAAT	K	2	1	2	1	1	r		SALP_102379	SAC134705	Contig970	673002	danzferg_second.tsv	0.722	recommended
100525539	Affx-472328555	AX-181913694			GATAGGTGAAAGCCAGGTTACCGCCCTATTACTTT[C/T]ACCAATCCAACAAATTCTGATCTGTCTTTACTTAA	Y	2	1	2	1	1	f		SALP_102380	SAC13504	Contig920	1656661	danzferg_second.tsv	0.678	recommended
100525540	Affx-472328556	AX-181913695			TCTGTTTTGCTAACAGTGGTTGATTTATATTATTA[A/G]CTTAAATAATGATTATCTTAGCCTACATTACATTC	R	2	1	2	1	1	r		SALP_102381	SAC135266	Contig649	494713	danzferg_second.tsv	0.774	recommended
100525541	Affx-472328557	AX-181913696			TGCAGAGTTGTTAAGCAAGTCCCTGAGATCGTCAT[G/T]TTCAACCACATTTATTAGTTTATTTGTCAGATGAA	K	2	1	2	1	1	r		SALP_102383	SAC135416	Contig3880	7081	danzferg_second.tsv	0.776	recommended
100525542	Affx-472328558	AX-181913697			TCAGAGCAGCCAGAACCACCTAAAGCCAAGCAACA[A/G]AAATACATACCCGAGTATAACCACCACATAGAGAC	R	2	1	2	1	1	f		SALP_102385	SAC135645	Contig5444	248594	danzferg_second.tsv	0.698	recommended
100525543	Affx-472328559	AX-181913698			TTATCATTAAAAAAATGATTCTGATCGAAAATTAT[C/T]GAATTATCCTCATTCAGTATGCCTATAGGCCTATC	Y	2	1	2	1	1	r		SALP_102386	SAC136133	Contig2543	120791	danzferg_second.tsv	0.756	recommended
100525544	Affx-472328560	AX-181913699			GTATGACAAATATAGCAATGCTGGGAAGTCACAGG[A/G]TCTTTAGCATCGATAGTGGGAGATATAGCCTGAAG	R	2	1	2	1	1	r		SALP_102387	SAC136207	Contig40	1038038	danzferg_second.tsv	0.754	recommended
100525545	Affx-472328561	AX-181913700			AAAACAGTCAAATGCATTTGTGAGTTAAATCACTT[A/C]ATTATTTTAGGCTCCTTTCTCTTCTGTGCTGGAGT	M	2	1	2	1	1	r		SALP_102388	SAC136518	Contig780	24509	danzferg_second.tsv	0.638	recommended
100525546	Affx-472328563	AX-181913701			TTAAGCAAATAACCCAAGCAACAATTTGAGAGTCT[C/T]GTGAACTACTGTGCTGAGGTCTGGGAAATGCATCA	Y	2	1	2	1	1	f		SALP_102393	SAC136791	Contig5296	6818	danzferg_second.tsv	0.724	recommended
100525547	Affx-472328564	AX-181913702			CAAGGAACAGAGGGTTTCCTCCAAAGAAAAGTATT[A/C]ATTTTACCCCTGCAGATTACTCACGCATAGAATTG	M	2	1	2	1	1	r		SALP_102400	SAC137485	Contig2145	48301	danzferg_second.tsv	0.698	recommended
100525548	Affx-472328565	AX-181913703			TGCAGCATTTCTTTATCATGGTCCAATAGAAGGGA[A/G]TCAGTTCATTGTGTAGTCTGCTCAGGATCCATCTC	R	2	1	2	1	1	f		SALP_102401	SAC137511	Contig857	99360	danzferg_second.tsv	0.684	recommended
100525549	Affx-472328569	AX-181913704			CAGAGGAATATGCATGCTCAGTTTTCTGGGACTCT[C/T]TTGGCTGTTGATCTCAAAGCAGCCATCTGTGAAAC	Y	2	1	2	1	1	r		SALP_102409	SAC139075	Contig3194	674478	danzferg_second.tsv	0.674	recommended
100525550	Affx-472328570	AX-181913705			ACCACTTGAGAGTGACTTGAATAAATATTTTAAAG[A/C]AAATTGATCTATTTTTGTACCAAAGACTTGATTAC	M	2	1	2	1	1	r		SALP_102411	SAC139312	Contig944	224286	danzferg_second.tsv	0.692	recommended
100525551	Affx-472328571	AX-181913706			ATAACAGAAGGACATCACAAACAAAGCTAAACAAG[A/G]TTACCACTTGAGAGTGACTTGAATAAATATTTTAA	R	2	1	2	1	1	f		SALP_102412	SAC139312	Contig944	224248	danzferg_second.tsv	0.694	recommended
100525552	Affx-472328572	AX-181913707			ACTGCCAATAGATTTAACTAAAGATAGAAAAGTGT[G/T]AGCCATATTGATTGCAAGTCTCCATTGCCCACGGA	K	2	1	2	1	1	f		SALP_102414	SAC139490	Contig3635	206136	danzferg_second.tsv	0.734	recommended
100525553	Affx-472328573	AX-181913708			GGAATGGTGTGGAGTCTGTCTATGAAGTAATACTC[A/G]TCCTTATGATAGCTAGGGTGCCTTTGTGAGATGGG	R	2	1	2	1	1	f		SALP_102420	SAC139926	Contig1608	58083	danzferg_second.tsv	0.7	recommended
100525554	Affx-472328574	AX-181913709			TGAACAATGTGTGTTTATGAGGATTCTTGTTCAAA[G/T]TAAAGTTGTTGCAACTCCGAGTGTCAGCTGGCAAT	K	2	1	2	1	1	f		SALP_102423	SAC140199	Contig124	372341	danzferg_second.tsv	0.748	recommended
100525555	Affx-472328575	AX-181913710			CATTGCATCCAGTCTGAAGAGCGAAGACAGAACAA[A/C]GGAATCAGAACACTGAGAAGAATCCCTCATAAGAA	M	2	1	2	1	1	r		SALP_102424	SAC140403	Contig5102	16242	danzferg_second.tsv	0.602	recommended
100525556	Affx-472328576	AX-181913711			ACACCTGTTTCTCCTTTGTCATCGGTGTTAGTTTT[C/T]AAGGGGTCATTGTGCAGAGACAACCGTGCCACAAT	Y	2	1	2	1	1	f		SALP_102425	SAC140491	Contig920	857496	danzferg_second.tsv	0.642	recommended
100525557	Affx-472328579	AX-181913712			ATAGAGTGTTATGCATCTCTACAGCAGATCCCATA[A/G]CCCCAGACTGAGACTTTAATTCAAGACAGCATCCT	R	2	1	2	1	1	r		SALP_102430	SAC141144	Contig1783	188272	danzferg_second.tsv	0.63	recommended
100525558	Affx-472328580	AX-181913713			CGGACAGTTTTTTCAAAGAACATTGTTTTTTTTTT[G/T]TTTTACACTTGATTGAACCCCAGCCACTGTCTTGG	K	2	1	2	1	1	r		SALP_102433	SAC141284	Contig3241	776853	danzferg_second.tsv	0.742	recommended
100525559	Affx-472328582	AX-181913714			AGCCCCTAGAAGCATGAACTAGTTTGTCATTGTGA[A/C]CATTAGGGTCTTCCTACAGATATGCAGGCCCTGAG	M	2	1	2	1	1	f		SALP_102439	SAC14361	Contig2312	273856	danzferg_second.tsv	0.692	recommended
100525560	Affx-472328584	AX-181913715			GGCGGTACACTCTTAGAATAAAGTGTTCCAAAAGT[G/T]TTCTTTGGCACACACACACACTTGCATACATCTAT	K	2	1	2	1	1	f		SALP_102447	SAC14835	Contig7949	74739	danzferg_second.tsv	0.64	recommended
100525561	Affx-472328585	AX-181913716			GCTTAAATCAAAATTAGGAGTATGCTCAAGCTGTA[A/G]TGCGTGGATAAAAACCACGAATCCTGAAGCATATG	R	2	1	2	1	1	f		SALP_102450	SAC14982	Contig985	3816512	danzferg_second.tsv	0.682	recommended
100525562	Affx-472328586	AX-181913717			ATGCTCAGACAGCGGAGAAAGAATAAAAATACCAA[G/T]AATTTGGCTAAAAGGACATCCTGTTTTGGGGCAGG	K	2	1	2	1	1	f		SALP_102452	SAC15427	Contig4981	455267	danzferg_second.tsv	0.752	recommended
100525563	Affx-472328587	AX-181913718			TTGAACCAGGCCCAAGTTAGTAAATCCTTTAAGCA[C/T]TTGATGATAATTTGTTTATGAACGTCTTTCTATAA	Y	2	1	2	1	1	f		SALP_102453	SAC15435	Contig6607	105171	danzferg_second.tsv	0.76	recommended
100525564	Affx-472328588	AX-181913719			CTCTAAATGCATTGTTCCTGTCCCGTTGGCTAGTG[C/T]AGTGATCCTTTAGAGAACATGTCATGAACCTCTCA	Y	2	1	2	1	1	f		SALP_102455	SAC155852	Contig9192	23980	danzferg_second.tsv	0.618	recommended
100525565	Affx-472328589	AX-181913720			ACACACACACATCGCATGCTAGCTTGCCTCAACAG[C/T]TGGTGTCTAGCGCCCTGTCAAGTCTAAATACTAAA	Y	2	1	2	1	1	r		SALP_102458	SAC15973	Contig3135	501157	danzferg_second.tsv	0.7	recommended
100525566	Affx-472328590	AX-181913721			TAGCTAGTTAACGCAAAAGGAAATGCAAAGTTCCA[G/T]CACAGAAGCCACTCCTCCTAGGTATAATTATGTGG	K	2	1	2	1	1	f		SALP_102459	SAC16076	Contig49	3334251	danzferg_second.tsv	0.708	recommended
100525567	Affx-472328591	AX-181913722			AAAACATGTTTAATAGTGGACTAGATGTGATATAA[G/T]AACCTTACGCATGGGTAATAGTGGAATATAATTGA	K	2	1	2	1	1	r		SALP_102463	SAC163299	Contig11715	13869	danzferg_second.tsv	0.648	recommended
100525568	Affx-472328592	AX-181913723			ATATAAGGGCCTAAAACATGTTTAATAGTGGACTA[A/G]ATGTGATATAAGAACCTTACGCATGGGTAATAGTG	R	2	1	2	1	1	f		SALP_102464	SAC163299	Contig11715	13857	danzferg_second.tsv	0.672	recommended
100525569	Affx-472328593	AX-181913724			AGCTAGCTACTCCATAGACCAAGCTATATTTAGAG[A/C]TAGCCATATTTCACTGTCAGACAGGACACAACTCA	M	2	1	2	1	1	f		SALP_102466	SAC164049	Contig8719	11778	danzferg_second.tsv	0.648	recommended
100525570	Affx-472328594	AX-181913725			TTGTTTTCAACAATCTGTGAATAGTCCTGGAGTGT[G/T]TTTTTAATAAATGAAAGCCCCCCAAAATATACTGA	K	2	1	2	1	1	r		SALP_102467	SAC16624	Contig1069	2453614	danzferg_second.tsv	0.656	recommended
100525571	Affx-472328596	AX-181913726			TATGCATTCTACATTTCTATATGTGAACCACAGAA[A/G]GTAGATGTCAAAGTGATAGTTTACTCCAAAACCCC	R	2	1	2	1	1	r		SALP_102486	SAC17386	Contig1325	916314	danzferg_second.tsv	0.694	recommended
100525572	Affx-472328597	AX-181913727			GAGTTATGTATTCTACTCTGGAACAGAATGAGTTG[C/T]GTATCTACTCTGTGACAGAATGAGTTATGCATTCT	Y	2	1	2	1	1	f		SALP_102491	SAC175327	Contig12619	14479	danzferg_second.tsv	0.638	recommended
100525573	Affx-472328598	AX-181913728			AAAATGAATAAATGAGAAGTAGGTGAAGTGTCAAA[A/C]TATAATTGTCAGTATAATTGTAAGTGTGTAGAAAC	M	2	1	2	1	1	r		SALP_102505	SAC179247	Contig2530	729799	danzferg_second.tsv	0.642	recommended
100525574	Affx-472328599	AX-181913729			ATTACAAAAATGTAAAATGAATAAATGAGAAGTAG[G/T]TGAAGTGTCAAATTATAATTGTCAGTATAATTGTA	K	2	1	2	1	1	f		SALP_102506	SAC179247	Contig2530	729786	danzferg_second.tsv	0.682	recommended
100525575	Affx-472328600	AX-181913730			GTTATGTATTCTACTCTGGAACAGAATGAGTTGTG[C/T]ATCTACTCTGTGACAGAATGAGTTATGCATTCTAC	Y	2	1	2	1	1	r		SALP_102507	SAC179277	Contig12619	14481	danzferg_second.tsv	0.612	recommended
100525576	Affx-472328601	AX-181913731			CATTCTTTAAATTGTCTATTAAAGGACAACTCCAC[A/C]CAAAAAAAGATATTTTGCCATTTGATTCATTAGTC	M	2	1	2	1	1	f		SALP_102508	SAC17943	Contig1643	99499	danzferg_second.tsv	0.658	recommended
100525577	Affx-472328603	AX-181913732			TCTACTTTACCATTATGACATGAATTCCTTTAGAA[G/T]CATCACATAGTAGAGAATATCCTTTTTTCTCATCT	K	2	1	2	1	1	r		SALP_102510	SAC18102	Contig15366	11781	danzferg_second.tsv	0.7	recommended
100525578	Affx-472328604	AX-181913733			CGTACAGAATGACTGACAAAGCTGCATACTTCCGA[A/G]AAACTCTGGGCTCAATCAGTTTGACAGTAAGATTG	R	2	1	2	1	1	f		SALP_102518	SAC1871	Contig1514	1172322	danzferg_second.tsv	0.66	recommended
100525579	Affx-472328605	AX-181913734			CCATGATGGTATTCCGTTACTGTAATTCTGTTACC[A/G]GATATAAATCCACTATACCTAGACACCTACTGTAG	R	2	1	2	1	1	r		SALP_102519	SAC18862	Contig16802	9456	danzferg_second.tsv	0.642	recommended
100525580	Affx-472328607	AX-181913735			ATAAATAAATAAATCTGTACTATGCATGTCAATCT[A/C]GTCTGGCTCAAAGTGGAGGAGAGATTGACTTCATC	M	2	1	2	1	1	f		SALP_102524	SAC191757	Contig2613	1180225	danzferg_second.tsv	0.674	recommended
100525581	Affx-472328609	AX-181913736			TCAATGTTATTCATTAACATCAGAATTGATTTCTG[A/G]AAAATTCTAAAGCAGGAACCATCTGCGACCAATAT	R	2	1	2	1	1	r		SALP_102530	SAC19446	Contig60	147657	danzferg_second.tsv	0.716	recommended
100525582	Affx-472328610	AX-181913737			ATTTCATTTTTTTTCTTACTTCAACAGGTAAATAT[C/T]TAAAGGCCCTTATATTTAGCTAATAAATAATGGGT	Y	2	1	2	1	1	f		SALP_102532	SAC197052	Contig712	134428	danzferg_second.tsv	0.67	recommended
100525583	Affx-472328611	AX-181913738			TTTAGCCTGGGGGAACACACACAGATCTGCCATTT[A/C]ATTTTTTTTCTTACTTCAACAGGTAAATATTTAAA	M	2	1	2	1	1	r		SALP_102533	SAC197052	Contig712	134397	danzferg_second.tsv	0.75	recommended
100525584	Affx-472328613	AX-181913739			ACCCATGCATGACCTTGAGGCTGAGCCCTGGCACC[C/T]AGCTGCTTGCCTTCGAGTGAGAAACCCATTAAAAT	Y	2	1	2	1	1	r		SALP_102537	SAC19902	Contig1371	976568	danzferg_second.tsv	0.644	recommended
100525585	Affx-472328614	AX-181913740			GTGGCCTTATGTATGCATGGTTGGCGCATTCAGAC[A/G]TTTTCTTGCATACTGTTATTCACCCTTTCGCAGTA	R	2	1	2	1	1	r		SALP_102539	SAC19942	Contig3011	155077	danzferg_second.tsv	0.768	recommended
100525586	Affx-472328615	AX-181913741			TTAACATGTCTCAGATGGGCTACGTCTCCACTCAT[C/T]GGATGGTTTCTCTCATCGGGTTCTAGAAGTATCTG	Y	2	1	2	1	1	r		SALP_102540	SAC200160	Contig11687	33879	danzferg_second.tsv	0.684	recommended
100525587	Affx-472328617	AX-181913742			CATGAGTGTGTGTAAGTATGCATTTGTGCTTTACG[C/T]CATGGGAGTATAGCAGGTAATTCCATTGGTGTAAT	Y	2	1	2	1	1	r		SALP_102545	SAC20408	Contig13078	13364	danzferg_second.tsv	0.682	recommended
100525588	Affx-472328618	AX-181913743			ATGGAGAGTATCTAGACCACTGCAACACTGGAACT[A/C]GTATGCATCAGCTTCTGGTCTGCTGAAGACAAGTC	M	2	1	2	1	1	f		SALP_102546	SAC20483	Contig1034	919586	danzferg_second.tsv	0.614	recommended
100525589	Affx-472328619	AX-181913744			TGAGCGAAATTATTTGACCTTAGTGAAACTAGTGG[C/T]GATTTTAGCATTTAAATCTTGGTGGGGCAAAAAAA	Y	2	1	2	1	1	f		SALP_102547	SAC2050	Contig2648	731603	danzferg_second.tsv	0.734	recommended
100525590	Affx-472328620	AX-181913745			CTCAGAAGATAGAGATTCACTTACAAAAACATGGA[C/T]CCATGCATATGCAGTAGAGGACACGCTGACAAACT	Y	2	1	2	1	1	f		SALP_102548	SAC205770	Contig8714	73028	danzferg_second.tsv	0.714	recommended
100525591	Affx-472328621	AX-181913746			TGAGTAGCAGGCAGTTTACTCCGGGCACGCTTTTC[A/G]TCCGGACGTGATCACCTGAAAAAATGAAATAAAAT	R	2	1	2	1	1	r		SALP_102550	SAC20687	Contig13143	32716	danzferg_second.tsv	0.604	recommended
100525592	Affx-472328622	AX-181913747			AACCCTATCCTTCATGTGGAAAGAAATAAGCGTGT[G/T]TGCATTGCATTATGACTGAGCAAAATTGGATGTAA	K	2	1	2	1	1	r		SALP_102553	SAC21040	Contig9794	57293	danzferg_second.tsv	0.726	recommended
100525593	Affx-472328623	AX-181913748			AGTGAATACATATACTAGCAAGTGATCTGACCAGA[G/T]GCAATCCACAAAA	K	2	1	2	1	1	f		SALP_102555	SAC21310	Contig1853	528233	danzferg_second.tsv	0.648	recommended
100525594	Affx-472328625	AX-181913749			AATGGTTGCGTGCCACATCTTTGACTGTGCCGTCA[G/T]GCACCAGATTGCCATAACATACTGTGTGATGTGGT	K	2	1	2	1	1	f		SALP_102559	SAC21869	Contig50	76363	danzferg_second.tsv	0.636	recommended
100525595	Affx-472328626	AX-181913750			GGTCACATGCATGAACCAAACATTAATCATTAATT[A/C]ATTATGAAAAAGCTAAATCATGCAAATAAAACTTG	M	2	1	2	1	1	f		SALP_102560	SAC22041	Contig985	3476532	danzferg_second.tsv	0.634	recommended
100525596	Affx-472328627	AX-181913751			TAGCAATTTATGAATATTATAGCAGTTAATAACTT[A/C]ATTATGCATTCATGCACGGTCATTATTGCTTGTTA	M	2	1	2	1	1	r		SALP_102561	SAC22054	Contig1173	673380	danzferg_second.tsv	0.724	recommended
100525597	Affx-472328628	AX-181913752			AAGGTATGGTGGATATTTGGCGCCTCTTCAATCCG[G/T]ACATCATAAAACGTAATCCCGTATAAACCTTTTCA	K	2	1	2	1	1	r		SALP_102562	SAC22241	Contig916	357948	danzferg_second.tsv	0.726	recommended
100525598	Affx-472328629	AX-181913753			CTTGGGCTATATGTCCACCTAACAACTATTATTTA[C/T]TTATTTCACCAGGCAGTGACACTGAAGCATAATGG	Y	2	1	2	1	1	f		SALP_102565	SAC22890	Contig2876	194571	danzferg_second.tsv	0.734	recommended
100525599	Affx-472328630	AX-181913754			TTAGCTAGTTGAAAAGCGAAGCAAGTGCGTCAAGT[A/G]CGG	R	2	1	2	1	1	f		SALP_102572	SAC23093	Contig1755	820498	danzferg_second.tsv	0.7	recommended
100525600	Affx-472328631	AX-181913755			TGTATCACCTCATTCAGTTCCATGCATTTGAGAAA[A/C]TGTAACTACAGTATGTTAATCTTAGGACCATAATG	M	2	1	2	1	1	f		SALP_102574	SAC23434	Contig697	879772	danzferg_second.tsv	0.732	recommended
100525601	Affx-472328632	AX-181913756			AAAGCACACCAACAAGCTAAGATAGCATGTGTCCA[C/T]AACGATACATAACCTTCAAGAGATCAAACGGAAAA	Y	2	1	2	1	1	f		SALP_102576	SAC23672	Contig1033	2983242	danzferg_second.tsv	0.716	recommended
100525602	Affx-472328633	AX-181913757			GTACTCACACGTATGTGATAGATATGTAGTCATAC[A/G]TCTTCATGGTTAAGAGCACACATACAGTATGTTAT	R	2	1	2	1	1	r		SALP_102577	SAC23700	Contig2537	224615	danzferg_second.tsv	0.642	recommended
100525603	Affx-472328634	AX-181913758			TGAGCCAAAACGTACTATAGCCTCAATTTGGGGAT[A/C]CAAAATGGATATGTGTGTGCGTCCGTGCTCGTGTG	M	2	1	2	1	1	f		SALP_102578	SAC23832	Contig11	997873	danzferg_second.tsv	0.6	recommended
100525604	Affx-472328637	AX-181913759			AAATGCCTGACTTGTTGCTGACAGCCGTTTTGACT[C/T]CGTTGATAAGTGGCCTTATCGAAAGCCATTATGAG	Y	2	1	2	1	1	r		SALP_102584	SAC25008	Contig856	1494	danzferg_second.tsv	0.768	recommended
100525605	Affx-472328639	AX-181913760			TGACACAAAGTGACGTTCTGACAGATTCAGAAAAA[G/T]CACGCATTATGGCAATATTTTGACAGCAAAATAAA	K	2	1	2	1	1	f		SALP_102594	SAC26362	Contig1562	357414	danzferg_second.tsv	0.744	recommended
100525606	Affx-472328640	AX-181913761			GAGCTGTTTTTAGAGAAGATTGTATTGCAAGGTAT[G/T]CTATATGTGTAGGATATGCTGTGTTGGCTAAAATG	K	2	1	2	1	1	r		SALP_102595	SAC26367	Contig3170	1281697	danzferg_second.tsv	0.604	recommended
100525607	Affx-472328641	AX-181913762			ACGTATCACTTCGTTGTCTTGTTGGTAATAGTAAA[A/C]ATGCATGACAGTCCGCATTTTAATGGTCTAACAGG	M	2	1	2	1	1	f		SALP_102596	SAC26573	Contig7142	39283	danzferg_second.tsv	0.706	recommended
100525608	Affx-472328642	AX-181913763			TGTGCTGATCTGGCTCAGTGTGCAGCAGGGTGGTG[A/C]TGGCTAGGTCTTCTGCAATTGGCAGGCATAGTCTG	M	2	1	2	1	1	r		SALP_102597	SAC26578	Contig1680	4148119	danzferg_second.tsv	0.664	recommended
100525609	Affx-472328644	AX-181913764			TACCATATTATAGCCTGAAATCCAGTCTGTTTCCA[C/T]TAACATTCCCTCCTTGTACTCTGTGTCATTTGTTT	Y	2	1	2	1	1	f		SALP_102604	SAC27920	Contig550	2837713	danzferg_second.tsv	0.602	recommended
100525610	Affx-472328645	AX-181913765			AGTGATACAGAAAAGCAAAGGGCCAGCACGTCCCT[A/C]TTTGGACTACTGTTTGGAGCGGCTACATTATTCAT	M	2	1	2	1	1	r		SALP_102605	SAC28087	Contig1490	117486	danzferg_second.tsv	0.728	recommended
100525611	Affx-472328646	AX-181913766			TAGGATCACTAGTAAAGACTCAATTTGGAAAATAC[C/T]GGCAGCTGTGTTGATGTCTTAACTGGTGTTCGTAT	Y	2	1	2	1	1	f		SALP_102609	SAC28515	Contig642	3875013	danzferg_second.tsv	0.678	recommended
100525612	Affx-472328647	AX-181913767			ATGAAAAATAGCTGATTTATTGTTCCTCGAGATCA[A/C]GTTGTCCTAGATTTGCAAACCAGCAGCATAATCTG	M	2	1	2	1	1	f		SALP_102613	SAC29342	Contig2036	167842	danzferg_second.tsv	0.75	recommended
100525613	Affx-472328649	AX-181913768			TTGTTTTATTCTGTACAGACTACTTAGCATATTAT[A/C]ATGCATCTAATTTGCATTAAGCCGTATTTTTTAAA	M	2	1	2	1	1	f		SALP_102615	SAC29453	Contig2882	1241049	danzferg_second.tsv	0.69	recommended
100525614	Affx-472328650	AX-181913769			ATTTTGTTGTTGTTTACCTGGGTATAATTGCAGAG[A/G]GATTATGGCTGCCTTATCTAGAATTACAACAAACA	R	2	1	2	1	1	f		SALP_102617	SAC29525	Contig1627	770141	danzferg_second.tsv	0.666	recommended
100525615	Affx-472328652	AX-181913770			ACAATAAAAGATGCCAATAGGACCAGGTCAAAAGG[A/G]CACTGGGTGAAAAAAGTTCTAGGGTGTTAAGATGC	R	2	1	2	1	1	f		SALP_102623	SAC30324	Contig41	3964336	danzferg_second.tsv	0.684	recommended
100525616	Affx-472328653	AX-181913771			CCATGTGTTTAGACAGGAACAGGTATTCTTTGACT[A/C]CTTATTTTCACTTCTTTGTTCCAACACAACACATA	M	2	1	2	1	1	r		SALP_102624	SAC3034	Contig3135	697831	danzferg_second.tsv	0.726	recommended
100525617	Affx-472328654	AX-181913772			ACAATGGCTTTAAACTCACACAGATACACAGTCAG[A/C]GATATATTTTGTTTTTGGTCATGTGGAGATTTGGG	M	2	1	2	1	1	r		SALP_102625	SAC30355	Contig1116	7751	danzferg_second.tsv	0.696	recommended
100525618	Affx-472328655	AX-181913773			AGTATCACCAACATGAGCCACTTGGAACTGTTACC[A/G]GAGTAGAAGGAGAATGCATTAGAAGACAAGCGAGG	R	2	1	2	1	1	f		SALP_102626	SAC30466	Contig2001	1258829	danzferg_second.tsv	0.606	recommended
100525619	Affx-472328656	AX-181913774			AACGGAGTACGCATTCGAGAAGTGCCCTCCATGCT[A/C]CGTTTAACATACTTTCATTTGGACTCATACTCTGA	M	2	1	2	1	1	r		SALP_102633	SAC31027	Contig2315	441284	danzferg_second.tsv	0.738	recommended
100525620	Affx-472328657	AX-181913775			GAAAGAAAACAAATGAAGAACGGTAACAACACAAA[A/G]CACAAAAGAGCATTATTTATTACAGGAAAATCTAA	R	2	1	2	1	1	f		SALP_102634	SAC31093	Contig8493	154205	danzferg_second.tsv	0.76	recommended
100525621	Affx-472328658	AX-181913776			AGAGAAAGACAGTGTCCTCTATGTTTTTGTTACAA[A/C]GTAAATATGACAGAACTTAAAAGAGTAAAATGATA	M	2	1	2	1	1	r		SALP_102636	SAC31304	Contig103	74383	danzferg_second.tsv	0.71	recommended
100525622	Affx-472328659	AX-181913777			TCCACAGACTAGATATGCATTGTGGATTTTTGTTT[A/C]ATCATTGGAAGGTGTCTCAGTATTTGGCTTTGTTC	M	2	1	2	1	1	r		SALP_102637	SAC31668	Contig649	1394750	danzferg_second.tsv	0.672	recommended
100525623	Affx-472328661	AX-181913778			CCTCAATCAAACACTCTTGTCACATAAACCTCTGC[G/T]CTGCCATCTGCTGTCAATGCTCAATACTGTAAATG	K	2	1	2	1	1	r		SALP_102639	SAC3205	Contig3906	739645	danzferg_second.tsv	0.626	recommended
100525624	Affx-472328662	AX-181913779			TCAGACATTTTGTTTATATGGACATTTCACTTGGA[A/C]ATATTATTTATGCATCATAGTGTGTATACAGTCGT	M	2	1	2	1	1	f		SALP_102640	SAC32375	Contig589	990887	danzferg_second.tsv	0.762	recommended
100525625	Affx-472328663	AX-181913780			ATTTGCCGTGGAGCAAATATGTAAAGTG[G/T]AATCTGGTCCAGCGGCTGTTTTAAATGCATTTTAT	K	2	1	2	1	1	r		SALP_102642	SAC32634	Contig1568	7208175	danzferg_second.tsv	0.716	recommended
100525626	Affx-472328664	AX-181913781			TGCGGAGACAGATTTCCCACAAAGAAGAACCACAA[A/C]CACATGTAATGTTGTGCAGCATTAAATATGTTCTT	M	2	1	2	1	1	r		SALP_102643	SAC32810	Contig602	1240645	danzferg_second.tsv	0.698	recommended
100525627	Affx-472328665	AX-181913782			CTCATTATTTAATCTTATGCGGAGACAGATTTCCC[A/C]CAAAGAAGAACCACAACCACATGTAATGTTGTGCA	M	2	1	2	1	1	f		SALP_102644	SAC32810	Contig602	1240628	danzferg_second.tsv	0.69	recommended
100525628	Affx-472328666	AX-181913783			ACTTCATCACTACTTGTATTTGTGAGAGGTATTGA[C/T]ATGTTGAATGTACAGAAGTGTCTGTTTAAATGACT	Y	2	1	2	1	1	r		SALP_102648	SAC33352	Contig4079	86729	danzferg_second.tsv	0.76	recommended
100525629	Affx-472328667	AX-181913784			ATAGGTGTAGTATTTCAATGAGATACTTAATTCCA[A/G]CCAGTGGATAATGTAAAATGCTTTATTGGAATTTC	R	2	1	2	1	1	r		SALP_102651	SAC33383	Contig3355	635499	danzferg_second.tsv	0.632	recommended
100525630	Affx-472328668	AX-181913785			TATGAACCTATGAACACGATCAACCTGGTTTAAAT[A/G]GTGTGATGAATGTATGTGGCAAAGCAATGCATACA	R	2	1	2	1	1	f		SALP_102658	SAC3450	Contig800	2946331	danzferg_second.tsv	0.706	recommended
100525631	Affx-472328670	AX-181913786			TTTTCATTTTGACTGTCATTACAGAAGGCAGATTT[G/T]TGTATGCATATTGAAATTGTTCTTTTAATTTTCCA	K	2	1	2	1	1	f		SALP_102665	SAC3486	Contig643	1265496	danzferg_second.tsv	0.71	recommended
100525632	Affx-472328671	AX-181913787			GCATTGGACAGACAAGTGCAACATGCGACTGAAAT[G/T]TTGCTGTTGAGGAGAGCGCCGGGCATCTTGTTGTG	K	2	1	2	1	1	f		SALP_102666	SAC35238	Contig7441	115181	danzferg_second.tsv	0.69	recommended
100525633	Affx-472328672	AX-181913788			GCTTACTATGGAACGGGAAAGCTATGTACATGCAT[G/T]GGACAGACAAGTGCAACATGCGACTGAAATTTTGC	K	2	1	2	1	1	r		SALP_102667	SAC35238	Contig7441	115150	danzferg_second.tsv	0.678	recommended
100525634	Affx-472328673	AX-181913789			CATTAATGATATAGGCATGTAGGCTTCTACTGTGG[G/T]GTCAATGGTCTGACCTTGCACTCTTTAGAATGCAT	K	2	1	2	1	1	f		SALP_102671	SAC35429	Contig6924	283044	danzferg_second.tsv	0.608	recommended
100525635	Affx-472328674	AX-181913790			GATATAGGCATGTAGGCTTCTACTGTGGGGTCAAT[A/G]GTCTGACCTTGCACTCTTTAGAATGCATGCAGCAT	R	2	1	2	1	1	r		SALP_102672	SAC35429	Contig6924	283051	danzferg_second.tsv	0.698	recommended
100525636	Affx-472328675	AX-181913791			ACCATATGACCTTTATCAAAAGTAATTTCCAACGG[G/T]AGAGTTTATCATACTCCTCGCGGACACTATGCATA	K	2	1	2	1	1	r		SALP_102673	SAC35562	Contig82	359510	danzferg_second.tsv	0.68	recommended
100525637	Affx-472328676	AX-181913792			GTACTCTGTCTCATTTAGCTACATCCCAAATGGCA[A/C]CCTTTTCCCTCTATGGTGCACAACTTTTGACCTGG	M	2	1	2	1	1	r		SALP_102674	SAC35660	Contig2476	2054929	danzferg_second.tsv	0.644	recommended
100525638	Affx-472328677	AX-181913793			CCTGTTCTACTTGAATATGTACAAGTGAGACTTCA[A/G]GTATGGCTTGCAAATCTATAGGATCGGAAAATAAG	R	2	1	2	1	1	f		SALP_102675	SAC35871	Contig1142	1185084	danzferg_second.tsv	0.682	recommended
100525639	Affx-472328678	AX-181913794			ATAAACTGAGAGACACTGAGTCACACAATCACAAA[A/G]CAAATGCATTTTTAAACCAACATTTTAATAGGCCC	R	2	1	2	1	1	f		SALP_102676	SAC35933	Contig3626	1732607	danzferg_second.tsv	0.728	recommended
100525640	Affx-472328679	AX-181913795			GAAATCAAAGTATGCAAAATAGAGCATGGAGGGCA[A/C]TTCTCGAATGCTTATTCCGTTTGTACATATTTTGA	M	2	1	2	1	1	r		SALP_102686	SAC37030	Contig1524	1155592	danzferg_second.tsv	0.674	recommended
100525641	Affx-472328680	AX-181913796			CGAAATCAAAGTATGCAAAATAGAGCATGGAGGGC[A/C]CTTCTCGAATGCTTATTCCGTTTGTACATATTTTG	M	2	1	2	1	1	f		SALP_102687	SAC37030	Contig1524	1155591	danzferg_second.tsv	0.648	recommended
100525642	Affx-472328681	AX-181913797			GATATACATGGCTGAATACTAACTACAAGACATGT[C/T]TGGTGAGATATACATGGCCTGAATACTCACTACAA	Y	2	1	2	1	1	f		SALP_102689	SAC37348	Contig10378	16083	danzferg_second.tsv	0.642	recommended
100525643	Affx-472328682	AX-181913798			GTGTTAGCTGTAAATCGTAGGGGTAACACTCAAGG[A/G]GTGGGTTGGGTTATGCACTGAAATTATAAAGTGCG	R	2	1	2	1	1	r		SALP_102690	SAC37509	Contig568	2243169	danzferg_second.tsv	0.724	recommended
100525644	Affx-472328684	AX-181913799			GTGATGCTTCAGATCCCTGTCTTCTGTGGTATGCA[A/C]TTACTTCCCTCTCTGTTTGTACTTTATGCCTTCAC	M	2	1	2	1	1	r		SALP_102693	SAC37884	Contig649	2988901	danzferg_second.tsv	0.668	recommended
100525645	Affx-472328685	AX-181913800			GGATAAAGGAGTGTTTTTCTTTCCTGAATCTTGAT[A/G]TAAGAGGTTAGTCGGCTTCTGTTACTAGTTACTCG	R	2	1	2	1	1	f		SALP_102694	SAC37968	Contig1499	1628586	danzferg_second.tsv	0.646	recommended
100525646	Affx-472328686	AX-181913801			TTTCCCAACTCTATTTCAGGCACAACTTAGTGTTT[A/G]CATTGGGATGGAAATGTAGCACATACCCCTGACAG	R	2	1	2	1	1	r		SALP_102695	SAC38032	Contig9101	3476	danzferg_second.tsv	0.746	recommended
100525647	Affx-472328688	AX-181913802			TTCTTCATCTATACAAACAACACATACATGTGAAA[C/T]TTACAATTCAAGTGTAGGGGGAATTTACAGTTGTA	Y	2	1	2	1	1	f		SALP_102697	SAC38146	Contig949	1544547	danzferg_second.tsv	0.63	recommended
100525648	Affx-472328690	AX-181913803			GAAGAAGTTTAACAAACCTCTAAACAAGCTTCAAT[A/G]CCCCTACAACACTCCTTCCGTGGCCTCCAACTGCT	R	2	1	2	1	1	f		SALP_102700	SAC3869	Contig1150	502474	danzferg_second.tsv	0.668	recommended
100525649	Affx-472328691	AX-181913804			TGGT[A/C]CTTTACTGCACCATCAAGACTCCACATTTTCCTTG	M	2	1	2	1	1	r		SALP_102701	SAC3912	Contig996	919938	danzferg_second.tsv	0.708	recommended
100525650	Affx-472328692	AX-181913805			TCAAAAAAGATTGGTTCAATCTTGAGGTGATTGCA[A/C]CAAAATATAGTTGTGTTCCATGCATGAATATTAAA	M	2	1	2	1	1	f		SALP_102702	SAC39192	Contig2223	502190	danzferg_second.tsv	0.75	recommended
100525651	Affx-472328693	AX-181913806			ATGGAGCACGGAGGGTACTTCTCAAATGTGTACTC[C/T]GTTTGTACATATTTTGAAGCATGCATCGATACACG	Y	2	1	2	1	1	f		SALP_102704	SAC39319	Contig1373	940458	danzferg_second.tsv	0.664	recommended
100525652	Affx-472328694	AX-181913807			CTTTTTTACATCTGTTCATGCAATATAAAAATAGA[G/T]ATTGTGTAGGATATTTACCATGAGGTTGGCTTATT	K	2	1	2	1	1	f		SALP_102706	SAC39391	Contig3439	1715333	danzferg_second.tsv	0.742	recommended
100525653	Affx-472328695	AX-181913808			CATGCAATATAAAAATAGATATTGTGTAGGATATT[C/T]ACCATGAGGTTGGCTTATTATGCACTGATATGCAT	Y	2	1	2	1	1	r		SALP_102707	SAC39391	Contig3439	1715349	danzferg_second.tsv	0.614	recommended
100525654	Affx-472328696	AX-181913809			AGTTAGATTTGGGTATATAATTGTAGGTGAAAATT[G/T]AAAAAAAAGGGGCTAATCCTAAGAGGTTTTAACAA	K	2	1	2	1	1	f		SALP_102710	SAC396	Contig587	714261	danzferg_second.tsv	0.674	recommended
100525655	Affx-472328697	AX-181913810			CTAGCCATGCATTATGTAAAGACCTGCATTAAATG[C/T]CAATTCGTGTAGGGTTTGCGACAAGTTCGTCAAGG	Y	2	1	2	1	1	f		SALP_102713	SAC40166	Contig62	2061882	danzferg_second.tsv	0.734	recommended
100525656	Affx-472328698	AX-181913811			AATGTCCTCACTTAGATAATGACGCCTCCTTGTAT[A/G]GAAGTAAACTACCAAGAGATCTGGCCCTAATTGGC	R	2	1	2	1	1	f		SALP_102715	SAC40493	Contig1304	1932945	danzferg_second.tsv	0.648	recommended
100525657	Affx-472328699	AX-181913812			AGGAGAAATTGACTTCATCACTACTTGTATTTGTG[A/G]GAAGTATTAACATGTTGTCTGTTTGAACTAATGGC	R	2	1	2	1	1	r		SALP_102719	SAC4099	Contig1057	112013	danzferg_second.tsv	0.662	recommended
100525658	Affx-472328700	AX-181913813			TGTGAGCTAAATTCATCATGAAACTAACTGGAAAC[G/T]TTTAGACTTAGTCATGTAACAAAACCGTTATACAG	K	2	1	2	1	1	r		SALP_102720	SAC41016	Contig1099	1095285	danzferg_second.tsv	0.82	recommended
100525659	Affx-472328701	AX-181913814			ATCTAATCGTGTCTCATTGTTTATTTGACAAGGCT[C/T]CCCTAGGGTGCCGTTACTTTGTTTATGCATAGATT	Y	2	1	2	1	1	f		SALP_102721	SAC41029	Contig3908	48362	danzferg_second.tsv	0.688	recommended
100525660	Affx-472328702	AX-181913815			GTACTTGTCATTATATATGCATAAGATTAACATTA[A/G]CAAGGACATCTTCAGCCCGACAACAAAGGCTTGGT	R	2	1	2	1	1	f		SALP_102722	SAC41048	Contig6599	207309	danzferg_second.tsv	0.702	recommended
100525661	Affx-472328703	AX-181913816			TATATTTGTATTGATGTGTATTTGAGGTCAGACTT[G/T]TGCATTCAGTAGTAATGGATTTGTATAGAGTAGTA	K	2	1	2	1	1	r		SALP_102728	SAC43475	Contig8838	60158	danzferg_second.tsv	0.768	recommended
100525662	Affx-472328704	AX-181913817			ATCACGAGTCGAGAGCAAATCCACTAGGCACTAAA[G/T]TGCATGCAACACATTATTGACAGTTTCAAGAGGGC	K	2	1	2	1	1	f		SALP_102729	SAC4364	Contig1070	1461507	danzferg_second.tsv	0.766	recommended
100525663	Affx-472328705	AX-181913818			TGTGACGAGATGTATATGTTGTCTAAGCCATTTTT[C/T]ATTTATCTGCTAGTTTTTGTCTGAGCATTATTGCT	Y	2	1	2	1	1	r		SALP_102730	SAC43645	Contig627	20186	danzferg_second.tsv	0.81	recommended
100525664	Affx-472328706	AX-181913819			TTCATGGGTTTATTATGTGACAAAAAATAGCCATG[C/T]ATGCATCCAATCTATTTAGTAAGGCAATGTCCACA	Y	2	1	2	1	1	f		SALP_102731	SAC43687	Contig5706	230956	danzferg_second.tsv	0.708	recommended
100525665	Affx-472328707	AX-181913820			CATTGAAGCGCACGTTCGATGAATGCTTCAAAATA[C/T]GTACAAAACAGGAAGTACGTATTCGAGAAGAGCCC	Y	2	1	2	1	1	r		SALP_102732	SAC43714	Contig4488	25582	danzferg_second.tsv	0.616	recommended
100525666	Affx-472328708	AX-181913821			GATCAGACTGAGTGAGTGAATGCATGCTGATGTAT[G/T]GTGGATGTACAGTTACTATGTTTTGTAGTGTAGAT	K	2	1	2	1	1	r		SALP_102733	SAC43770	Contig4075	581519	danzferg_second.tsv	0.704	recommended
100525667	Affx-472328710	AX-181913822			CTCCTGTAATATATTCCCCTATAATACATCCTCCT[A/G]TAATACATCCACCTATATACATCCTCCTATAATAC	R	2	1	2	1	1	r		SALP_102742	SAC44886	Contig1618	1000658	danzferg_second.tsv	0.722	recommended
100525668	Affx-472328711	AX-181913823			GCATTTTCCTTCAACACTTTACTTAAGTCCTGCAG[G/T]TATATGCATTATAATGCTTTATTACTTGTTATAAG	K	2	1	2	1	1	r		SALP_102745	SAC45090	Contig6015	89967	danzferg_second.tsv	0.688	recommended
100525669	Affx-472328712	AX-181913824			ATTGGTATGTACAGTAGAGGAGATGGTGAAAGCAC[C/T]GACTGTTCTGATAACATGCATCTAATTACCCCCTG	Y	2	1	2	1	1	f		SALP_102746	SAC45133	Contig1764	814433	danzferg_second.tsv	0.68	recommended
100525670	Affx-472328713	AX-181913825			AGCTCACTGCATATGGATGAAGTTTCCTTAATGAA[A/C]ATCACTTGTATCCCTGCCTAGAGACACACGGGGAC	M	2	1	2	1	1	f		SALP_102747	SAC45204	Contig82	271166	danzferg_second.tsv	0.644	recommended
100525671	Affx-472328717	AX-181913826			CTAGTTAAATAGAGGTTAAATATAATTTAAAAAAT[A/G]AAAGGAGCTCAGTTTCTACCTCGTTTTGTGAGCGG	R	2	1	2	1	1	r		SALP_102758	SAC45635	Contig4342	15607	danzferg_second.tsv	0.632	recommended
100525672	Affx-472328718	AX-181913827			TCCTGTTTTCCTCTTTCCAGGATGCCAGCTTAGCA[A/C]AGCAGGGGCGAATGCATAAAGGATTACTGCTGTTT	M	2	1	2	1	1	f		SALP_102760	SAC46166	Contig1212	589013	danzferg_second.tsv	0.7	recommended
100525673	Affx-472328721	AX-181913828			TTAATGGGTACAGTCCTTATTTTTATTAATTTGCA[C/T]GTCCACCACCCACTACTCCTTATCTAGTGGGATAT	Y	2	1	2	1	1	r		SALP_102766	SAC46881	Contig19165	2064	danzferg_second.tsv	0.602	recommended
100525674	Affx-472328722	AX-181913829			TGCTATGCATTATGCACTCCGTATCATCAAAAAAT[G/T]AATGGGTACAGTCCTTATTTTTATTAATTTGCAAG	K	2	1	2	1	1	r		SALP_102767	SAC46881	Contig19165	2030	danzferg_second.tsv	0.676	recommended
100525675	Affx-472328723	AX-181913830			AGACAAGAGCGAGACACTTTACATTCAGAGCCCCA[A/G]GAAGCTGGGCTTAAATGTGTACTTGTCAGTCTGTG	R	2	1	2	1	1	r		SALP_102770	SAC47580	Contig1036	404790	danzferg_second.tsv	0.678	recommended
100525676	Affx-472328724	AX-181913831			TGTGTGTGTACGCTTTTCCCGCTGCATGCATGTGA[A/G]GAAGGGTTTTATAGGTTGTCTCGTAAAAGACACAG	R	2	1	2	1	1	r		SALP_102776	SAC49290	Contig62	1819589	danzferg_second.tsv	0.714	recommended
100525677	Affx-472328725	AX-181913832			TCCAGTATCTAAAATAAAGTGAAATGTTAATAATT[A/G]GTTGTTCAGTTTATATGCCAAAATTCTAAGGTTTT	R	2	1	2	1	1	r		SALP_102777	SAC49585	Contig6670	129509	danzferg_second.tsv	0.71	recommended
100525678	Affx-472328727	AX-181913833			GACCATGATTAAAGGAATAATTTACCCAAATAACA[A/G]AAATGCATATTGGTTCTGATTGTGTAGATGATTTG	R	2	1	2	1	1	r		SALP_102782	SAC50197	Contig3555	718873	danzferg_second.tsv	0.704	recommended
100525679	Affx-472328728	AX-181913834			CGTAATATTTTAATAGCTATTCTATCATACAGCCT[A/G]CAGCAGCAGCCAATGTGTTGTGTTCAATGCCTACA	R	2	1	2	1	1	f		SALP_102783	SAC50426	Contig2874	3749	danzferg_second.tsv	0.764	recommended
100525680	Affx-472328729	AX-181913835			AGATTGTACTATTGAATAAACTAAGACAGAAGTAT[C/T]GCATTGT	Y	2	1	2	1	1	f		SALP_102785	SAC50814	Contig4306	951743	danzferg_second.tsv	0.736	recommended
100525681	Affx-472328730	AX-181913836			TTAGATTATGGTCATTCAAATTAACAGAACATGCA[A/G]GTTGAGGATGCAGCAATGTGCTGGACCCATATGCA	R	2	1	2	1	1	r		SALP_102787	SAC51443	Contig1948	7639	danzferg_second.tsv	0.698	recommended
100525682	Affx-472328733	AX-181913837			TGCAGACTTTCCATTTGTTGAGAGGATCTAAATTT[C/T]TCTCCGATTTGAATTGAACTCTAAATTATCGCTTA	Y	2	1	2	1	1	f		SALP_102791	SAC51794	Contig2292	416166	danzferg_second.tsv	0.638	recommended
100525683	Affx-472328734	AX-181913838			CTACTTAAGAATAATGGATCAAGGTGTAATGATGA[G/T]AGTATGCATATAACTAAGTTGAGGAAGTATGGATT	K	2	1	2	1	1	r		SALP_102799	SAC51959	Contig629	375107	danzferg_second.tsv	0.734	recommended
100525684	Affx-472328735	AX-181913839			CCATGTTTTAACATACAATAAATTCTCATCAAGAG[A/G]GATGCATAAAACATGCACACAACTACCTGTTTGCC	R	2	1	2	1	1	f		SALP_102801	SAC52661	Contig1512	3462668	danzferg_second.tsv	0.692	recommended
100525685	Affx-472328737	AX-181913840			CATAAACACACTGGCCTGGTAAATTTGCATACATA[G/T]TGCATATGACCTCTCAGTTCATACTGCATGTTGAC	K	2	1	2	1	1	r		SALP_102803	SAC53109	Contig1472	726543	danzferg_second.tsv	0.71	recommended
100525686	Affx-472328738	AX-181913841			TAATGCATTCATTTCATTCTATTCTCAGTAATGCT[A/C]CATTCATTTCATTCTTACTCAGTAATGCCTCATTC	M	2	1	2	1	1	r		SALP_102806	SAC53289	Contig10316	22553	danzferg_second.tsv	0.69	recommended
100525687	Affx-472328739	AX-181913842			GATGTATGAACTGAAGCATATAATGGCTGAGAGCA[G/T]CAGGCGCAAATACGTTCTAAATCTTCCAAATGTGT	K	2	1	2	1	1	f		SALP_102810	SAC53834	Contig999	1160156	danzferg_second.tsv	0.67	recommended
100525688	Affx-472328740	AX-181913843			CTGCTAGCTCATTAGTGCATACTATTGCATGAGTG[A/G]CACTATTAGCATACATATTACGGTATAATTTCAGT	R	2	1	2	1	1	r		SALP_102811	SAC53884	Contig5833	541835	danzferg_second.tsv	0.718	recommended
100525689	Affx-472328741	AX-181913844			AAGGCATACATTGTCTAGCCTGAAATCTGAATACC[C/T]GAAAACAATAGTGAAACAGAACTATACTCAAGTTT	Y	2	1	2	1	1	r		SALP_102812	SAC54047	Contig3439	2601094	danzferg_second.tsv	0.682	recommended
100525690	Affx-472328742	AX-181913845			AAGTGAGAACGAGTGAGAGGGCATCTTTTGGAATT[C/T]ATTTCAGTCAATGCATTTGTGAGTATGTGTGTTTC	Y	2	1	2	1	1	f		SALP_102813	SAC54067	Contig1651	309154	danzferg_second.tsv	0.678	recommended
100525691	Affx-472328743	AX-181913846			ATGTTAAAATGTGTAATCCTGCAGAAGTGTGCTGT[A/C]GAGAGTAAATGTCTGAGGAGAATGTCTCTGTTTAG	M	2	1	2	1	1	f		SALP_102814	SAC54385	Contig2509	646273	danzferg_second.tsv	0.696	recommended
100525692	Affx-472328745	AX-181913847			AATGCATTATCCTGCTCCCACTCAATCCAACGCAT[G/T]ATCCTGCTTCCGCTCAATACAACGCATTATCCTGC	K	2	1	2	1	1	r		SALP_102819	SAC54625	Contig4106	49203	danzferg_second.tsv	0.67	recommended
100525693	Affx-472328747	AX-181913848			AATAATGCCATTCATCAAGTGAGCCTTTAATCCTT[C/T]ACACTAG	Y	2	1	2	1	1	f		SALP_102821	SAC54649	Contig1288	172625	danzferg_second.tsv	0.73	recommended
100525694	Affx-472328749	AX-181913849			TTATAGGGTGTGGCAAAAGTGCTCATGTTCAATGT[C/T]TCGGTGTTCAAATGCTAATGTAAAATTAAAGATCA	Y	2	1	2	1	1	r		SALP_102825	SAC55560	Contig1962	4037015	danzferg_second.tsv	0.714	recommended
100525695	Affx-472328750	AX-181913850			AGTTTGAGATGCATTGACATTCAACATTGCCTGAC[A/G]GAGGCCTTGAGCCCATCAGAAAACGCTGGGAAACG	R	2	1	2	1	1	f		SALP_102826	SAC56313	Contig7557	84136	danzferg_second.tsv	0.618	recommended
100525696	Affx-472328751	AX-181913851			CATGCTCCATGAGACTCTCCTTCAGAAGTGTTCCA[A/G]AGGTTGTCAAAAA	R	2	1	2	1	1	f		SALP_102829	SAC56647	Contig2668	1286439	danzferg_second.tsv	0.658	recommended
100525697	Affx-472328752	AX-181913852			AAGTCACTTCACCTCAAAGTTTCAAGTGTGTGAAT[A/C]AACAGTTAATGGGAGTGTCGCTGAGACTCACTTTC	M	2	1	2	1	1	r		SALP_102830	SAC57082	Contig2805	2008645	danzferg_second.tsv	0.656	recommended
100525698	Affx-472328753	AX-181913853			TAAATTAATCCTTCGTTGGATGGAAAAGTCACTTC[A/C]CCTCAAAGTTTCAAGTGTGTGAAT	M	2	1	2	1	1	f		SALP_102831	SAC57082	Contig2805	2008620	danzferg_second.tsv	0.648	recommended
100525699	Affx-472328754	AX-181913854			ATTTTTTTAAACGTACTAGTTGCCCAAGTACCGGC[A/G]CACGAAAAGTAGAAGTTGCGTCACAGACTAGCTTT	R	2	1	2	1	1	r		SALP_102835	SAC57681	Contig823	1009948	danzferg_second.tsv	0.664	recommended
100525700	Affx-472328755	AX-181913855			ATTATACTCCATGTATGACACAACAATTAATTACA[C/T]GAACTAAAATGGGTAACGAAGAGAATGTGGCGTAG	Y	2	1	2	1	1	f		SALP_102836	SAC57686	Contig4224	65344	danzferg_second.tsv	0.71	recommended
100525701	Affx-472328756	AX-181913856			AGAAAGTGGGTGTCATAACAACTGTTCTATAATTA[A/C]ATGCATGTTTGTGGGTGTGCTGTATTTCACCTAAG	M	2	1	2	1	1	f		SALP_102837	SAC58057	Contig826	631820	danzferg_second.tsv	0.604	recommended
100525702	Affx-472328757	AX-181913857			GACTCACTTTCATATGTTGCTCCACTGTGTGGTTG[C/T]ACTGTGAATATGTAAGGTGAGCCACTGTCACAATT	Y	2	1	2	1	1	r		SALP_102840	SAC59038	Contig2805	2008705	danzferg_second.tsv	0.692	recommended
100525703	Affx-472328758	AX-181913858			GCTATCATTTCGATGGAGCCGAGTAGCCTAGCCCG[A/G]ATAAATGAGCAATGAATTGTCCCATTGCAAGTATA	R	2	1	2	1	1	r		SALP_102841	SAC59115	Contig12890	2474	danzferg_second.tsv	0.72	recommended
100525704	Affx-472328760	AX-181913859			AAACCACAAAAAGGGTGATTTGCACACAGACACAG[A/G]ACAAACTCTTCGAAATGTAACTAGCAGCATGTCAC	R	2	1	2	1	1	f		SALP_102843	SAC59215	Contig3439	3138874	danzferg_second.tsv	0.692	recommended
100525705	Affx-472328761	AX-181913860			AGGGTGATTTGCACACAGACACAGAACAAACTCTT[C/T]GAAATGTAACTAGCAGCATGTCACCTGCATGTTTT	Y	2	1	2	1	1	r		SALP_102844	SAC59215	Contig3439	3138885	danzferg_second.tsv	0.606	recommended
100525706	Affx-472328762	AX-181913861			CTTAAGATTTCAATAGATTGGCCTCTAACTCCATT[C/T]CCAAGGCCGTGAAGTGATTAATGCCTGTTGCATTG	Y	2	1	2	1	1	f		SALP_102846	SAC59546	Contig2397	240004	danzferg_second.tsv	0.72	recommended
100525707	Affx-472328763	AX-181913862			TTGTGAGATGCCAGTTTTTCAGAAAATCCACCATG[C/T]TGTTGTTAAAGATGAGAGGTTACTGTTGGTTACTT	Y	2	1	2	1	1	r		SALP_102848	SAC59872	Contig3882	302732	danzferg_second.tsv	0.648	recommended
100525708	Affx-472328764	AX-181913863			TAATATAGCATTTGTATAATCCTCTCAAATACACT[G/T]TTTCTGATGCATGGACCTAGGATAGTGTTGCGTAA	K	2	1	2	1	1	f		SALP_102850	SAC60086	Contig1795	232090	danzferg_second.tsv	0.736	recommended
100525709	Affx-472328765	AX-181913864			GCTGGTGTGTATAGCTCTATCTGTTTTGTGTGGTC[C/T]TTGGTCATGCATTTCCTGTTGTCTGTACATGTTGA	Y	2	1	2	1	1	f		SALP_102853	SAC60231	Contig3486	1335717	danzferg_second.tsv	0.6	recommended
100525710	Affx-472328766	AX-181913865			TTGTCTATAGCCTATTAAAATAGCCAAATAAATAA[C/T]GACCATGACAGTCAATGGGAAAAATCATGGCACGC	Y	2	1	2	1	1	f		SALP_102854	SAC60265	Contig1629	249957	danzferg_second.tsv	0.726	recommended
100525711	Affx-472328767	AX-181913866			GCATCCTATTTTTCTCTCTTCTTTGTTTTTCCTCA[G/T]ACTTCTGTTTGTTTAAATAAACAATTCCTTACACT	K	2	1	2	1	1	r		SALP_102855	SAC60311	Contig10370	125507	danzferg_second.tsv	0.676	recommended
100525712	Affx-472328768	AX-181913867			ATGCATTAGGAGGTGCTGAAAAAGGAAATACTGTG[A/G]CGGTATGGTTACACCCTAATTAACAGGGCACAAAG	R	2	1	2	1	1	r		SALP_102857	SAC60504	Contig6803	12246	danzferg_second.tsv	0.718	recommended
100525713	Affx-472328769	AX-181913868			CACAGTGTCTGAAGGATGGACAAACAGGTTCATGT[A/C]AAGCCCTACATTGAACACCTCACATTAGCTGCTAC	M	2	1	2	1	1	f		SALP_102859	SAC60798	Contig1011	2923498	danzferg_second.tsv	0.698	recommended
100525714	Affx-472328772	AX-181913869			TACTAAATAAAGTGAATAATTTACAGGTAATTACT[A/C]ATTTGAACAAAAATTATTGTTCATTTCAATTTAGG	M	2	1	2	1	1	r		SALP_102864	SAC61444	Contig1313	320406	danzferg_second.tsv	0.68	recommended
100525715	Affx-472328773	AX-181913870			CTAAGTTTCTTTGAAGGAGGCTGAGCCAGTG[C/T]TATAGCAGCTGGTCACATGCAGGAACCCCATGCAA	Y	2	1	2	1	1	f		SALP_102870	SAC61676	Contig816	781809	danzferg_second.tsv	0.652	recommended
100525716	Affx-472328775	AX-181913871			AACCCACACCCTGGCAGTGCAGCCATGCTCTACCA[C/T]CTGAAATGGTTTGACAATAGGAAAATCTATGTAAA	Y	2	1	2	1	1	r		SALP_102872	SAC6200	Contig1355	141384	danzferg_second.tsv	0.63	recommended
100525717	Affx-472328776	AX-181913872			TTTTTTACAACTTTTTTACAACCATTTTTTAAAAA[C/T]CTTTTTTTACAACACCCTTTTATAGCACAGATATC	Y	2	1	2	1	1	r		SALP_102873	SAC62428	Contig23	571156	danzferg_second.tsv	0.666	recommended
100525718	Affx-472328778	AX-181913873			ATGATGTACTGTTGCTCTTTTCCAGGAACAGAAAT[A/G]GTTGGTTTTCAGACCAATGGTCAACTCCCTTGATG	R	2	1	2	1	1	f		SALP_102879	SAC63276	Contig1101	2258630	danzferg_second.tsv	0.642	recommended
100525719	Affx-472328779	AX-181913874			TTGATATCTATGATGGTCTCGTGTTGCTTC[C/T]TGTCTGGTTTCATCCCGAAGATGTCTTTGA	Y	2	1	2	1	1	r		SALP_126659	JLBFK_00246407240	Contig1917	770705	JLBFK_GROUP5.tsv	0.694	recommended
100525720	Affx-472328780	AX-181913875			CTCTCTCCTCACCACATAATTACAATCGCATCTCA[C/T]GCCTTACACTTGTCAGTCCAATGCATTGATCAAAA	Y	2	1	2	1	1	r		SALP_102887	SAC64608	Contig7296	207535	danzferg_second.tsv	0.674	recommended
100525721	Affx-472328781	AX-181913876			GTTATGCATGTTAGGCAATCAAGAGTTAGACAATA[A/C]ATAGCCTAGGCCTACATTTAAGTTGAAATATGATC	M	2	1	2	1	1	f		SALP_102888	SAC64734	Contig834	311568	danzferg_second.tsv	0.766	recommended
100525722	Affx-472328783	AX-181913877			GGACTGGCTAATGCTTTAGAGACCCAGCAAGACCC[A/C]GGACTGGCTAATGCTTTAGAGACCCAGCAACACCC	M	2	1	2	1	1	r		SALP_102899	SAC6496	Contig2969	19678	danzferg_second.tsv	0.638	recommended
100525723	Affx-472328784	AX-181913878			ATTTATTCATTTTAAGACACATATTGATGCAATAA[A/G]TCAATGATGTCACCTGTCAATGATTCTAGAGGACG	R	2	1	2	1	1	r		SALP_102900	SAC64990	Contig4637	631510	danzferg_second.tsv	0.684	recommended
100525724	Affx-472328785	AX-181913879			GGAACATGTCTGTCTTAGATCTTTTTGTTTATAAC[A/C]ATTTAGGTCTATTGACATTTAAAGTGCCTCTACTC	M	2	1	2	1	1	r		SALP_102904	SAC65140	Contig1495	268963	danzferg_second.tsv	0.772	recommended
100525725	Affx-472328787	AX-181913880			TATAGCAGGCCATATACTGCACTACTTTAATGCAC[A/C]TATTGAATGTGTTTATAAAGCTGTTATGCATTTGG	M	2	1	2	1	1	r		SALP_102917	SAC65613	Contig8492	17962	danzferg_second.tsv	0.668	recommended
100525726	Affx-472328789	AX-181913881			AAAGTAAAAGAATGAAGATATATTTTTAGGAAATC[A/C]GATGTGTATACATTCTTTACATTTGACAAATCTGA	M	2	1	2	1	1	r		SALP_102927	SAC6649	Contig857	143268	danzferg_second.tsv	0.756	recommended
100525727	Affx-472328790	AX-181913882			ATTAGTCAGAATTATGACTATCCATCTACTCAAGC[C/T]TTACGAATAATAAGCTATTTTACATAAGTCTACAA	Y	2	1	2	1	1	r		SALP_102928	SAC66662	Contig9816	2845	danzferg_second.tsv	0.724	recommended
100525728	Affx-472328792	AX-181913883			TCGGTACTTTGTGTGGTATTAAAAAATATTCTGCT[A/G]CGGTCTCTAGCCATGTCAAAGGAAGTAGAAATGCA	R	2	1	2	1	1	r		SALP_102931	SAC66824	Contig3439	1717034	danzferg_second.tsv	0.684	recommended
100525729	Affx-472328793	AX-181913884			TAAACTATATGAATAACCAGCTACCACTGGAGGGA[A/G]GCATGCACCTTCCTTAACAATATTCACAAGATGGG	R	2	1	2	1	1	f		SALP_102932	SAC66866	Contig8795	39748	danzferg_second.tsv	0.684	recommended
100525730	Affx-472328794	AX-181913885			GGCCACGTACACCAATGGTGGGTTTGGCTTTCGAC[A/G]GAACAATGCATATGCATTAATAATTATTAGAACAA	R	2	1	2	1	1	r		SALP_102933	SAC67112	Contig5225	12101	danzferg_second.tsv	0.674	recommended
100525731	Affx-472328795	AX-181913886			AATGTACTCATTACGTGTTATGCATGAGGTTATTC[A/G]TTTTAACAGTGAGATTTATCACTTAAATTATGCAA	R	2	1	2	1	1	f		SALP_102934	SAC67120	Contig2695	882462	danzferg_second.tsv	0.718	recommended
100525732	Affx-472328796	AX-181913887			TTAAATATTTAGATGGAGTTAAATGCATTGGTCTC[C/T]CTCCCTGAGCAAGGCAGTTAACCCACTGTAACCCT	Y	2	1	2	1	1	f		SALP_102935	SAC67414	Contig2718	119347	danzferg_second.tsv	0.728	recommended
100525733	Affx-472328797	AX-181913888			AAGAGAACCCTGGAGCAAACTGTAGGCAAGAATGG[A/C]GGACTGACAGTGCATGCATTCCACTCACTCGCCTT	M	2	1	2	1	1	r		SALP_102937	SAC67473	Contig1672	3669979	danzferg_second.tsv	0.638	recommended
100525734	Affx-472328798	AX-181913889			ATCTACGATAATTCACTTCCCTTCATTAATTTCCG[A/G]AAGTTTACTCAAAATTTGAGTGAACCATTCCTTCA	R	2	1	2	1	1	r		SALP_102938	SAC67890	Contig851	1561887	danzferg_second.tsv	0.702	recommended
100525735	Affx-472328800	AX-181913890			TGATGGAGGGGTGTCGTTGGGCTGGGAACAGCTCA[A/G]AAATAAGCCATCTGTCTAGGTAGAGACGGTTTGGA	R	2	1	2	1	1	r		SALP_102942	SAC68066	Contig103	780776	danzferg_second.tsv	0.68	recommended
100525736	Affx-472328801	AX-181913891			TACCCAGGGTCCAGTACGCACACAAAACACACTAC[A/G]GTACCTACTTCGTATATGCAGCATGCATCCGTGCT	R	2	1	2	1	1	r		SALP_102946	SAC68376	Contig915	932759	danzferg_second.tsv	0.738	recommended
100525737	Affx-472328802	AX-181913892			CATGCTTGCACACGTGTGTCAATACCAGTCTCCCT[A/G]CCTACTACTACACTGAACAGAAATGTAAAAACAAC	R	2	1	2	1	1	f		SALP_102951	SAC68938	Contig3150	438408	danzferg_second.tsv	0.662	recommended
100525738	Affx-472328804	AX-181913893			ACATCATGAGATGACATGTCTCCTGAGGCTGTACA[A/G]CAGTGAGGCCTTTTCCTTTACAAATAATATTAATT	R	2	1	2	1	1	r		SALP_102953	SAC69473	Contig1304	463231	danzferg_second.tsv	0.616	recommended
100525739	Affx-472328805	AX-181913894			ATTATGCATTATGTTCTTGTAAACCTGTAAGTTAA[A/C]TCATGCGTGCGACAAAAAAGCATATATAGTGCACT	M	2	1	2	1	1	f		SALP_102954	SAC69476	Contig61	88439	danzferg_second.tsv	0.796	recommended
100525740	Affx-472328806	AX-181913895			ACGTTGTTTAGATTATAACCTGCAACCAGGTTAGC[C/T]CCCTGTTGTCCTGAGATGATAACAGTCTGTAATCT	Y	2	1	2	1	1	f		SALP_102955	SAC69666	Contig2189	2173352	danzferg_second.tsv	0.722	recommended
100525741	Affx-472328807	AX-181913896			TCTGACATGTCTGACAAATGTCTGTCTGACATGAA[C/T]TTCTCACAGTCATGCGAAACCGATATAATGGAGAG	Y	2	1	2	1	1	r		SALP_102956	SAC69706	Contig1071	539804	danzferg_second.tsv	0.716	recommended
100525742	Affx-472328810	AX-181913897			CTACACATTAACATATCCAGCCACAGCGGAGGTTT[G/T]ACAAAATACTTTCTTAGTGTCAAAGTACCGGAGCA	K	2	1	2	1	1	f		SALP_102960	SAC69892	Contig3160	123311	danzferg_second.tsv	0.672	recommended
100525743	Affx-472328811	AX-181913898			TAGTGAATATGAGAATGAGCTGACCATATTCATAC[A/C]GCCTGGTCCAGTCTAATGTCAAGTGGACAGCCTGT	M	2	1	2	1	1	f		SALP_102962	SAC70349	Contig3355	435260	danzferg_second.tsv	0.744	recommended
100525744	Affx-472328813	AX-181913899			AACAAATATTCAGAGTTAAATGCTTCAGACCATTT[A/C]ACTAAAATGTTGACACACTCGACGACTAACATCAA	M	2	1	2	1	1	r		SALP_102965	SAC70423	Contig3163	785657	danzferg_second.tsv	0.682	recommended
100525745	Affx-472328814	AX-181913900			ATCTGACCAATCAGAATAGAGCAAGGTAGGTGCTT[A/G]GTAGATAATCAATTACTATTACAATTCCAAACAGC	R	2	1	2	1	1	f		SALP_102967	SAC70783	Contig9028	109209	danzferg_second.tsv	0.684	recommended
100525746	Affx-472328815	AX-181913901			CAAGAAGAGAAACCCTGTGATCTTGCATGCATTCA[C/T]GATACAGATTGACCTGCAATCTAATTAAAGTGTCT	Y	2	1	2	1	1	r		SALP_102968	SAC70898	Contig14	726984	danzferg_second.tsv	0.734	recommended
100525747	Affx-472328816	AX-181913902			TTGCATGCATTCACGATACAGATTGACCTGCAATC[G/T]AATTAAAGTGTCTATAAATAGACAATGACGGAGAG	K	2	1	2	1	1	r		SALP_102969	SAC70898	Contig14	727006	danzferg_second.tsv	0.736	recommended
100525748	Affx-472328817	AX-181913903			GTGTTCTTGATACTGTGTAACATCGGTATTTAGGC[C/T]TAGGTTAAAACAAGTTCTATGCATAGATAATCCAT	Y	2	1	2	1	1	f		SALP_102970	SAC71254	Contig4286	89401	danzferg_second.tsv	0.664	recommended
100525749	Affx-472328818	AX-181913904			CGAGGTGTTGCTTTATCAGTTAAAAAAAAAACAGG[G/T]TTGCTGTTTATGTGAACAATATGAGATGGAAGGAA	K	2	1	2	1	1	r		SALP_102972	SAC71395	Contig4640	550336	danzferg_second.tsv	0.648	recommended
100525750	Affx-472328820	AX-181913905			TAAACTGCATTCGAATGTTGACTGCTTAAAGAAAA[C/T]GGTATCAAGCGAAGTGCTTTATGCATGCTCAGTTC	Y	2	1	2	1	1	f		SALP_102975	SAC71500	Contig1648	122067	danzferg_second.tsv	0.636	recommended
100525751	Affx-472328821	AX-181913906			AAACGTGTGCACATGCATGCCTGCGTGTGCGTTCC[A/G]TATCTGTTTGTGCCAGCGTGAGCATGAGTGTGTGA	R	2	1	2	1	1	r		SALP_102976	SAC71879	Contig3170	532367	danzferg_second.tsv	0.604	recommended
100525752	Affx-472328822	AX-181913907			TTGTGCCAGCGTGAGCATGAGTGTGTGAGAGGTGA[A/G]CAAGTGGCGGCCAGTAATAGAAGACAAGGTCTCAT	R	2	1	2	1	1	r		SALP_102977	SAC71879	Contig3170	532410	danzferg_second.tsv	0.608	recommended
100525753	Affx-472328824	AX-181913908			TCACACTCTTTTTCTAGCACGTTCAACCAATATCG[C/T]TGTTTGTTTTACTGAAATGACTTTTCCGTGATGGT	Y	2	1	2	1	1	r		SALP_102979	SAC72122	Contig1304	4817040	danzferg_second.tsv	0.636	recommended
100525754	Affx-472328825	AX-181913909			CATTAGTCAGGCAGGATGTGATGTATGATACAGTA[A/G]TTAATCAGGCAGGATGTGATGTATGATACAGTAGT	R	2	1	2	1	1	r		SALP_102984	SAC72218	Contig3523	380267	danzferg_second.tsv	0.652	recommended
100525755	Affx-472328826	AX-181913910			TGCATTTCGATTCTTACATAGATTGTAATGGACAC[A/G]TATTATGTGTGTAGAATCCTTTTTTGAAGGTTTTA	R	2	1	2	1	1	r		SALP_102987	SAC7235	Contig1547	5310522	danzferg_second.tsv	0.69	recommended
100525756	Affx-472328827	AX-181913911			TCCACCAAACTGTACAGCGGGCACTATGCATTCGA[A/G]CAGGTAGCGTTCTCCTGGCACCCGCCCAACCCAGA	R	2	1	2	1	1	f		SALP_102990	SAC73076	Contig3154	625579	danzferg_second.tsv	0.614	recommended
100525757	Affx-472328828	AX-181913912			CTTCAGTGTGTTAGGTTGAGACTAGAGATGCAGAA[G/T]GGGATGCATAGCATTGATTTTATATTTAAATAGCA	K	2	1	2	1	1	f		SALP_102991	SAC73078	Contig649	784738	danzferg_second.tsv	0.716	recommended
100525758	Affx-472328829	AX-181913913			TAACTCATATTTTTTTTTACTCCAAAAATACCTCT[C/T]ATCTGTTGTGACAATTGATGCTGCCTCTCCTTCCG	Y	2	1	2	1	1	r		SALP_102992	SAC73207	Contig6	4395355	danzferg_second.tsv	0.714	recommended
100525759	Affx-472328830	AX-181913914			TGGTAATAATGCATTTAGGAGAGTAGGATACACTA[C/T]TGTATTCCCCTAGTGAGAAACAAGTTTGGCCAAAT	Y	2	1	2	1	1	f		SALP_102993	SAC73495	Contig618	2316301	danzferg_second.tsv	0.794	recommended
100525760	Affx-472328831	AX-181913915			GTGATATTATTAGTCAGAATTATGACTATCCATCT[C/T]CTCAAGCATTACGAATAATAAGCTATTTTACATAA	Y	2	1	2	1	1	f		SALP_102995	SAC73662	Contig9816	2837	danzferg_second.tsv	0.678	recommended
100525761	Affx-472328832	AX-181913916			TAAATGTCCCCAGGTCATAACTGCAACACTTCACT[A/C]GTGAGGCTTTGCTGAGTCAAGAAGCGAAGTGTCTT	M	2	1	2	1	1	r		SALP_102997	SAC73943	Contig5754	345459	danzferg_second.tsv	0.624	recommended
100525762	Affx-472328833	AX-181913917			CCATTTGGGACGTACACTTGGAGGTGACAACATCC[C/T]ATAGCATTCACTAACCTAACTTT	Y	2	1	2	1	1	f		SALP_102998	SAC74111	Contig2002	594234	danzferg_second.tsv	0.61	recommended
100525763	Affx-472328836	AX-181913918			AACTGCACCACTTGGAAGTCACAGGCTAAATTAGG[G/T]TACATGCATACATAAGGCTAAATACAGTGTACAGT	K	2	1	2	1	1	f		SALP_103001	SAC7447	Contig1212	313956	danzferg_second.tsv	0.722	recommended
100525764	Affx-472328837	AX-181913919			AATCAATTTGTACGGTAAGGGTTGGGATTATAGTT[A/C]ATTGTTTAGCTAGCTAACTAGCTACATGCCAAAAC	M	2	1	2	1	1	f		SALP_103010	SAC75462	Contig4315	69175	danzferg_second.tsv	0.694	recommended
100525765	Affx-472328838	AX-181913920			AAAAATGATTGTGCATGCAATTACATTATGGAAAT[G/T]ATATATACATAATTCAGGGAGGCAAAACTGCATTG	K	2	1	2	1	1	f		SALP_103011	SAC75714	Contig1407	658875	danzferg_second.tsv	0.768	recommended
100525766	Affx-472328841	AX-181913921			GCAATTAAACAATGTGTCTACTGTAGTCATTACCG[C/T]ATGTGTTTTACATACAGATCCAAACAGCTTTTAGT	Y	2	1	2	1	1	f		SALP_103020	SAC76760	Contig2463	219921	danzferg_second.tsv	0.686	recommended
100525767	Affx-472328843	AX-181913922			GGTAGAAGAGGCAGGTGTAGAGAGTAGTAAGGATT[A/G]CTCAGTCCACTCACACTACAGGAGTCGACTACTGT	R	2	1	2	1	1	f		SALP_103023	SAC77257	Contig816	705141	danzferg_second.tsv	0.648	recommended
100525768	Affx-472328845	AX-181913923			ATCACTTAACAAAGGCACTCCTGTAGGCTACCCGC[A/G]CACATTCGTTCATTCACAAAGTAATTTCAGCATCC	R	2	1	2	1	1	r		SALP_103025	SAC78015	Contig2882	482930	danzferg_second.tsv	0.728	recommended
100525769	Affx-472328846	AX-181913924			GGTTTGTGACCAATTTACTGGATCTGAAGACTAAG[A/C]CCCCATAACATGCATTATACACCTTATACAACATG	M	2	1	2	1	1	f		SALP_103029	SAC78915	Contig1672	1369044	danzferg_second.tsv	0.782	recommended
100525770	Affx-472328847	AX-181913925			TTCACAATGCATGGTTAAAAATCCCTCAAACTATC[C/T]ATCTTTCATTAATATGACATGTAACACAAACAGTG	Y	2	1	2	1	1	f		SALP_103030	SAC7893	Contig2443	218739	danzferg_second.tsv	0.686	recommended
100525771	Affx-472328848	AX-181913926			GAAAATGCATGCTAAAAATGTATTAGAAGAGTAGA[G/T]AGAGAAGCGGGAAGGGATAGGGAGAGGAAGAGAGA	K	2	1	2	1	1	f		SALP_103032	SAC78988	Contig956	524386	danzferg_second.tsv	0.784	recommended
100525772	Affx-472328849	AX-181913927			AGCCC[A/C]GATAGGCCTATAACATGATAATAAACGTGCATTTG	M	2	1	2	1	1	r		SALP_103038	SAC79952	Contig3011	252737	danzferg_second.tsv	0.642	recommended
100525773	Affx-472328850	AX-181913928			TGTACAGACTGTGACCTCTAATCAGTGTAATCCTT[A/G]GCTAGCTCTCTCCTCTGTTGATACACTGCATGCAT	R	2	1	2	1	1	f		SALP_103039	SAC80011	Contig5212	40174	danzferg_second.tsv	0.64	recommended
100525774	Affx-472328851	AX-181913929			TATTTTCCACAACTAGTCAAATTAATTCCACAGAT[C/T]GGACTTCGCCTTTACCTCATGAGCAACCAGTAGAC	Y	2	1	2	1	1	f		SALP_103040	SAC80052	Contig2189	438496	danzferg_second.tsv	0.612	recommended
100525775	Affx-472328852	AX-181913930			TAGGTAAAGTTAGCGGTCGATGTTCCTTCCTTGGT[C/T]ATACGTGGGCTCTATCCCAAAATGGCACACCCTAT	Y	2	1	2	1	1	r		SALP_103041	SAC80077	Contig10483	70217	danzferg_second.tsv	0.65	recommended
100525776	Affx-472328854	AX-181913931			TGAAATTAAGTCTCTCCTTTGATTAAATACTACAC[C/T]TATCCTGTGTTTATCAGATCAGTGCAGATTAAGGA	Y	2	1	2	1	1	f		SALP_103043	SAC8068	Contig7345	292602	danzferg_second.tsv	0.726	recommended
100525777	Affx-472328855	AX-181913932			TGACAGATTCCCTGAGGCTCAAATGTTGATCAATA[A/G]GGCTTTTTTTCATTTCAAGTGCATTGTCCAATAAA	R	2	1	2	1	1	r		SALP_103045	SAC80905	Contig668	2895583	danzferg_second.tsv	0.718	recommended
100525778	Affx-472328856	AX-181913933			TACTAGAATTTTACCTTCAGCTTGTTAACAGCTCT[G/T]ACAAAAACAAGTGATGAGGAAGTCTTACTCTCTTC	K	2	1	2	1	1	f		SALP_103046	SAC81012	Contig1938	50800	danzferg_second.tsv	0.69	recommended
100525779	Affx-472328857	AX-181913934			TAACGCTTGTGTCAGGAAGCAATTTATGAAAATCA[A/G]CTGAGTTTAAGTCGACTACAAAACCCACAATGCAT	R	2	1	2	1	1	f		SALP_103048	SAC81235	Contig3126	21610	danzferg_second.tsv	0.64	recommended
100525780	Affx-472328858	AX-181913935			ATAAAATGAAGGACCATGGCTAGCCTGCTGGCCAC[A/G]TCATGTGTACTGTATCTTATTCTATTGTGTAGTAT	R	2	1	2	1	1	r		SALP_103050	SAC81270	Contig832	173604	danzferg_second.tsv	0.662	recommended
100525781	Affx-472328859	AX-181913936			GGATTACTGGGAGGTTACTCCAGGACTCTGCCATC[A/G]CATTGTTTTGGTTGCAAAATCAACAATTTCCTGCA	R	2	1	2	1	1	r		SALP_103051	SAC81303	Contig4087	28029	danzferg_second.tsv	0.612	recommended
100525782	Affx-472328860	AX-181913937			TGCCAATTATTTTAATGATTCACTTCATTGGTAAA[A/G]TGGGCAAACAAACAATGAGCCATCGTACTTATGCA	R	2	1	2	1	1	f		SALP_103056	SAC81494	Contig2198	45146	danzferg_second.tsv	0.792	recommended
100525783	Affx-472328863	AX-181913938			CTTCCTTTCCTCCCTATACTGTTTTTGCAACATGC[A/C]TCCCTGTTTAGTTTCTCCATCTTTTTCTGAATGCA	M	2	1	2	1	1	f		SALP_103069	SAC84412	Contig4563	113841	danzferg_second.tsv	0.654	recommended
100525784	Affx-472328864	AX-181913939			CTATAAGATATTGTTATCTGGACATTCATAAGTTT[A/G]GTAGATTTTGAGAGGTCGGTATAAGTGCAGATGCA	R	2	1	2	1	1	f		SALP_103072	SAC84755	Contig5434	56304	danzferg_second.tsv	0.726	recommended
100525785	Affx-472328865	AX-181913940			TCCCTTATTAACCATCAGTTATTGTCATTACTATG[A/C]AACAGGGTTGGTTATAGTTCCATTTGCCAATGCAT	M	2	1	2	1	1	f		SALP_103074	SAC852	Contig1942	1334981	danzferg_second.tsv	0.704	recommended
100525786	Affx-472328871	AX-181913941			AATTCTTCATATTCAAGATGGTTTGGGGAAAGGCT[A/G]AGCTTTTTATATCCATGACAATTCTCCACAGACCA	R	2	1	2	1	1	r		SALP_103085	SAC87282	Contig1547	6714462	danzferg_second.tsv	0.698	recommended
100525787	Affx-472328872	AX-181913942			TCACGCATGAAAACTGCGCCACCTTGGCTGTGAGG[G/T]CGTTGCATTTCAGCAGCTCTTGGTCCGACTTTACG	K	2	1	2	1	1	r		SALP_103088	SAC87843	Contig4909	379517	danzferg_second.tsv	0.642	recommended
100525788	Affx-472328873	AX-181913943			ACATTATAAATGGGTCATACATGCTCATGATGAGT[C/T]TTATAATGCGTTATAGCAGTATTATAATGCATTAT	Y	2	1	2	1	1	f		SALP_103090	SAC88187	Contig1706	1133797	danzferg_second.tsv	0.606	recommended
100525789	Affx-472328874	AX-181913944			TTGTGAGACACTGCTCTACACAATTAAAAATCATG[C/T]AAAGAAGAATACAAAAACACAAAACAGACACATTG	Y	2	1	2	1	1	f		SALP_103094	SAC88329	Contig4306	969593	danzferg_second.tsv	0.664	recommended
100525790	Affx-472328875	AX-181913945			ATGTTTTTAAGACATGTGGGAACGCGCCTTGTAAG[A/G]CTAGAGAAAATGGGAGCTTACTGACTTCATTATCT	R	2	1	2	1	1	f		SALP_103100	SAC88395	Contig1954	37839	danzferg_second.tsv	0.728	recommended
100525791	Affx-472328876	AX-181913946			AGACAGCGAGTCTAGCTGTCTAATACTCAAATGCC[G/T]ATGTTTTTAAGACATGTGGGAACGCGCCTTGTAAG	K	2	1	2	1	1	r		SALP_103103	SAC88700	Contig1954	37803	danzferg_second.tsv	0.71	recommended
100525792	Affx-472328877	AX-181913947			ATATGCATTCTCATTTCGACGCCAAACCCACCACT[G/T]GTGTGCGTGGCCAAATATCTTTATTTTCATGTCAT	K	2	1	2	1	1	r		SALP_103106	SAC88898	Contig62	1302019	danzferg_second.tsv	0.654	recommended
100525793	Affx-472328878	AX-181913948			TGTGTTTTATTTATTTTTCGTTCCATCATCTTTGA[A/C]ATGCATGAGAAAGGCCATTATATGACTTAGGAGTC	M	2	1	2	1	1	f		SALP_103107	SAC88919	Contig23197	194	danzferg_second.tsv	0.642	recommended
100525794	Affx-472328879	AX-181913949			TTTATAGTCCTGGTCTTTGTCTGATACAATTGAAA[A/G]GTATTGTATTAAGGGCTACTGTAGTTGCATGCATG	R	2	1	2	1	1	f		SALP_103108	SAC88993	Contig8915	118983	danzferg_second.tsv	0.776	recommended
100525795	Affx-472328880	AX-181913950			GTGTTTGATCCCATATTACTAGCACACAATGATTA[A/C]ATCAAGCTTGTGACTTTCCAAATTTGTTGAATGCA	M	2	1	2	1	1	r		SALP_103112	SAC8957	Contig2397	215929	danzferg_second.tsv	0.622	recommended
100525796	Affx-472328881	AX-181913951			TTCACTTAAAGTGTATTCAATTTAGTCAACAGTTT[A/G]GTGTTTGATCCCATATTACTAGCACACAATGATTA	R	2	1	2	1	1	r		SALP_103113	SAC8957	Contig2397	215893	danzferg_second.tsv	0.748	recommended
100525797	Affx-472328882	AX-181913952			AGCACATCAATGATCTGCTTCTTTTGGCAGAGTAA[A/G]CCATTGCTTTGCTTTCACGTCTCAAATTATTCCGG	R	2	1	2	1	1	f		SALP_103115	SAC90120	Contig1075	1154350	danzferg_second.tsv	0.796	recommended
100525798	Affx-472328884	AX-181913953			TACCTCAATCAAACACTCTTGTCACATAAACCTCT[G/T]CACTGCCATCTGCTGTCAATGCTCAATACTGTAAA	K	2	1	2	1	1	f		SALP_103119	SAC90579	Contig3906	739643	danzferg_second.tsv	0.69	recommended
100525799	Affx-472328885	AX-181913954			ACTGGTAATTCATTACCACCTTACCACTTGGCTAT[A/G]AATGCAGAATCAGGTTGCTTTCCCCTGCTCAGATT	R	2	1	2	1	1	f		SALP_103120	SAC90725	Contig8810	41133	danzferg_second.tsv	0.716	recommended
100525800	Affx-472328886	AX-181913955			TAATATTGCACACACATACAGAGATGCCTCAAAGC[G/T]TTTGGAATCCGCTTCTATAGTGCTTACATTCATTA	K	2	1	2	1	1	r		SALP_103123	SAC91204	Contig11712	52464	danzferg_second.tsv	0.752	recommended
100525801	Affx-472328888	AX-181913956			GTCAGAATTTGGGCCATAATGGTTACTTATAGCAA[A/G]TATTGAGAAACTGTAAGTTGTTTAGAAGCGACGAA	R	2	1	2	1	1	r		SALP_103133	SAC91505	Contig1155	2106238	danzferg_second.tsv	0.76	recommended
100525802	Affx-472328890	AX-181913957			TTAAATTTGAATGATCTTCTGTGTAGAGAAGAACA[C/T]TATCATTGATGAGGTTCTTTTCCCTCCAGTCTGAT	Y	2	1	2	1	1	r		SALP_103135	SAC91681	Contig1672	3562928	danzferg_second.tsv	0.736	recommended
100525803	Affx-472328891	AX-181913958			CTTTTTACCACATCTTCAACTTAGTCTGACTTGCC[A/G]GTCTTAAAAATAACTCATTTACATTTGCCATGCAA	R	2	1	2	1	1	r		SALP_103137	SAC91776	Contig3481	933	danzferg_second.tsv	0.706	recommended
100525804	Affx-472328892	AX-181913959			ATACGTTGTATTATCCTTCATCTTTTTTTATATGT[A/G]GGCCATGTGTATTTTATTTTTATGTACGTACCAGT	R	2	1	2	1	1	f		SALP_103138	SAC91902	Contig1560	374879	danzferg_second.tsv	0.656	recommended
100525805	Affx-472328893	AX-181913960			TTATTGACATGCATTTCAGTAGGAAGCTTCCAATT[A/C]TAATAATCCCAAATTCAAAGTCATGCTGGGTTGGT	M	2	1	2	1	1	r		SALP_103140	SAC92247	Contig1373	3279214	danzferg_second.tsv	0.724	recommended
100525806	Affx-472328895	AX-181913961			CCCTTAATGCATTAGTGATATTTAAAAGAGCGTTG[G/T]GGTATAAAAAAAAACAGACTGGAAATGGAACTCCA	K	2	1	2	1	1	f		SALP_103144	SAC92439	Contig972	610914	danzferg_second.tsv	0.648	recommended
100525807	Affx-472328896	AX-181913962			GCTCCGTTCCTGACTCCATTTACTGTTATTGGACA[G/T]GGTCAGCATAGTCCTTGCTGCTTTTCCTAGCTGAC	K	2	1	2	1	1	f		SALP_103151	SAC92666	Contig5056	168080	danzferg_second.tsv	0.72	recommended
100525808	Affx-472328898	AX-181913963			CCGGATTTAACATACCCTTCTTTAGTATTTTACAG[A/G]TAGAAAGATGAATATGTGATATGCAAATATGCATA	R	2	1	2	1	1	r		SALP_103155	SAC92862	Contig188	1324696	danzferg_second.tsv	0.72	recommended
100525809	Affx-472328899	AX-181913964			ACCCCGAGATAGGTATGTAGAACCCATACCGAAAA[G/T]ATTTGTACTGGATTGCAAAGTGCAAACTATGTAAG	K	2	1	2	1	1	f		SALP_103156	SAC93120	Contig947	262204	danzferg_second.tsv	0.724	recommended
100525810	Affx-472328900	AX-181913965			AGGTATGTAGAACCCATACCGAAAAGATTTGTACT[G/T]GATTGCAAAGTGCAAACTATGTAAGTGCATTGCAG	K	2	1	2	1	1	r		SALP_103157	SAC93120	Contig947	262214	danzferg_second.tsv	0.754	recommended
100525811	Affx-472328901	AX-181913966			ACATTAAAATTTTATGCAGAAAAGCACCTCGGCAT[A/C]ATTACTAGCAATGCATCATGAAAACGTGTTTCCTC	M	2	1	2	1	1	f		SALP_103159	SAC93684	Contig3156	118965	danzferg_second.tsv	0.69	recommended
100525812	Affx-472328902	AX-181913967			TTTTATGCAGAAAAGCACCTCGGCATCATTACTAG[A/C]AATGCATCATGAAAACGTGTTTCCTCCATGGACAC	M	2	1	2	1	1	r		SALP_103161	SAC93684	Contig3156	118974	danzferg_second.tsv	0.71	recommended
100525813	Affx-472328903	AX-181913968			GTACTGCGGCATAATGCATGAGATTAAATTCAATA[G/T]CGTACTTTTTCCACATTAAAATTTTATGCAGAAAA	K	2	1	2	1	1	f		SALP_103162	SAC93684	Contig3156	118917	danzferg_second.tsv	0.654	recommended
100525814	Affx-472328904	AX-181913969			CATAATGCATGAGATTAAATTCAATATCGTACTTT[G/T]TCCACATTAAAATTTTATGCAGAAAAGCACCTCGG	K	2	1	2	1	1	r		SALP_103164	SAC93684	Contig3156	118926	danzferg_second.tsv	0.75	recommended
100525815	Affx-472328905	AX-181913970			ACCCCTCTCAAAGTGATGCATGGTCTGCTAGTCCC[C/T]ACTGATGCTCTCTGCAACAGGTCTCATTGGGCATA	Y	2	1	2	1	1	f		SALP_103165	SAC93944	Contig3439	1404096	danzferg_second.tsv	0.644	recommended
100525816	Affx-472328906	AX-181913971			GCCTACAACCATGCATGTTGAATTATTTCAATAGC[A/C]TATTAAACTGTTACAAATTTAGTCTATAGCCTATT	M	2	1	2	1	1	r		SALP_103170	SAC94961	Contig26	4267926	danzferg_second.tsv	0.776	recommended
100525817	Affx-472328907	AX-181913972			GCATAACGTATTCGTGTATCCTTGGTCGCGTGTGT[C/T]CACAAATGACACCGTGGCGTCGCCTGTTCCCTACG	Y	2	1	2	1	1	f		SALP_103177	SAC95311	Contig1102	24286	danzferg_second.tsv	0.68	recommended
100525818	Affx-472328908	AX-181913973			GTATTTTAAGTATCAGTTAACAATATCATATGTCA[C/T]AGCAATTGTCAGTCGAGGACACATTAGTTGACGTT	Y	2	1	2	1	1	f		SALP_103178	SAC95320	Contig1739	727564	danzferg_second.tsv	0.676	recommended
100525819	Affx-472328909	AX-181913974			GGGTTTTTACTAGCTTCTGCAATCTGCATAGAAAT[G/T]AGCAGTAAAAGGGTCTAGAGTATTCATGCATAATG	K	2	1	2	1	1	f		SALP_103179	SAC95488	Contig862	712049	danzferg_second.tsv	0.72	recommended
100525820	Affx-472328910	AX-181913975			GCACCTTGCATGGATCATGAAAAGACAATGGAATG[C/T]GCATTGTTTATGCATGAATTGAGGAACATTTGGAA	Y	2	1	2	1	1	f		SALP_103180	SAC95738	Contig1104	261393	danzferg_second.tsv	0.674	recommended
100525821	Affx-472328911	AX-181913976			GCATGACCTGTGATTGAATCCTTCCAATAGTTGAA[A/C]ACTGACTAGTACTTATAGTGGATCAAATCTTAACA	M	2	1	2	1	1	r		SALP_103181	SAC95766	Contig8	2034574	danzferg_second.tsv	0.686	recommended
100525822	Affx-472328913	AX-181913977			TCAGGGGGCTAGCCATGGTCCCCAGTCTGCCTCCC[A/C]TCCCTCAGTCATTTCACAGACTGAACAGTGCCATC	M	2	1	2	1	1	r		SALP_103187	SAC97519	Contig7965	22169	danzferg_second.tsv	0.62	recommended
100525823	Affx-472328914	AX-181913978			TTTGACCAGGGCCTTAAATGCTTTTGCATTTGCGT[C/T]CTATTAATATTCATGCATGAATTAACTTAAACTCA	Y	2	1	2	1	1	r		SALP_103188	SAC97520	Contig15317	32361	danzferg_second.tsv	0.686	recommended
100525824	Affx-472328915	AX-181913979			CATTATGACGACCAACACCTTTTTAAGGGTACATC[A/G]TCATCGTCGCGATCCAATTAAAATGCAGCACCATA	R	2	1	2	1	1	r		SALP_103190	SAC97608	Contig1410	1336227	danzferg_second.tsv	0.766	recommended
100525825	Affx-472328916	AX-181913980			ACTCTAAATATGGGGTTTTCTCTTAAAGGTGCACT[G/T]TGCATAAAAAGCTCTGCCATTTCCTGGTTGCTAAA	K	2	1	2	1	1	f		SALP_103193	SAC97875	Contig1016	1131630	danzferg_second.tsv	0.7	recommended
100525826	Affx-472328917	AX-181913981			TTGCACCCCTATACAATGATATTTATCTAAAAGAC[A/G]ATGCGAATTGTTTTCAATGTTGAATGAGGTTTTTA	R	2	1	2	1	1	r		SALP_103195	SAC97986	Contig932	130845	danzferg_second.tsv	0.712	recommended
100525827	Affx-472328918	AX-181913982			GGAATTGATGCATAGATGACTAGAGAGGAGAAAGA[A/C]AGACAAATAGATACAAGGTGGAGAAACATACATGA	M	2	1	2	1	1	r		SALP_103199	SAC98553	Contig3439	2600994	danzferg_second.tsv	0.67	recommended
100525828	Affx-472328919	AX-181913983			TGACATCATGTAGAATGTCTGGCAAAGCAGTTTTT[G/T]AGCTAATTTGTTTGCCATCTAAATGCATATATAAC	K	2	1	2	1	1	r		SALP_103200	SAC98662	Contig585	75399	danzferg_second.tsv	0.762	recommended
100525829	Affx-472328920	AX-181913984			AAGTCACCAGATCAGATGTGAAGGTAATATGCTTT[A/G]GGACTGGCTGTGTGTCTCTAGTCCAGCAGGCCCCT	R	2	1	2	1	1	f		SALP_103202	SAC98789	Contig12078	3978	danzferg_second.tsv	0.66	recommended
100525830	Affx-472328921	AX-181913985			TATGTAACATGCATATGGCTTGCAAAATGTGACAT[C/T]GGGAACAAGCAGCTTACACCAGAGGCACAGAAGCC	Y	2	1	2	1	1	f		SALP_103207	TP10008	Contig41	926859	danzferg_second.tsv	0.776	recommended
100525831	Affx-472328922	AX-181913986			TGGGTGTGTGTCAGGGTTCCGTTAGGAAAATGTGG[C/T]GCCTTTTAAATTTACTGGACATTTGAGAAATGTAC	Y	2	1	2	1	1	r		SALP_103208	TP10024	Contig676	325385	danzferg_second.tsv	0.606	recommended
100525832	Affx-472328924	AX-181913987			TGATGTTTATATATGCATATGGTGAAAAGTGGAGA[C/T]CTAAGGCAGGGATTCAATCCGACTGTATGTTGTGA	Y	2	1	2	1	1	f		SALP_103211	TP10052	Contig853	243710	danzferg_second.tsv	0.734	recommended
100525833	Affx-472328925	AX-181913988			GCAAATCAGTTTGGAATGTATTGAGTAAATGGAAG[G/T]CAATCACATGTTTGCAGGAGGGTGGAGAGATGAGG	K	2	1	2	1	1	f		SALP_103212	TP10053	Contig7816	78935	danzferg_second.tsv	0.622	recommended
100525834	Affx-472328926	AX-181913989			TAGTTCCAACATGCATATGGTTCATTTCCTTGTTT[C/T]CTTTCATTGTCTCATTTTCTCCACTTATCCACTCA	Y	2	1	2	1	1	r		SALP_103213	TP10062	Contig35	1113557	danzferg_second.tsv	0.72	recommended
100525835	Affx-472328927	AX-181913990			GACAGTTCACTGGATTTATCTATGCATATGTAATG[A/G]TTGTGATTGTCCGTACTGTTTGAAAGCAATGCACC	R	2	1	2	1	1	r		SALP_103215	TP10089	Contig1228	1665180	danzferg_second.tsv	0.7	recommended
100525836	Affx-472328928	AX-181913991			AGGTGAACTGCTGCATCCTCACCTTTGTCCTAATA[A/C]TTTCTCCAGAATTTCCAAACTTTTTCCTTTCAATT	M	2	1	2	1	1	r		SALP_103218	TP1014	Contig604	4516615	danzferg_second.tsv	0.708	recommended
100525837	Affx-472328929	AX-181913992			GTGTATAGTGCGTATGTTATAGTGTGTGAATGCAT[A/G]TGTCTGTGTGTGTATAGTGTGTATGTTATCATGTG	R	2	1	2	1	1	f		SALP_103220	TP10163	Contig1601	258452	danzferg_second.tsv	0.61	recommended
100525838	Affx-472328930	AX-181913993			GAGTCAAGTGGTACGCATTTGTCATGCTGGGCACA[G/T]ATGCATTGTAGCTCCTACTCTGTGCGGCAGTGTGA	K	2	1	2	1	1	f		SALP_103221	TP10191	Contig603	1902828	danzferg_second.tsv	0.662	recommended
100525839	Affx-472328932	AX-181913994			TTTGCAAGTGTGTTCATGCTTTGCAAGGTATGCAT[A/G]TGTGTGTGTGTGCATATTAAATCACAACCTGATAT	R	2	1	2	1	1	f		SALP_103223	TP10223	Contig1684	39451	danzferg_second.tsv	0.612	recommended
100525840	Affx-472328933	AX-181913995			AATGTTGAAATGAATACACAAGTCAAAACAACAGT[C/T]GATAAAACACATATGCATTATGATTTAG	Y	2	1	2	1	1	f		SALP_103224	TP10241	Contig3398	602133	danzferg_second.tsv	0.672	recommended
100525841	Affx-472328934	AX-181913996			TATGTTACCGAAGATGGTGGATCACCTTTAAAATT[G/T]AAAATAGAGTGTATGCATAATTTCCAATCCCCATA	K	2	1	2	1	1	f		SALP_103225	TP10246	Contig1069	235712	danzferg_second.tsv	0.742	recommended
100525842	Affx-472328935	AX-181913997			TATTGTTTAACATCCTCAACCATATGGATTCAACA[G/T]ATGCATGTCCTACCTTCGGTCTGTTTTTTGGTTTC	K	2	1	2	1	1	f		SALP_103227	TP10260	Contig4300	118546	danzferg_second.tsv	0.774	recommended
100525843	Affx-472328936	AX-181913998			TGTTTGACACAAATGGTGACATTATCACCGCTTGT[C/T]TATTACACAAAGGTCTGTTTGAAAACAATGCCTAG	Y	2	1	2	1	1	r		SALP_103228	TP10284	Contig1327	168127	danzferg_second.tsv	0.71	recommended
100525844	Affx-472328937	AX-181913999			CACTTGTGGTACTTGGCCTATATGCATAGGGCTAA[A/G]TTGAAATGTTTCTTACAGAAGAAATATGAAAACAT	R	2	1	2	1	1	f		SALP_103229	TP10285	Contig665	806579	danzferg_second.tsv	0.612	recommended
100525845	Affx-472328938	AX-181914000			TTAATATGCATTCCCATTCGAATAGCATATTATGG[C/T]CAGGTTAATATGCTTTCCCATTCGAATAGCATATT	Y	2	1	2	1	1	r		SALP_103231	TP10330	Contig8035	82537	danzferg_second.tsv	0.702	recommended
100525846	Affx-472328939	AX-181914001			TCTCTGTGTAATTACCCTTACCCAGCCCCACAACC[A/C]TAGACAGCCACATTAATATGCATGGAGCCCAAAAT	M	2	1	2	1	1	r		SALP_103234	TP10357	Contig811	3251572	danzferg_second.tsv	0.648	recommended
100525847	Affx-472328940	AX-181914002			TAGTATATATTATATTACCATAATGCATATTACCA[G/T]AATAGAGTATATATTATATTACCATAATGCGTATT	K	2	1	2	1	1	f		SALP_103235	TP10382	Contig12654	17654	danzferg_second.tsv	0.684	recommended
100525848	Affx-472328942	AX-181914003			ACGTGTGCCAAACAGATGGTGCTACATTACAATAT[A/C]ATTTTTCTGACAGTTTGGAACAATGTAAACACTAC	M	2	1	2	1	1	f		SALP_103237	TP10391	Contig3813	152543	danzferg_second.tsv	0.608	recommended
100525849	Affx-472328943	AX-181914004			ATGTAGCGTATGCATATTACTATGATGCAATTAGC[C/T]CATTACTTGATTGCATATTCTATAGAGCACATACT	Y	2	1	2	1	1	r		SALP_103238	TP10396	Contig4340	153416	danzferg_second.tsv	0.716	recommended
100525850	Affx-472328944	AX-181914005			TAATTTGGTGTCTGGGGGTATTAAAAAAATACATT[A/C]ATTCAAGTCAATGTGTGGGCATAGGCAGACATTGC	M	2	1	2	1	1	f		SALP_103240	TP104	Contig668	3305272	danzferg_second.tsv	0.604	recommended
100525851	Affx-472328946	AX-181914006			TTAACACCCTTATGCATATTAGAGGTTAGAGCCCC[C/T]GCAAAAAAACGGAATTAAAATAATGATTGTGGCAT	Y	2	1	2	1	1	f		SALP_103243	TP10419	Contig1192	1102552	danzferg_second.tsv	0.62	recommended
100525852	Affx-472328947	AX-181914007			ACCTTTAAAAATGACTACTGCGTATGCATATTAGC[A/G]AATACATATGGCATAACCTACACATATAGCATACC	R	2	1	2	1	1	r		SALP_103244	TP10427	Contig1995	324852	danzferg_second.tsv	0.72	recommended
100525853	Affx-472328948	AX-181914008			TTCACTGCAGTATTAAGCCTAACATTGAGCTAATG[A/G]ATTATGGGCTAATATGCATAAGCTTCTAATTTAGG	R	2	1	2	1	1	r		SALP_103245	TP10435	Contig603	1483979	danzferg_second.tsv	0.634	recommended
100525854	Affx-472328949	AX-181914009			ATCGAATGGCGCTTGATCCAGACAGATAAATTCAG[C/T]TACTGCTCTGTTCAATTATTGGGCATCTATTGAGC	Y	2	1	2	1	1	r		SALP_103246	TP10439	Contig826	660967	danzferg_second.tsv	0.66	recommended
100525855	Affx-472328950	AX-181914010			TGTTGAGACTCTGTGTGAATCGAAGAGCCTGCCGT[G/T]CTGCCCTGTTCTGAGCCAATTGCAATTTTCCTAAC	K	2	1	2	1	1	f		SALP_103250	TP10497	Contig4096	56694	danzferg_second.tsv	0.624	recommended
100525856	Affx-472328952	AX-181914011			CGTGTTGAATGAATGCATATTATTAGAAACACTGT[A/G]GCACTACTTCTGTTTTTAACATATTCACAGTACCT	R	2	1	2	1	1	f		SALP_103255	TP10504	Contig3429	37089	danzferg_second.tsv	0.732	recommended
100525857	Affx-472328953	AX-181914012			AGAGTAGAAAAGGAATGGCAACAGGGGGAAAAAGT[A/C]CCTGCCATGAAAATCAAAACATACCTTTTGACTTG	M	2	1	2	1	1	r		SALP_103264	TP1055	Contig974	770007	danzferg_second.tsv	0.662	recommended
100525858	Affx-472328955	AX-181914013			CCTTTCCAATGCTCCCAGTGTGGAAAGGGTTTTAC[A/C]TTGTTAGGGAACCTGAATATGCATGACAGAACACA	M	2	1	2	1	1	r		SALP_103269	TP10591	Contig20611	2916	danzferg_second.tsv	0.612	recommended
100525859	Affx-472328956	AX-181914014			TGGAGAGCAAAACCAGGTGGCATTTGTTATAAAAT[C/T]CATGGTAAACTCATGTCAACCTTTAGTAATAGAAT	Y	2	1	2	1	1	r		SALP_103271	TP10611	Contig3574	124704	danzferg_second.tsv	0.726	recommended
100525860	Affx-472328957	AX-181914015			ATGCACCGCCTGTATTCAATGGAGAGAGATGCTAA[G/T]CTATTAGCATGAATATGCACCGCCTGTATTCTATG	K	2	1	2	1	1	r		SALP_103272	TP10620	Contig2929	11794	danzferg_second.tsv	0.692	recommended
100525861	Affx-472328958	AX-181914016			AAAAGTAATTTAAGAAGCTTTAAATGCATATTCCC[A/G]TTAAACTGACTTGAGATCAAATGATTGGGATGCAG	R	2	1	2	1	1	f		SALP_103273	TP10656	Contig138	65049	danzferg_second.tsv	0.696	recommended
100525862	Affx-472328959	AX-181914017			AATGCATATTCCCATGAAACTGATTGAGATCAAAT[G/T]ATTGCCATTCAGACGCAGTTTGGACATTTTACCGG	K	2	1	2	1	1	r		SALP_103275	TP10661	Contig2657	513392	danzferg_second.tsv	0.618	recommended
100525863	Affx-472328960	AX-181914018			GTACATCTGTTTGGACAGATCAACCATCAGTAAGT[C/T]CTTTGTGACCCAGTTTGCAGCAAAATACATTGGCA	Y	2	1	2	1	1	r		SALP_103276	TP10674	Contig11334	37011	danzferg_second.tsv	0.762	recommended
100525864	Affx-472328962	AX-181914019			TCTGGGCCTGAGAAATACTCCATTTACCTTGGGAA[C/T]GTTATTTTTCCAAACATAAAATAGTGCCCCCTAGC	Y	2	1	2	1	1	f		SALP_103285	TP10733	Contig3717	314183	danzferg_second.tsv	0.65	recommended
100525865	Affx-472328963	AX-181914020			TTGCATATTCTAGCATCTATTGAGAGGAGAGGCAC[A/C]TCACAAAGTGAATGTTGACAGGAAACGTAGTCTGT	M	2	1	2	1	1	r		SALP_103287	TP10742	Contig19533	12795	danzferg_second.tsv	0.68	recommended
100525866	Affx-472328964	AX-181914021			AAATTCTGTTGTACAGTCTGAGGCCAGTCTATTCC[C/T]CAGAATATGCATGGCTACATCACAACCAGTTGAAA	Y	2	1	2	1	1	f		SALP_103289	TP10772	Contig1435	156331	danzferg_second.tsv	0.668	recommended
100525867	Affx-472328965	AX-181914022			CATATTCTGAGGGAGCATTATGATGG[G/T]GTAATTGCCTTATGCATTCAGAATAGCTCAACTTA	K	2	1	2	1	1	r		SALP_103290	TP10775	Contig20917	6967	danzferg_second.tsv	0.698	recommended
100525868	Affx-472328966	AX-181914023			GAGCCGAGCATCGTACCTCATTAAGAACACAGACA[A/C]CATATGTCCCTCTCACTTTGAGACATTTCTCATAC	M	2	1	2	1	1	f		SALP_103291	TP10789	Contig179	28455	danzferg_second.tsv	0.718	recommended
100525869	Affx-472328968	AX-181914024			ACACCAGAAAAAAGCCTCCTGCTACAACATGAATG[C/T]GTGTATTTGTATGCCTTCAAAATAATATGCATACA	Y	2	1	2	1	1	r		SALP_103294	TP10830	Contig7331	13085	danzferg_second.tsv	0.722	recommended
100525870	Affx-472328969	AX-181914025			TCACACATAGAAACACTTTCATCTGTCCTGATTGC[C/T]TAGTCACTTTTACCCCTACCTACATGTACATATTA	Y	2	1	2	1	1	f		SALP_103298	TP10858	Contig2397	248827	danzferg_second.tsv	0.624	recommended
100525871	Affx-472328971	AX-181914026			ACATGGTGCACTCACTTAGAAGTCGTGTTGTTTTC[A/G]AAAGGTTATGCATGTTCATAAGTAAACCCTCTTCG	R	2	1	2	1	1	r		SALP_103305	TP1099	Contig1071	1096679	danzferg_second.tsv	0.708	recommended
100525872	Affx-472328972	AX-181914027			CCAAACTCGGGTGGTGATTTTAATCGAGGATGCAT[A/G]TTGGAGTAGGCCTAAATGGGTTCACGGTCGGTCAA	R	2	1	2	1	1	r		SALP_103306	TP11008	Contig1058	675186	danzferg_second.tsv	0.614	recommended
100525873	Affx-472328973	AX-181914028			TCTAGTAAATTAGGGTGAATCTCCCGTTTTTTCCC[A/G]GAACCATTTCAGGTGTCCCAACTTTTCAGGCTACA	R	2	1	2	1	1	f		SALP_103317	TP11080	Contig9386	123473	danzferg_second.tsv	0.676	recommended
100525874	Affx-472328974	AX-181914029			GAAGTTGCATGCATATTGTCGGCCAGTCGGCCTAC[A/G]AGTATTTTTGCAATAGAAATATAATCGCTAAGATT	R	2	1	2	1	1	r		SALP_103321	TP11110	Contig3	49108	danzferg_second.tsv	0.71	recommended
100525875	Affx-472328975	AX-181914030			AAACCTTGGTGTCATTCTTGTCCAATGGAGCAATC[A/G]CCTCTGAAATCTATATATCTGCTGATTTCTCCACC	R	2	1	2	1	1	r		SALP_103322	TP11112	Contig1414	737415	danzferg_second.tsv	0.678	recommended
100525876	Affx-472328976	AX-181914031			CCATTCAGAGTCACAGCTGGGAAAAGTTAGTTGAC[A/G]ATAGTGGTGGCAGATAGAGAAAGTAGCTGCTGAGA	R	2	1	2	1	1	f		SALP_103325	TP11180	Contig568	1901583	danzferg_second.tsv	0.668	recommended
100525877	Affx-472328977	AX-181914032			ATTGTAAGAATTGCACAGATGCATATTTAATGCGA[C/T]CACGTTTTCCAAAGAATTCTGTTAAATATCTACTC	Y	2	1	2	1	1	r		SALP_103326	TP11181	Contig2246	1759730	danzferg_second.tsv	0.722	recommended
100525878	Affx-472328978	AX-181914033			TATAACTTCAAACATTGTCTGGCAATATGACAAAG[G/T]GAAAAGGCACCAATAAAGGGGGCGCTAGACAAGAT	K	2	1	2	1	1	f		SALP_103328	TP11230	Contig1074	1349762	danzferg_second.tsv	0.642	recommended
100525879	Affx-472328979	AX-181914034			CGTGTTGCCGGGGGTAAACATGCATATTTATGAAA[C/T]GTGGCTGTGCTTGACCTTCTTTAAGGGGAATTCAT	Y	2	1	2	1	1	f		SALP_103329	TP11231	Contig722	2323222	danzferg_second.tsv	0.688	recommended
100525880	Affx-472328981	AX-181914035			AAGGATGGAGATGCATATTCAGTATTAAAAGATCA[A/G]TCAGAGGGTCGTGAAATATGCATTTTGTCATCTAC	R	2	1	2	1	1	f		SALP_103331	TP11254	Contig4034	1996111	danzferg_second.tsv	0.792	recommended
100525881	Affx-472328982	AX-181914036			ATACCCAAATATGCATATTTCTACTTGTGTACCTA[C/T]TTAGGATACATCA	Y	2	1	2	1	1	f		SALP_103333	TP11278	Contig1714	157968	danzferg_second.tsv	0.712	recommended
100525882	Affx-472328983	AX-181914037			CTATTTTTAAGAAAGCAAAGATGCAAAAATTAAAT[G/T]AATCTTCGTTAACGGCAAATAATTGCATCTTGTTA	K	2	1	2	1	1	r		SALP_103334	TP11283	Contig11346	3152	danzferg_second.tsv	0.768	recommended
100525883	Affx-472328984	AX-181914038			CTGCAATCTAGAGCCATAATCATTAAGCCTAATTC[G/T]ATGTAAAAAGAAATATGCATATTTTCTGCATAGAT	K	2	1	2	1	1	r		SALP_103336	TP11301	Contig35	618979	danzferg_second.tsv	0.742	recommended
100525884	Affx-472328985	AX-181914039			CCCATGAACTTAATTGTCAAGTTGCTTTTATCAAC[C/T]TGTCAAAGGATTGACAATTAAAACAGCCTCCTTTA	Y	2	1	2	1	1	f		SALP_103337	TP1131	Contig550	2582249	danzferg_second.tsv	0.714	recommended
100525885	Affx-472328986	AX-181914040			GCTTTTGGGCTGTTCAGACTACAGGAAAAAGAACC[A/G]ACTCAAATATGCATAAAAATGTGATTTTAGTGACT	R	2	1	2	1	1	r		SALP_103338	TP11316	Contig2882	804787	danzferg_second.tsv	0.668	recommended
100525886	Affx-472328987	AX-181914041			TAAGACATGCATATTTGATGTTAACTAAGAGGATG[G/T]GGATTCAGAATGCTTTTAAGATGTGTTGATTTTTC	K	2	1	2	1	1	r		SALP_103339	TP11323	Contig2195	148059	danzferg_second.tsv	0.8	recommended
100525887	Affx-472328988	AX-181914042			AGTAAAAGTAATGCATATTTGCAGGTGTTGCTGCT[G/T]TGGCCATTGAGAACAGCGAGGGAGGGAAGT	K	2	1	2	1	1	f		SALP_103340	TP11330	Contig1821	593316	danzferg_second.tsv	0.638	recommended
100525888	Affx-472328989	AX-181914043			TTTGTGGTTGTGGGTTTACTGTTGTGGGTTTTATG[C/T]TGTTAGCAATGCTCAGTCACCTATAGTTACTTTCT	Y	2	1	2	1	1	r		SALP_103341	TP11340	Contig851	74939	danzferg_second.tsv	0.744	recommended
100525889	Affx-472328991	AX-181914044			CCATCTCCACTAATCCACCATGAAGACGACAAATC[A/C]TTTTAAAATGTGCATTTGTGGCATTTGAACAAATA	M	2	1	2	1	1	r		SALP_103343	TP11367	Contig2955	824649	danzferg_second.tsv	0.634	recommended
100525890	Affx-472328992	AX-181914045			AAGACTGATTGTTCCAGAAGCATGCATATTTTACC[C/T]ATCTGAGCCAGGGCTTTGGGAGTATAAGCCAGACG	Y	2	1	2	1	1	f		SALP_103344	TP11379	Contig4864	712779	danzferg_second.tsv	0.704	recommended
100525891	Affx-472328993	AX-181914046			TCCAGCATCCTCATCCTCCGCACTCTTCAC[C/T]TTCAGTACTCCAGCATAGATGTTCGTCCGG	Y	2	1	2	1	1	r		SALP_122226	JLBFK_00259039947	Contig3	1710760	JLBFK_GROUP5.tsv	0.696	recommended
100525892	Affx-472328994	AX-181914047			CAAATTAAGCATTGAATTCACAACTCTAAATAGTC[C/T]TGATACAGCCTACCCAGATGATTGTAGTTGTACAG	Y	2	1	2	1	1	r		SALP_103348	TP11389	Contig62	3697979	danzferg_second.tsv	0.712	recommended
100525893	Affx-472328995	AX-181914048			CTGAGCATCAGTCCTATTTTGAGCAGCGCATCCCG[C/T]GTGTACTTCATAAAATATGCATAATGTATGACAGC	Y	2	1	2	1	1	r		SALP_103351	TP11394	Contig2487	178634	danzferg_second.tsv	0.736	recommended
100525894	Affx-472328996	AX-181914049			ACTAAAATCAGCTTTTATAATGCTGATAAAGATCG[C/T]ATTACAAACGATCCCTAACTACAGATTCATTCTGT	Y	2	1	2	1	1	r		SALP_103352	TP11399	Contig4983	33841	danzferg_second.tsv	0.714	recommended
100525895	Affx-472328997	AX-181914050			CCTGCAGTGGGCCAGGTAGTAGCTTCTCTGCAACA[A/C]GTTGGGTGTTTGTTTCAGGCGCAGCACGTTATGCA	M	2	1	2	1	1	f		SALP_103353	TP1142	Contig1024	1514821	danzferg_second.tsv	0.622	recommended
100525896	Affx-472328998	AX-181914051			TTTAGACTAGAACATAATGCATATTTTTATTAAAT[G/T]TTTGTCTTGTGCTCTGGTAGCAATACACACTGTGT	K	2	1	2	1	1	r		SALP_103354	TP11437	Contig2072	764052	danzferg_second.tsv	0.694	recommended
100525897	Affx-472328999	AX-181914052			ATAAGATCAGTGGTAACCTTAATGAAGGTGGGGGG[A/G]AAAAATATGCATTGGACAAGTATTGGAGTGGGGCC	R	2	1	2	1	1	r		SALP_103355	TP11440	Contig1360	17656	danzferg_second.tsv	0.728	recommended
100525898	Affx-472329000	AX-181914053			TGCATATTTTTTTCATGCAGAATTTTGAATATTCG[C/T]ATGAAAATCTGTCGCCAATTGGATGGAAACCTAGC	Y	2	1	2	1	1	f		SALP_103358	TP11473	Contig3143	1823472	danzferg_second.tsv	0.682	recommended
100525899	Affx-472329001	AX-181914054			GGAAACCCTGGTCTAAACAGATCATGTTAGGACAG[C/T]AGTCATGTTATTCTGTGCCATTTGTGTGTCTTCAA	Y	2	1	2	1	1	f		SALP_103359	TP11487	Contig2230	13830	danzferg_second.tsv	0.722	recommended
100525900	Affx-472329002	AX-181914055			ACACCCGTAGGCATATTATAGTTTATGCATCAAAA[C/T]CAAAACAAATCTAACTTTATTTGTCACATGCGCCG	Y	2	1	2	1	1	f		SALP_103361	TP11496	Contig7165	12111	danzferg_second.tsv	0.678	recommended
100525901	Affx-472329003	AX-181914056			TCAAAAGGTCTGGCTTTTAAATAATTATATTATTC[A/C]GATTTACACTTCCATCATTCATCTATTTGTTTATG	M	2	1	2	1	1	r		SALP_103362	TP11508	Contig1672	3308749	danzferg_second.tsv	0.77	recommended
100525902	Affx-472329004	AX-181914057			CCAAATGCATCAAAATAGGAATGTCAGTAAGGGTT[A/C]TTTTTTTCAACCGGTTAGTCTCCACCATCAACCAG	M	2	1	2	1	1	r		SALP_103363	TP11514	Contig1318	122625	danzferg_second.tsv	0.628	recommended
100525903	Affx-472329005	AX-181914058			TTATCAAGCAAATACAGTTATTTTCGGGGGAAATG[A/G]AGTTGTTTGATGCATGGTAATTATGATAATGGTAG	R	2	1	2	1	1	r		SALP_103364	TP11535	Contig6978	14108	danzferg_second.tsv	0.734	recommended
100525904	Affx-472329006	AX-181914059			TTTGGTGGACAAAAGAGCACCCACAGGCCTGAAAG[A/G]CATGGCTTGAAAGCAGCAATGAATGCATCCATTCC	R	2	1	2	1	1	r		SALP_103365	TP11592	Contig5955	67648	danzferg_second.tsv	0.664	recommended
100525905	Affx-472329007	AX-181914060			CTCGCAGAATGATAAGATAGCTTTACATGTGTTGA[A/C]TCGGTAATGGCGTGGCTCTCTGGCTGTTAGCTGTA	M	2	1	2	1	1	f		SALP_103366	TP11605	Contig13736	778	danzferg_second.tsv	0.658	recommended
100525906	Affx-472329008	AX-181914061			CACAACACCACATACCTTCACTGTTGCATTCATAT[C/T]ACACACACACACAGACGCACGCACACGCACACACG	Y	2	1	2	1	1	f		SALP_103367	TP11607	Contig4962	18102	danzferg_second.tsv	0.71	recommended
100525907	Affx-472329009	AX-181914062			AGTATGTATATATAAAGAAAAGGCTATCCATGTAA[C/T]GGTTATTTG	Y	2	1	2	1	1	f		SALP_103369	TP11618	Contig18385	2221	danzferg_second.tsv	0.69	recommended
100525908	Affx-472329010	AX-181914063			GAGTATTTGAAAAAAACTGGACAAATCTATTGTAG[C/T]TATGCATAATCGATGGATATGGTACAGTAGAACAT	Y	2	1	2	1	1	f		SALP_103371	TP1162	Contig2724	89083	danzferg_second.tsv	0.726	recommended
100525909	Affx-472329011	AX-181914064			TGAAATGTGACAACTACATGTTCAAGTGATTGCAT[C/T]AAATCACCTGACTGTTTCTATGTCTGTTAGTAAAT	Y	2	1	2	1	1	f		SALP_103372	TP11629	Contig3092	8432	danzferg_second.tsv	0.66	recommended
100525910	Affx-472329012	AX-181914065			CAAATTAAAGCTATGATGGCCCTGATGAAACTCAG[C/T]GCTTGTTTATCTTGTGCGATTTGATGCATCTGCCC	Y	2	1	2	1	1	f		SALP_103373	TP11638	Contig3439	4406322	danzferg_second.tsv	0.724	recommended
100525911	Affx-472329013	AX-181914066			GTGTATCTTATCTTATTAGCCAGGAGATTCCTTCT[A/G]AAGTGTAATATAGAAGTTTATGAATTCATTTTAAC	R	2	1	2	1	1	f		SALP_103374	TP11647	Contig3346	1528965	danzferg_second.tsv	0.728	recommended
100525912	Affx-472329014	AX-181914067			CAACATCGGAGGAGTGTTCTGTGACGGCGCTCTCT[A/G]ACTTCTGTGCATACTGAGGCTTTGTTAAAGATTTA	R	2	1	2	1	1	r		SALP_103375	TP1166	Contig2312	409996	danzferg_second.tsv	0.67	recommended
100525913	Affx-472329015	AX-181914068			ACAACCATCATTCAATACTCAGTATGGGGCTGGGT[A/G]CTGACTTGAGAAATTAGGGCATAAATCAGTCAGTG	R	2	1	2	1	1	r		SALP_103378	TP11722	Contig4544	2310	danzferg_second.tsv	0.718	recommended
100525914	Affx-472329016	AX-181914069			GGAGGAAGCAGCACCCACATTACCAGAGTCTGACT[A/G]CTTTGTGAAAGAGGCTACTTGAGCACTGTGTTCTG	R	2	1	2	1	1	r		SALP_103379	TP11723	Contig1499	1873547	danzferg_second.tsv	0.626	recommended
100525915	Affx-472329017	AX-181914070			GAAGCCAGATCTTAGGCATATGCATAACTAGACAC[C/T]GTTCTCACATCTTCATGTCGCGCCTCGTCAACCTT	Y	2	1	2	1	1	f		SALP_103380	TP1173	Contig4876	509244	danzferg_second.tsv	0.67	recommended
100525916	Affx-472329018	AX-181914071			ATTCTATGCATGTAAATGAATACTGACAACTGACT[C/T]CCCATGGGGCACACTGTTGATGCATTTAGCCGGCT	Y	2	1	2	1	1	f		SALP_103381	TP11744	Contig844	511634	danzferg_second.tsv	0.72	recommended
100525917	Affx-472329019	AX-181914072			CTTTCCTGTGGTTCAGTGGAGCGGTTGCCTACCTT[G/T]GAGCTGAAGGATGTTGATGCATTTGGGCAGTACTG	K	2	1	2	1	1	r		SALP_103382	TP11758	Contig4877	87342	danzferg_second.tsv	0.63	recommended
100525918	Affx-472329020	AX-181914073			GTGTCTGTCCAGCGATGACGCTTGGCTATAGATAA[C/T]CACGAGTGGTTGATGCATAGTTTTTATTATTCATG	Y	2	1	2	1	1	f		SALP_103383	TP11793	Contig1996	2485017	danzferg_second.tsv	0.752	recommended
100525919	Affx-472329021	AX-181914074			TACAAAACCAGTCTAATTGGTATGAACGGCAGTAG[G/T]TGATGCATTTCCTGCTTTTACTGATGCAGGAAAAT	K	2	1	2	1	1	f		SALP_103385	TP11832	Contig14130	7925	danzferg_second.tsv	0.684	recommended
100525920	Affx-472329022	AX-181914075			CATAGTTGATACAATAGTTGATGACATAGTTGATA[A/G]CATAGTTGATACATAGTTGATACTGTTACATAGTT	R	2	1	2	1	1	f		SALP_103386	TP11836	Contig798	296	danzferg_second.tsv	0.732	recommended
100525921	Affx-472329023	AX-181914076			AATGTAATTCTCCACATGGTGATGTATCCTAAATA[A/G]GTAAACAAAGGTAGACAAATGCATTATTCTTCTTT	R	2	1	2	1	1	r		SALP_103387	TP1184	Contig8892	315212	danzferg_second.tsv	0.676	recommended
100525922	Affx-472329024	AX-181914077			CATTTGGTTTATGAAACTTTTTTCAGCAGTTTACA[C/T]GGTCAGTTAATAGTTATGCATGTTGTACTTCAGGT	Y	2	1	2	1	1	r		SALP_103388	TP1185	Contig962	19741	danzferg_second.tsv	0.702	recommended
100525923	Affx-472329025	AX-181914078			AAAATATTAGCACTTCACCATACATACAGTGGCTT[G/T]CGAAAGTATTCACCCCCCTTGGCATTTTTCCTATT	K	2	1	2	1	1	f		SALP_103390	TP11905	Contig22338	1324	danzferg_second.tsv	0.626	recommended
100525924	Affx-472329026	AX-181914079			CCTGGCCAAAGGATTATAAGGGTAAAGATGGAGAT[G/T]GCAGGCTTGATGCATATAGTAACTACACTGAACCA	K	2	1	2	1	1	r		SALP_103392	TP11926	Contig2099	242124	danzferg_second.tsv	0.724	recommended
100525925	Affx-472329027	AX-181914080			ATCAATAAAGATATAAACCCACTTAAAATATAGAA[A/C]ACTGCATACATTATGTGGGTCTGGCGTTAATATGA	M	2	1	2	1	1	f		SALP_103397	TP12023	Contig958	96672	danzferg_second.tsv	0.73	recommended
100525926	Affx-472329028	AX-181914081			ATTACCACCATGATGTGGAATAAAAATGACTGTTA[C/T]TGATGCATGTCATTTTCCCTCCCAGGAACAAAGAG	Y	2	1	2	1	1	f		SALP_103398	TP12024	Contig193	124004	danzferg_second.tsv	0.674	recommended
100525927	Affx-472329030	AX-181914082			GTGTGTCGACACTACTGTATGCATCAATAAGGTTG[G/T]CTTCATAGCAATGGTTATCAACTGCACTACAGAAA	K	2	1	2	1	1	f		SALP_103400	TP12030	Contig1663	2375681	danzferg_second.tsv	0.616	recommended
100525928	Affx-472329031	AX-181914083			TTCTTAACACAGATTATAAACGATATGCATCAATA[A/G]TAGCCAAAAGAATGGAGAACATAATCCCAGAATTG	R	2	1	2	1	1	f		SALP_103401	TP12032	Contig1702	2580406	danzferg_second.tsv	0.724	recommended
100525929	Affx-472329033	AX-181914084			ATTCACTGTACCAGCATCATGTTCTCTAAAACATA[C/T]CATCTGAAATACTGTCATGATGACTAGGTCTCTCT	Y	2	1	2	1	1	f		SALP_103407	TP12065	Contig9761	31111	danzferg_second.tsv	0.702	recommended
100525930	Affx-472329034	AX-181914085			TGCATCAATATACCCAGTCAATACAAAGATACATG[C/T]GTCCTTCCTAACTAAATTGCAGGAGAGGAAGGAAA	Y	2	1	2	1	1	r		SALP_103408	TP12070	Contig1557	856396	danzferg_second.tsv	0.67	recommended
100525931	Affx-472329035	AX-181914086			GTTGCATGCATCAATCAATGGTTGCATACCACATC[A/G]TCAAGGGCACCATATTGCTATAACATATGATCTGG	R	2	1	2	1	1	f		SALP_103409	TP12087	Contig3150	1529613	danzferg_second.tsv	0.654	recommended
100525932	Affx-472329036	AX-181914087			CCAGACATACAGTATAAGAACCAAAAGGTGGAGTC[C/T]AGGGAGGTGGAGGCAGCAGTAAAGCAATAGCACAA	Y	2	1	2	1	1	f		SALP_103410	TP12102	Contig1625	497982	danzferg_second.tsv	0.688	recommended
100525933	Affx-472329038	AX-181914088			CATCATGAGGTCCACCAGATGCATCAATCTCTTTG[A/C]GTTCCGAAGGAAGTCATTCATTGTCATTGGAGCAG	M	2	1	2	1	1	f		SALP_103414	TP12113	Contig4376	167936	danzferg_second.tsv	0.606	recommended
100525934	Affx-472329039	AX-181914089			CTGACCTTTTAGAACCTAATGGGGGTTGGGAAAGT[G/T]GTCTGACAGCATTCTTTTGTGAATTAATTGTGTTT	K	2	1	2	1	1	f		SALP_103415	TP12121	Contig1414	3483586	danzferg_second.tsv	0.686	recommended
100525935	Affx-472329040	AX-181914090			AACAGTTAATGAAATTCAGTACCACAACTCTGCAT[G/T]GATGCATTATAGCCTATTGATTAGCAACTCATCTT	K	2	1	2	1	1	r		SALP_103417	TP12133	Contig2986	1043582	danzferg_second.tsv	0.686	recommended
100525936	Affx-472329041	AX-181914091			AGTTATTCCAGTTATATGTAATGAACACAGTTATT[C/T]CAGTTATGCATAATGAACACAGATAATCCAGTTAT	Y	2	1	2	1	1	r		SALP_103419	TP1215	Contig2926	106711	danzferg_second.tsv	0.674	recommended
100525937	Affx-472329042	AX-181914092			TGTAATTGACGTTTATGCACCAATTATACATAATT[A/G]ATGCATTTAATCATACATTAAAATATAATAGAAAT	R	2	1	2	1	1	f		SALP_103420	TP12169	Contig604	155556	danzferg_second.tsv	0.614	recommended
100525938	Affx-472329043	AX-181914093			TCCCATATCCACAATGCATCAATTTTTAAGGTATG[C/T]CATTTACATTTGTTTTGAGAGCGACTATTGTCAAT	Y	2	1	2	1	1	r		SALP_103422	TP12196	Contig1589	6872	danzferg_second.tsv	0.734	recommended
100525939	Affx-472329044	AX-181914094			CATTGCATGCATTGCAAAGTCTATGTTGGGAGCCT[C/T]CCCCAGTTCAACGAGTCATTAATCTCTTGTCATTT	Y	2	1	2	1	1	f		SALP_103423	TP12214	Contig2427	442743	danzferg_second.tsv	0.656	recommended
100525940	Affx-472329045	AX-181914095			CTGTTTTTCCTTCCTTTTTTCCCCCATTTCCCCTT[G/T]CTTTTTTTTTCTTGTGATGCATGCTTCATGAAGGA	K	2	1	2	1	1	r		SALP_103424	TP12232	Contig8075	531130	danzferg_second.tsv	0.646	recommended
100525941	Affx-472329047	AX-181914096			TGCAACCACAATCGCTGTATAAATATAGCCTGGCA[G/T]TACAGACATACATTGTGATGCATTTTCTACTAAGT	K	2	1	2	1	1	f		SALP_103426	TP12248	Contig4311	683731	danzferg_second.tsv	0.728	recommended
100525942	Affx-472329048	AX-181914097			GTGTAGACTGTCTGTATAAATAGGTTGTTTTAAAG[A/G]GAAGTCTTATGAGTATGTTCAAACCATGCTTTCAT	R	2	1	2	1	1	f		SALP_103427	TP12286	Contig4391	98156	danzferg_second.tsv	0.73	recommended
100525943	Affx-472329049	AX-181914098			GGATCGTTAATTCATACCATTTCTAGAAAATAAAT[G/T]AAAACAATAAATTCCCTGTGGCATAATTGTATAAC	K	2	1	2	1	1	f		SALP_103428	TP12290	Contig62	1340132	danzferg_second.tsv	0.718	recommended
100525944	Affx-472329050	AX-181914099			AATATATGCCACACAGCACACGACTTTATCCAAAG[A/C]AACTTACAGTAGTGTATTTTTAATAGGCCTATGTG	M	2	1	2	1	1	r		SALP_103432	TP12359	Contig3504	798571	danzferg_second.tsv	0.742	recommended
100525945	Affx-472329051	AX-181914100			TTACTCAATTATTTTGATCAATGGTGAGCTCAACC[A/G]TGATGTGATGCATTTTAAATAGTAAATTGCTATTA	R	2	1	2	1	1	r		SALP_103433	TP12363	Contig3555	156555	danzferg_second.tsv	0.6	recommended
100525946	Affx-472329052	AX-181914101			TGACTGGTACAGTATGTGTTTGGATATAGTCTATC[A/C]AGATGTGATGCATGTCAAGTAACTATACTCGTGCC	M	2	1	2	1	1	r		SALP_103434	TP12368	Contig1172	1077956	danzferg_second.tsv	0.668	recommended
100525947	Affx-472329053	AX-181914102			CCACTACATGGAGAAGAGGTGAAACCTACCAGTCA[C/T]GACTACATGTTCATGTGATGCATTAAATCACCTCA	Y	2	1	2	1	1	f		SALP_103435	TP12372	Contig3089	27556	danzferg_second.tsv	0.648	recommended
100525949	Affx-472329058	AX-181914104			CCATGAGTTTAGTTGGTGGATTCCCTCACCATCCG[A/G]TGATGCATCATGACGGCTACTCCTTCGCGGCAGCA	R	2	1	2	1	1	f		SALP_103440	TP12508	Contig1382	10767	danzferg_second.tsv	0.636	recommended
100525950	Affx-472329059	AX-181914105			TCATCAATTATTTTTTAATGTTCTCTGATGCATCA[C/T]GAGGCGCTACCCTTCGCAACAAGTTCTCTCTGTCA	Y	2	1	2	1	1	f		SALP_103441	TP12553	Contig949	850642	danzferg_second.tsv	0.698	recommended
100525951	Affx-472329060	AX-181914106			TGTTGTGAGGATGAGGCCTTCTGAAAATCAACTTT[A/C]CAGCCTTTTCTTACAAACACCTGCTTTGAATATGG	M	2	1	2	1	1	f		SALP_103443	TP12567	Contig9274	65742	danzferg_second.tsv	0.732	recommended
100525952	Affx-472329061	AX-181914107			ATCTGGGGCAATTTTGCTTCAAAACTGAAGGAACA[A/G]AGAAACAGTGAAAACCCTCAGATACACACAGTATG	R	2	1	2	1	1	r		SALP_103446	TP12616	Contig1056	2534868	danzferg_second.tsv	0.664	recommended
100525953	Affx-472329062	AX-181914108			GTGGTCAAGCAGGAAGCCTCTGGTACAACAGGAAG[C/T]TCCAAGTAGCGTTGGCGAAAGAAATATTTATCTCT	Y	2	1	2	1	1	r		SALP_103448	TP12663	Contig649	2036326	danzferg_second.tsv	0.71	recommended
100525954	Affx-472329063	AX-181914109			CCATAATGTATACAGCTATGCATCACTCAGTCCGC[A/G]TGGTTGATATAGCTATATATAATACTCACACACAG	R	2	1	2	1	1	f		SALP_103449	TP12666	Contig5100	740771	danzferg_second.tsv	0.666	recommended
100525955	Affx-472329064	AX-181914110			ACCGTGAGCTCTCATCACTATCATACTTACAAACG[C/T]GCTCTACCTTTGACAGACAGACTGCAAGGTTTTTC	Y	2	1	2	1	1	f		SALP_103450	TP12677	Contig1814	826712	danzferg_second.tsv	0.676	recommended
100525956	Affx-472329065	AX-181914111			CTTTTCACCAACAAGATGTCATGCTCCAGCTTCTG[A/G]TATTGTTCTGTGGTGATAAGTTGATCGTGTTGAGA	R	2	1	2	1	1	r		SALP_103451	TP12688	Contig3633	381825	danzferg_second.tsv	0.696	recommended
100525958	Affx-472329067	AX-181914112			GGAGCTGTTTTTTACACACCAATTCTTCATCTGTT[A/C]CAATCTGTGGTGTTGCACTAGATGATACTTGAGAG	M	2	1	2	1	1	f		SALP_103453	TP12699	Contig2295	648439	danzferg_second.tsv	0.716	recommended
100525959	Affx-472329068	AX-181914113			TCATATAAGTTCTGCTTTGCACCCTGGATCCAAAT[G/T]ACTTTCAATCACTTTGTTCTGGGCAGCGGTCCAGC	K	2	1	2	1	1	f		SALP_103455	TP12705	Contig4279	152865	danzferg_second.tsv	0.744	recommended
100525960	Affx-472329069	AX-181914114			AGGCTCTTTTTAACCGTTGCCAAGTTTCACCAAGC[A/C]CTCCCTCGCAGAAGCCTCTGTGTTTACACTGCAGT	M	2	1	2	1	1	f		SALP_103456	TP12719	Contig2051	198849	danzferg_second.tsv	0.732	recommended
100525961	Affx-472329071	AX-181914115			TGCATCACTGCTTGGTATGGCAACTGCTTGGCATC[C/T]GACCACAAGGAGCTAAATAGTGTAATGCATTCGGG	Y	2	1	2	1	1	r		SALP_103460	TP12726	Contig3900	42797	danzferg_second.tsv	0.714	recommended
100525962	Affx-472329072	AX-181914116			TGTTAGAAGCATCACTGGCAACAGAAATACACAGG[C/T]TCATCCAACATATCCCATATAGTCTTTGGTCCTAA	Y	2	1	2	1	1	r		SALP_103461	TP12728	Contig3	2063640	danzferg_second.tsv	0.73	recommended
100525963	Affx-472329073	AX-181914117			AATTTCGGCTATTTATGCATCACTTCCGTCCGTAG[C/T]TGTAGCCAATCTAGTCACAACCTAGTTTAACTATT	Y	2	1	2	1	1	r		SALP_103463	TP12782	Contig1568	3442786	danzferg_second.tsv	0.712	recommended
100525964	Affx-472329076	AX-181914118			AGATCTGAAGGTTATGGCTGGAGTAGCTACAGGGG[G/T]GTTCGGAGGGAATATAGATCATGGAAGCATGTACA	K	2	1	2	1	1	r		SALP_103469	TP12896	Contig1499	1741302	danzferg_second.tsv	0.634	recommended
100525965	Affx-472329077	AX-181914119			TGCATCAGAGAGGGGGATGTCATCTGGGACAAATA[G/T]CAATGCATTTGTGTTATGTCAGTGGGGAGCAATGT	K	2	1	2	1	1	f		SALP_103470	TP12899	Contig1631	293172	danzferg_second.tsv	0.686	recommended
100525966	Affx-472329078	AX-181914120			GACTGTGTCCGAATATCCATACCTGCATCCTAAAT[C/T]GTAGGCCGTTTGAGAATGCGAAAAAAAAGTTTAAT	Y	2	1	2	1	1	r		SALP_103471	TP12914	Contig3486	3753568	danzferg_second.tsv	0.67	recommended
100525967	Affx-472329079	AX-181914121			AAATTGAACAACACAGAAAGTAGATCACTCTGTCA[A/C]TATTAATTTGTAACAGAGAAGCGTATGAGAAGGAA	M	2	1	2	1	1	r		SALP_103472	TP12916	Contig1995	1999346	danzferg_second.tsv	0.732	recommended
100525968	Affx-472329080	AX-181914122			GACTGCCAGACCTAATGAGGTTTAACATGTATCAG[A/C]TAGGGCTTGTTGACAGACTGCCAGACCTAATGAGG	M	2	1	2	1	1	r		SALP_103473	TP12929	Contig7451	49088	danzferg_second.tsv	0.608	recommended
100525969	Affx-472329081	AX-181914123			ATCTCTTGACAACATCACTCTGGAACAAAGAAATC[G/T]CATTCATTTTTAAACCCTGAACCATTATTTTCCTG	K	2	1	2	1	1	r		SALP_103474	TP12934	Contig985	5249430	danzferg_second.tsv	0.74	recommended
100525970	Affx-472329083	AX-181914124			TTGGGGTAATTGTACTCTAAACAACATTTTGAAGG[A/C]ATTTATGTGAAAGCATATGCAGTGCCGAGTTACCT	M	2	1	2	1	1	r		SALP_103477	TP12948	Contig2270	52259	danzferg_second.tsv	0.712	recommended
100525971	Affx-472329084	AX-181914125			CTTTTAGATCATAATGCATCAGATTACATGGGCGG[A/G]TTTTAAAGATGGTCTGAGATGTACTCGTAATGGAT	R	2	1	2	1	1	r		SALP_103478	TP12956	Contig1232	2225565	danzferg_second.tsv	0.704	recommended
100525972	Affx-472329085	AX-181914126			TCAATGGAATAAATGCATCAGATTACATTGGCACA[G/T]AACATGCTTTATCTTGCCAGTTGCTGTCTTTGTTC	K	2	1	2	1	1	f		SALP_103479	TP12957	Contig5210	7835	danzferg_second.tsv	0.67	recommended
100525973	Affx-472329087	AX-181914127			CAGCAATGCCTGGGCAGAGGAACACCACAGTCCTT[C/T]CATTTGCTGTAATTTGAACATGAGTTCAAACATCA	Y	2	1	2	1	1	r		SALP_103481	TP12972	Contig675	459856	danzferg_second.tsv	0.672	recommended
100525974	Affx-472329088	AX-181914128			GAGGGACACTACCTCCACACCCTGGTCAGC[C/T]TCTCCTTCTTCTCCAAGAAGAAACACCTTT	Y	2	1	2	1	1	r		SALP_126673	JLBFK_00261384777	Contig1928	845250	JLBFK_GROUP5.tsv	0.668	recommended
100525975	Affx-472329089	AX-181914129			TGTGTCTTATTTTCCCTACCCTCTATTCTCTTTCC[A/C]TCCTTATCATCTTATCACACACTGAACCTGCTCAC	M	2	1	2	1	1	r		SALP_103482	TP12974	Contig966	628856	danzferg_second.tsv	0.692	recommended
100525976	Affx-472329090	AX-181914130			GAGTCCTATTGTGTTGGTGAAACATAGATATGCAT[A/G]AGAACAGAACTAGTGGTCACCTACCCCAGGGCAGG	R	2	1	2	1	1	r		SALP_103483	TP1298	Contig2245	112895	danzferg_second.tsv	0.644	recommended
100525977	Affx-472329091	AX-181914131			GCAATGTAGAACTGTGGCTATACATGTTCCTACGT[G/T]CATGCTTGTGGCGTGTGTGTTTCTGTGCCTGTTTG	K	2	1	2	1	1	f		SALP_103484	TP12981	Contig1882	113449	danzferg_second.tsv	0.716	recommended
100525978	Affx-472329092	AX-181914132			GGATTCGCTTCACTCACAATTTGAATAACAGTGCT[A/G]ATGCATAATTTCACTTCCAATGTTTGCATGCATTT	R	2	1	2	1	1	r		SALP_103485	TP12984	Contig3980	293404	danzferg_second.tsv	0.656	recommended
100525979	Affx-472329093	AX-181914133			GCAGAGCCACGCTCATCCTAGAGCTAATTATAGAG[C/T]GTGAATTAACATGCTGATGCATTATGTATGAGAAT	Y	2	1	2	1	1	f		SALP_103487	TP13003	Contig2906	724537	danzferg_second.tsv	0.68	recommended
100525980	Affx-472329094	AX-181914134			AGTCTGACGCACAATACTTGGTTGTTATGCATCAG[C/T]GAGTCCTGGGAAATTCCACGGTAACAGAATGATGC	Y	2	1	2	1	1	f		SALP_103488	TP13030	Contig2153	1320893	danzferg_second.tsv	0.71	recommended
100525981	Affx-472329095	AX-181914135			AGAACCCTCATCTCACGGAACATTCTACACCATAA[A/C]TGTGATTCACCTCAGACTCAGAGCAGCGATACACG	M	2	1	2	1	1	r		SALP_103490	TP13106	Contig3439	900160	danzferg_second.tsv	0.664	recommended
100525982	Affx-472329096	AX-181914136			ATGGCAGCCATGCTAGACATACTGGCCATACTGGA[A/G]CTGCTGAAAGAGGTCTCCTGATGCATAGAAGAAGA	R	2	1	2	1	1	r		SALP_103492	TP13135	Contig2613	1112662	danzferg_second.tsv	0.672	recommended
100525983	Affx-472329097	AX-181914137			TGTTACTTTCTTTTCTCTGCTTTTTCTGTGTTGTG[G/T]TCTCTGTCATTCCCCTTTCTGGCACTCTGTATCTG	K	2	1	2	1	1	r		SALP_103493	TP13168	Contig1723	978193	danzferg_second.tsv	0.646	recommended
100525984	Affx-472329099	AX-181914138			GCTGGGTTAGAACCAACATGTGCTGATCAGGTAGG[G/T]TACTGCTGGGTTAGAACACCTGAAGGCTTGTAGAA	K	2	1	2	1	1	r		SALP_103495	TP13200	Contig6446	52591	danzferg_second.tsv	0.75	recommended
100525985	Affx-472329100	AX-181914139			GGATAGTGGGCCCATCTCAGGCCTCTCACACCATG[C/T]TATGTCACCCAAGTCCTTATTGTCTCCGATGATGA	Y	2	1	2	1	1	r		SALP_103496	TP13244	Contig2530	607176	danzferg_second.tsv	0.724	recommended
100525986	Affx-472329101	AX-181914140			GCCCCATAGATACATTTCCTCATACCGAGAGACAC[A/G]GGAAAGATAATGCGCGATGTTGTGTGTCATCACAA	R	2	1	2	1	1	f		SALP_103497	TP13245	Contig1002	322704	danzferg_second.tsv	0.622	recommended
100525987	Affx-472329103	AX-181914141			CCTGCATCAGTCTGCATCTCACAACCCTTCCTGTA[C/T]CAGTCTGCATCTCACAGCCTCTCCTGCATCCGTCT	Y	2	1	2	1	1	f		SALP_103499	TP13276	Contig7557	27054	danzferg_second.tsv	0.604	recommended
100525988	Affx-472329105	AX-181914142			ACGCTGTAATGCATAGAATTCACTGGCTTGTACGC[A/G]AAGCAGTAATCGTTTCAAGACATCTCCTGCCATGT	R	2	1	2	1	1	r		SALP_103501	TP13291	Contig11314	17227	danzferg_second.tsv	0.668	recommended
100525989	Affx-472329106	AX-181914143			GTACGTTGGTGTGATCACGTTGGCCAGTGATGATA[C/T]GATTGTTGCACTGATGCATTGCAAACGGTTGCACA	Y	2	1	2	1	1	f		SALP_103503	TP13309	Contig5719	849664	danzferg_second.tsv	0.674	recommended
100525990	Affx-472329107	AX-181914144			ATACAACTGAGCACTTACGAAGGCTTTATGCAAAC[A/G]GTCTTATGCATTGGCCCTTAACATTTTAATGTACA	R	2	1	2	1	1	r		SALP_103504	TP1333	Contig2153	768857	danzferg_second.tsv	0.73	recommended
100525991	Affx-472329108	AX-181914145			TTCATTGTTTGTTGAAAAAAGTCAAATGCATAAGA[C/T]GCCATTACTTGCAGTGTAGCCTTGCTTTATCGCAC	Y	2	1	2	1	1	f		SALP_103505	TP1334	Contig10809	12768	danzferg_second.tsv	0.724	recommended
100525992	Affx-472329109	AX-181914146			GTAGAATATTTCACATGCATCATAAAGTCCATAAA[A/C]CACAGAACCCTTTATCAATGACAACGTCAATCAAA	M	2	1	2	1	1	f		SALP_103508	TP13417	Contig7687	15033	danzferg_second.tsv	0.73	recommended
100525993	Affx-472329110	AX-181914147			GGTAAGAAAATTGAAATTTTGCATATAACAAGTGT[C/T]ATAACTGCATTATAATCCATTGTATCTACAGTGTT	Y	2	1	2	1	1	r		SALP_103509	TP13431	Contig8717	8650	danzferg_second.tsv	0.716	recommended
100525994	Affx-472329111	AX-181914148			CTATATTCTAAAAATGAAACAAATTCTAGTATTGG[A/C]CTTTGAGTGTGGACTGTATTATGATGCATACTGGA	M	2	1	2	1	1	f		SALP_103510	TP13455	Contig3486	2707207	danzferg_second.tsv	0.714	recommended
100525995	Affx-472329112	AX-181914149			GTTGACATAGTCCCAAAATGTTTTGCACATCAGTA[A/G]TCAAGTTTAAGATATCTAACTTTCAAAACACAAAA	R	2	1	2	1	1	r		SALP_103512	TP13541	Contig2951	94439	danzferg_second.tsv	0.724	recommended
100525996	Affx-472329113	AX-181914150			T[C/T]ATAGGAGTCGTCAACCCCAGAGGTCTTTCCTCACC	Y	2	1	2	1	1	r		SALP_103513	TP13581	Contig111	45665	danzferg_second.tsv	0.682	recommended
100525997	Affx-472329115	AX-181914151			TGCATCATAGGTTGAG[C/T]GCTCTACAGACATGTCCAATCCTACAATGACAACG	Y	2	1	2	1	1	r		SALP_103515	TP13596	Contig6665	1234375	danzferg_second.tsv	0.666	recommended
100525998	Affx-472329117	AX-181914152			CTAGATGTCAGCCATGCATCATATACAGAGTAGTG[C/T]TCAAAGGTGCTGATTGGTAGACTCCCTGGCACATT	Y	2	1	2	1	1	f		SALP_103519	TP13615	Contig1070	1622536	danzferg_second.tsv	0.692	recommended
100525999	Affx-472329118	AX-181914153			CAAAGCTACCAGTCTAATATGCATCATATAGTGAT[A/G]ATGATACCATACAGAATTGACATGCATATGCTTTG	R	2	1	2	1	1	r		SALP_103520	TP13619	Contig1016	160530	danzferg_second.tsv	0.744	recommended
100526000	Affx-472329119	AX-181914154			AGTATAAAGTTGCAAGTGACATTTAGTTTGTCCCT[C/T]CAGAAATATGATGCATGTTATCCTAAAAAAGCTTG	Y	2	1	2	1	1	f		SALP_103522	TP13660	Contig1708	225159	danzferg_second.tsv	0.682	recommended
100526001	Affx-472329120	AX-181914155			GCTGTTTAGGATTGAAAATATATAAATGTTCCTTT[C/T]GCCACTTACAGTATGTGTAGGCATAGGCAATCATG	Y	2	1	2	1	1	f		SALP_103523	TP13750	Contig3631	11277	danzferg_second.tsv	0.64	recommended
100526002	Affx-472329121	AX-181914156			TATATTCTTAAATTTGACACTCCATAGGTTATATG[A/C]TAAAGTGGATGATGCATCACTGTGTATATTCAGTG	M	2	1	2	1	1	r		SALP_103525	TP13757	Contig1993	323230	danzferg_second.tsv	0.766	recommended
100526003	Affx-472329122	AX-181914157			TACCACCTTTTCTTGATCTGGGAGGTACCCCGCAT[G/T]ATCTAGTTTTATAACCATCCGGGTTGAGTAAGGTG	K	2	1	2	1	1	r		SALP_103527	TP13796	Contig3980	152314	danzferg_second.tsv	0.72	recommended
100526004	Affx-472329123	AX-181914158			GTGATGTCTCATCGCGGGTCGTAGCAGGCTTTCTT[G/T]TATGCATCTATGTCCATGTCATGTTCCTTGTAAGC	K	2	1	2	1	1	r		SALP_103528	TP138	Contig1201	2026312	danzferg_second.tsv	0.754	recommended
100526005	Affx-472329125	AX-181914159			CTAAATCAGTGGTATTCAAGGTCAGGGGAACTGCA[A/G]TGGGGTTTTTGAGGAAATTTATTTATTGGTTTATT	R	2	1	2	1	1	f		SALP_103530	TP13830	Contig5417	350858	danzferg_second.tsv	0.65	recommended
100526006	Affx-472329126	AX-181914160			TTCCAAACAGCATTTGTTCTTTCCCTCCAATGTTC[A/C]GTCCTCTTTTTAGATTACGGCGAGAGAAATGAGAC	M	2	1	2	1	1	r		SALP_103532	TP13846	Contig3458	182472	danzferg_second.tsv	0.694	recommended
100526007	Affx-472329127	AX-181914161			CAGTATAAATAGTAAGATACATTGGCATTCTACAT[C/T]AATACTTTTTCTGTAATGTGATGGCCATTCATGAA	Y	2	1	2	1	1	r		SALP_103533	TP13859	Contig3460	1598010	danzferg_second.tsv	0.728	recommended
100526008	Affx-472329128	AX-181914162			GTTGGCTTGGTCTCAGGTTTTGCAGTGCTCCTAAT[G/T]GAAGTTCTACTGTATATGGCTTACTGCCTTGCTCA	K	2	1	2	1	1	r		SALP_103534	TP13877	Contig2588	51873	danzferg_second.tsv	0.676	recommended
100526009	Affx-472329130	AX-181914163			CATTTCCTGTCTCCCCCCACCCCCAAATCTATTCT[G/T]AAATATCATTAATTGGTCACCCAGTGCAATATCAA	K	2	1	2	1	1	r		SALP_103537	TP13911	Contig4993	1526	danzferg_second.tsv	0.69	recommended
100526010	Affx-472329131	AX-181914164			TTATGCAAATAAAATAATGCATCATGCTGTATCTG[G/T]CATACTGTCCTGAATGCACACAAAGAATGTCAACT	K	2	1	2	1	1	r		SALP_103538	TP13925	Contig1893	2866650	danzferg_second.tsv	0.712	recommended
100526011	Affx-472329132	AX-181914165			CCACAATGCATCATGGATTTGATGCTCTCGAACAT[A/G]GCAAGTGGCATCCCCTCATACCCCTACATTATCAT	R	2	1	2	1	1	r		SALP_103539	TP13936	Contig1023	595900	danzferg_second.tsv	0.606	recommended
100526012	Affx-472329133	AX-181914166			AGAAGGTGATATCCCAGCAATGCTAACAAGGTAAC[C/T]CCTGCTACCACTAACACTGCCCATGATGCATACTT	Y	2	1	2	1	1	f		SALP_103540	TP13959	Contig1709	2559744	danzferg_second.tsv	0.61	recommended
100526013	Affx-472329134	AX-181914167			CTGTCCTGCTATTCTAGGTAGGCAGCCACTACGGT[A/C]TCCTACCCATGATGCATCACTCTCCTGGTCGTTGA	M	2	1	2	1	1	f		SALP_103542	TP13967	Contig1723	1061623	danzferg_second.tsv	0.618	recommended
100526014	Affx-472329135	AX-181914168			TTCCTTTTCCGAATGAGCGGTTATTAGAATGTATA[A/C]GATTCTGTATTTATGGTAGCATAGCTTCTCAA	M	2	1	2	1	1	f		SALP_103544	TP1399	Contig2189	1770976	danzferg_second.tsv	0.764	recommended
100526015	Affx-472329136	AX-181914169			TGCATCATGTAAATACTCTAAAACCGGTTAATCTC[A/C]ATATCTAATTTCCTTAATCTGCATTGATCTGATAA	M	2	1	2	1	1	r		SALP_103547	TP14011	Contig1535	415917	danzferg_second.tsv	0.69	recommended
100526016	Affx-472329137	AX-181914170			ACTTAGTGATTAATGACATTGTTTCTTCTTTGAGG[A/G]ATTGTTGTGCCATAATGTGTCCAGGCATTTAAAGC	R	2	1	2	1	1	f		SALP_103549	TP14019	Contig340	9507	danzferg_second.tsv	0.66	recommended
100526017	Affx-472329138	AX-181914171			CTATATTAACACATTAGATTATAACAGTTATTCAA[A/C]ATGATGCATCACCCCCCCCCCCCCCCCTATATTAA	M	2	1	2	1	1	f		SALP_103551	TP14072	Contig17850	2575	danzferg_second.tsv	0.644	recommended
100526018	Affx-472329139	AX-181914172			CACAAGGATGGAATGCAACACACAGTGCATCAGTG[C/T]ATGTCAGGAGCTTCCTCATCAAAGCATTGAGAAAC	Y	2	1	2	1	1	r		SALP_103552	TP14080	Contig965	45904	danzferg_second.tsv	0.72	recommended
100526019	Affx-472329140	AX-181914173			AATGTTCAATGAATCTTCAAAGACAATGAGCAGAG[C/T]AAGCTAGCTCTTGGAGGCCATTACCTAACCGTGAA	Y	2	1	2	1	1	f		SALP_103553	TP14109	Contig20085	6051	danzferg_second.tsv	0.738	recommended
100526020	Affx-472329141	AX-181914174			ACTCCCAACACATAAGTAAGAACAATCCAAGAGAG[A/C]TGTATTGCGCTACTGTTCACAATAAGCTACCAGTC	M	2	1	2	1	1	r		SALP_103555	TP14151	Contig3054	746829	danzferg_second.tsv	0.718	recommended
100526021	Affx-472329142	AX-181914175			GCTAGAAAATTAGAAGTCCTGCTTGTGAGGAGAGA[A/G]AAAAAAAAGGCATTTTCCAGCAAAGTTACCTAATA	R	2	1	2	1	1	f		SALP_103556	TP14153	Contig1996	2644290	danzferg_second.tsv	0.66	recommended
100526022	Affx-472329143	AX-181914176			ATTGGTCTTGTCATGTCACAAATGCAAGGCTACCA[A/G]TATCACCAGATGCATTTCTGATTGTAACCATGGTT	R	2	1	2	1	1	f		SALP_103557	TP14163	Contig1672	1975351	danzferg_second.tsv	0.786	recommended
100526023	Affx-472329144	AX-181914177			TGGGTTACAGCATCTGGGCTCCATATTTATGCATA[A/C]GCACAACTTGGTCATGCTACCCTCATCCAATTAGA	M	2	1	2	1	1	r		SALP_103559	TP1419	Contig2	237684	danzferg_second.tsv	0.66	recommended
100526024	Affx-472329146	AX-181914178			CAAATGATATCATACTCTATAGAATGCATGCCTAT[A/G]CACCATGAAATTAGAAGGAACGGTGACAAAATGTT	R	2	1	2	1	1	f		SALP_103563	TP14263	Contig2619	21669	danzferg_second.tsv	0.628	recommended
100526025	Affx-472329147	AX-181914179			AGCAATCTTGTTGTATGAATTTCCGATAGTGGAAA[C/T]GATGCATTTCGGATAATGGAACCTAATCAGTGCTG	Y	2	1	2	1	1	r		SALP_103564	TP14270	Contig740	1995270	danzferg_second.tsv	0.708	recommended
100526026	Affx-472329148	AX-181914180			TGTTCATATACTGCTGTTTCATGTACTGCATGTCT[C/T]ATATACTGCATGTTTCATATACTGCATGTTTCATA	Y	2	1	2	1	1	r		SALP_103565	TP14276	Contig13742	1513	danzferg_second.tsv	0.702	recommended
100526027	Affx-472329149	AX-181914181			TGTGCAATGTGTATTATACAAAGCTGTTATAAACA[C/T]CTTAGTATCACAATGGACATTAAAATGATGCATTA	Y	2	1	2	1	1	r		SALP_103567	TP14290	Contig1914	567473	danzferg_second.tsv	0.69	recommended
100526028	Affx-472329150	AX-181914182			ATTGAATATCTTCGCCAAAAGCAATGCATCATTTT[C/T]TTCCCCTGATAGTAACTCTGTATTAGAGGCAAACC	Y	2	1	2	1	1	f		SALP_103568	TP14300	Contig3150	1192965	danzferg_second.tsv	0.652	recommended
100526029	Affx-472329152	AX-181914183			TGCACTACTTTTGAAACAGAGACCTATGACAGAAG[A/G]AGAACACTATATAGGATAAAGGCTGCCATTTGGAT	R	2	1	2	1	1	r		SALP_103573	TP14339	Contig1917	172733	danzferg_second.tsv	0.678	recommended
100526030	Affx-472329153	AX-181914184			GTGTTAATGAGACAGATAAAAAAAAAAAAAAAGCA[A/C]AACAGGTTATACAGTACTTTACTGTATAATTGTAC	M	2	1	2	1	1	r		SALP_103574	TP14342	Contig3	1285990	danzferg_second.tsv	0.65	recommended
100526031	Affx-472329154	AX-181914185			CAATGGATACAGAGGGAAAGACGGATTGGATGTAC[A/C]AAGCAGACACTGTCTATACATTTATTTACAGTTAT	M	2	1	2	1	1	f		SALP_103576	TP14369	Contig3439	4647393	danzferg_second.tsv	0.674	recommended
100526032	Affx-472329155	AX-181914186			ATGATATTCTAATAACAGCCTATCCAAGACAAACA[A/G]CATTCAGGCTACATTACCAGGCCTGCTTGTAGCCT	R	2	1	2	1	1	f		SALP_103577	TP1437	Contig2082	172264	danzferg_second.tsv	0.786	recommended
100526033	Affx-472329156	AX-181914187			AATTCATATGAATCCCTCATTCCTGTTTGAGAAGT[G/T]ATCTTTTTAAGACCCAAACTGCTTTGAGTTCCCCC	K	2	1	2	1	1	r		SALP_103578	TP14375	Contig670	2781332	danzferg_second.tsv	0.714	recommended
100526034	Affx-472329157	AX-181914188			CCATATATGTGCCTTTTGAAAATAATTAAATAGAC[C/T]TCATGAATCATTACAGAAAGTATGGGAAATATGTA	Y	2	1	2	1	1	f		SALP_103579	TP14399	Contig1162	2456547	danzferg_second.tsv	0.718	recommended
100526035	Affx-472329158	AX-181914189			TTGAATATTACCATAATTGTTCCAAATGCATAAAA[G/T]ATAAATACACCAGGGCAAGGGATGACACATGGTCA	K	2	1	2	1	1	f		SALP_103580	TP144	Contig1709	547135	danzferg_second.tsv	0.74	recommended
100526036	Affx-472329160	AX-181914190			ATCCAATCTGATGATATATCAGCCAAACAGAATGA[G/T]TGATTGACTGTTTTGCTCACCAAAGCCTTTTATAA	K	2	1	2	1	1	f		SALP_103585	TP14438	Contig2293	154052	danzferg_second.tsv	0.732	recommended
100526037	Affx-472329161	AX-181914191			TGGTTGGCGTTTATCAAACAACCTTTGTTTTGTGT[A/G]TGTTTTGTTTCGTCCAAGACTGTGTGTGGATGCAT	R	2	1	2	1	1	r		SALP_103589	TP14473	Contig35	1348438	danzferg_second.tsv	0.728	recommended
100526038	Affx-472329162	AX-181914192			TATGCATCCACTATAGTTTCTGGATCCATGCTGAA[A/G]AGGAAATGGCACAATATAGTGAGCAATTTGTATAA	R	2	1	2	1	1	f		SALP_103592	TP14559	Contig1661	2194929	danzferg_second.tsv	0.7	recommended
100526039	Affx-472329163	AX-181914193			CTGTCAATATTTCTATCATTGATAGTGCCTATACT[G/T]TATCGCTGTTTTGAACTAACGCGGTAGGGAGTGGT	K	2	1	2	1	1	f		SALP_103593	TP1456	Contig1540	1339455	danzferg_second.tsv	0.738	recommended
100526040	Affx-472329164	AX-181914194			CATTCCTAATCAGAGCGCCACACAGAGAGAAGTGG[C/T]ATTAATGTTGGGTGAGGGACACAGAGAGAAGTGAG	Y	2	1	2	1	1	f		SALP_103594	TP14576	Contig1814	826612	danzferg_second.tsv	0.622	recommended
100526041	Affx-472329165	AX-181914195			TTTTATTTTCTGTGCTATGATTAAAGTGGAAAAAT[G/T]TATGGAGTTGTTTGGAGTTAGGCAGCTATATCCGG	K	2	1	2	1	1	r		SALP_103596	TP14649	Contig1640	483591	danzferg_second.tsv	0.73	recommended
100526042	Affx-472329166	AX-181914196			GAAGGCATGACGTCTGATGTGGAGACAAACCCAGA[A/G]GACCTGGATGCATTTTTAATAACTTCCACCTCAGC	R	2	1	2	1	1	f		SALP_103597	TP14665	Contig985	94950	danzferg_second.tsv	0.602	recommended
100526043	Affx-472329167	AX-181914197			AACCCCTTTTAAATGGACATGCATCCATCATTCGT[A/G]TCACACATTTTAAAGCCCATTTCATAGAGAATGAT	R	2	1	2	1	1	f		SALP_103599	TP14765	Contig722	337510	danzferg_second.tsv	0.716	recommended
100526044	Affx-472329168	AX-181914198			TGCATCCATCCATCCGCAAGAATGAACAATAAAGC[A/G]GCGACTGGTTATTATTGTCCAGACATTAAAATGTC	R	2	1	2	1	1	f		SALP_103600	TP14769	Contig2229	3066	danzferg_second.tsv	0.7	recommended
100526045	Affx-472329169	AX-181914199			CCTCTCCCAAATGATACAGTAATCCATCAATGATA[C/T]TCAGTTGAATGTTTGGTAACACTTTACTGTAGATT	Y	2	1	2	1	1	f		SALP_103601	TP1478	Contig2680	261345	danzferg_second.tsv	0.646	recommended
100526046	Affx-472329170	AX-181914200			CGGATTACATTGACCAGTATCACATCATGTGCAGC[C/T]TCTGAAATAGAGACCAAATGTAGATGGATGCATTA	Y	2	1	2	1	1	r		SALP_103602	TP14785	Contig1142	362484	danzferg_second.tsv	0.726	recommended
100526047	Affx-472329173	AX-181914201			TGGAGCCATCATGGTGGTGTGTCCATTAAAACACA[A/G]AGATGGATGCATTTTAACGGTCTGTTGCTAAGGTT	R	2	1	2	1	1	r		SALP_103605	TP14793	Contig882	1623775	danzferg_second.tsv	0.668	recommended
100526048	Affx-472329174	AX-181914202			ACATTTCTTTGTACAGCACTGTCATATGCATAAGG[A/C]CAAAACGTATGCTCTGTTCCTTTTTCATTTTGTTT	M	2	1	2	1	1	r		SALP_103607	TP1482	Contig612	3300267	danzferg_second.tsv	0.722	recommended
100526049	Affx-472329175	AX-181914203			AGGGGTGTGGTATGGTCAATATACGACGGCAAATG[G/T]CTGT	K	2	1	2	1	1	f		SALP_103608	TP1485	Contig32	1826383	danzferg_second.tsv	0.718	recommended
100526050	Affx-472329176	AX-158321799			TACTGAGAAAATAAAAAGCGTTGAAGAGAATAGGC[C/T]GTGCGGAAGGTGATCAATTAAAAGATTAAGCGTTT	Y	2	1	2	1	1	r		SALP_103609	TP14854	Contig26	4358940	danzferg_second.tsv	0.7	recommended
100526051	Affx-472329177	AX-181914204			GGTAAATTACTGTAATGCATCCATTAAGAGTAATT[A/C]ATGTAACCAAATTAGGGGATTAACGGTACATTTAC	M	2	1	2	1	1	f		SALP_103610	TP14858	Contig8301	12503	danzferg_second.tsv	0.696	recommended
100526052	Affx-472329178	AX-181914205			ACAGCTAATGCATAAGGACATGCAATGCAATTGAT[C/T]CCATATTACAATTACAGACACCACTTATTTTTTAT	Y	2	1	2	1	1	f		SALP_103611	TP1486	Contig2054	561323	danzferg_second.tsv	0.732	recommended
100526053	Affx-472329179	AX-181914206			GGAGAATAACTCTCCAACAAGGCCATGGGATAATG[A/G]ATGCAGGTAGAAACACTGTTAGAATAAATCATTTA	R	2	1	2	1	1	f		SALP_103612	TP14862	Contig9887	4688	danzferg_second.tsv	0.634	recommended
100526054	Affx-472329180	AX-181914207			TCCATTTGCCTGCTTCGAAAGTGTGTTAAAAAAAA[A/C]ATATCATAACCTGTCACATTAATAACTACAGGAAC	M	2	1	2	1	1	f		SALP_103613	TP14904	Contig3060	1112607	danzferg_second.tsv	0.682	recommended
100526055	Affx-472329182	AX-181914208			TCATCTGGTGTTTATATAA[A/G]TTATTGGTTGGGATGCATCTGACAAGCACTAGCTC	R	2	1	2	1	1	r		SALP_103618	TP14962	Contig3150	3400037	danzferg_second.tsv	0.75	recommended
100526056	Affx-472329183	AX-181914209			GAAGCACAGGCAACAAATGTTTGTGACCATGCCTC[A/G]ATGTACTCTTGGGATGCATTCGTTGTGCAGTCCAA	R	2	1	2	1	1	r		SALP_103619	TP14963	Contig1941	1559101	danzferg_second.tsv	0.688	recommended
100526057	Affx-472329185	AX-181914210			AAAATGAGGAATGTTCCTCAACAGTGAAAGCCTTG[A/C]AAGGTTGTATGATGGAATAAGGGTTTGTTTTATGA	M	2	1	2	1	1	r		SALP_103622	TP15008	Contig3610	243006	danzferg_second.tsv	0.7	recommended
100526058	Affx-472329186	AX-181914211			CTGTCCTTTAAAGCAGTGTGATATACAACTATTTC[A/G]TTACACTTAATGTGCTGGAGTGATTTAAGCAATCT	R	2	1	2	1	1	f		SALP_103624	TP15047	Contig140	73785	danzferg_second.tsv	0.736	recommended
100526059	Affx-472329190	AX-181914212			TCCCATAACATTTTAACATTGAAATATGTTCTACC[A/C]TTCAGCCTACAGTAGCAGCCAATG	M	2	1	2	1	1	f		SALP_103630	TP15072	Contig1520	614292	danzferg_second.tsv	0.674	recommended
100526060	Affx-472329191	AX-181914213			TACATTACATTGAACATCACACATTGGCTGCTACT[A/G]TATTCCCATGTTAAAACGTTATGGGATGCATTTTC	R	2	1	2	1	1	r		SALP_103631	TP15074	Contig1201	1523643	danzferg_second.tsv	0.718	recommended
100526061	Affx-472329193	AX-181914214			ACACCTATGCATCCCGATGAAGTCATTTAAATCGT[A/G]ATGTGTGTAATCGTATTCTAAATGGCTTTAATTTG	R	2	1	2	1	1	r		SALP_103638	TP15225	Contig7934	172266	danzferg_second.tsv	0.726	recommended
100526062	Affx-472329194	AX-181914215			TGGCACTCAGGCTAATTTCTGAAATATTTGACACT[A/G]AAAACATTAGGGATGCATTTTACAGAACATTGTAG	R	2	1	2	1	1	f		SALP_103639	TP15254	Contig1663	2909382	danzferg_second.tsv	0.708	recommended
100526063	Affx-472329197	AX-181914216			ACATACACAGAATGACATACACAGACACCGGCGGG[G/T]ATTACTGACTTCATGGAGAAACCCATGAGCTATAT	K	2	1	2	1	1	r		SALP_103643	TP1533	Contig1978	136813	danzferg_second.tsv	0.726	recommended
100526064	Affx-472329198	AX-181914217			ATTTAAAGTGCACGCCGGGGGTTTTCTGATCAAGA[G/T]CAGTGGCGATTTTGGCATGTAAATCTTGGTGGGGC	K	2	1	2	1	1	f		SALP_103645	TP15356	Contig3728	49854	danzferg_second.tsv	0.616	recommended
100526065	Affx-472329199	AX-181914218			GCATCCGATTCAAAGTTGGCATCTGATGATGACAG[C/T]TGTGTCTTCAGGCTTAGAGATAATACCTGGAACCA	Y	2	1	2	1	1	r		SALP_103646	TP15382	Contig2302	1852846	danzferg_second.tsv	0.742	recommended
100526066	Affx-472329200	AX-181914219			AAGATTACCACTCCTACCCTAGATCTAATGCATCC[G/T]ATTCTAGAAGCTGTATCAACAGCCTTGGAGAGACT	K	2	1	2	1	1	r		SALP_103647	TP15383	Contig10214	13102	danzferg_second.tsv	0.694	recommended
100526067	Affx-472329201	AX-181914220			TTTAAGGGGCCCGTAGCTACATTTTGATCATCAGT[G/T]CCAGGCGCGCCGGATGCATTATCTCGGAAACGGAC	K	2	1	2	1	1	f		SALP_103649	TP15427	Contig1304	1228980	danzferg_second.tsv	0.676	recommended
100526068	Affx-472329202	AX-181914221			ATGAGGCAATTGGTGGTCACACCAGATACTGACTG[G/T]CTTTCTGATTCATGGCGTTACCTTTTTTTTAAGGC	K	2	1	2	1	1	r		SALP_103651	TP15434	Contig129	503959	danzferg_second.tsv	0.728	recommended
100526069	Affx-472329203	AX-181914222			CATTTTTTGCAGTATTACTTGTGCCTTATTGCACA[A/C]CGGATGCATGTTTTGGAATATTTTTATTCTGTACA	M	2	1	2	1	1	f		SALP_103652	TP15437	Contig1452	941208	danzferg_second.tsv	0.626	recommended
100526070	Affx-472329204	AX-181914223			TGCCTGGAAAAAACAGAGTAGCCTAACTACATTCA[C/T]ATTATCCATAAAAATACAGTTTAGCAATCTGCTAC	Y	2	1	2	1	1	r		SALP_103653	TP15447	Contig2375	449461	danzferg_second.tsv	0.66	recommended
100526071	Affx-472329205	AX-181914224			CGTCTAACTGACTAGGCCGTGTCAATTTCAAGCCC[C/T]TGGATGGGAGCTTTGTTTCTAGGTCCCTGTTGACG	Y	2	1	2	1	1	r		SALP_103654	TP15460	Contig5417	407350	danzferg_second.tsv	0.648	recommended
100526072	Affx-472329206	AX-181914225			TGCTAGTTAGCCTCATGCACTCTCTGGGCATGTCC[A/G]TTTGTGTTGTAGTAGCCTGACTTTGGCTGTGGTCT	R	2	1	2	1	1	r		SALP_103655	TP15470	Contig2123	564029	danzferg_second.tsv	0.71	recommended
100526073	Affx-472329208	AX-181914226			GTGCTAATCAGTTATGAAGGCATCCTAATGCAGTT[C/T]CAAAGAGCTCACGAGTTGCAGTCTGTATGGTGGCG	Y	2	1	2	1	1	f		SALP_103658	TP15533	Contig3837	20636	danzferg_second.tsv	0.732	recommended
100526074	Affx-472329209	AX-181914227			TATGTTACTTTAAGTTAGGTTACATTACATTGGCC[G/T]ACCAATGTAATAGCGGCCGTATTATATAATACGAA	K	2	1	2	1	1	r		SALP_103659	TP15538	Contig2687	1339291	danzferg_second.tsv	0.64	recommended
100526075	Affx-472329210	AX-181914228			GTATTGTAGAGCGGATATGTTAAAGTACCCTGTCG[A/G]TCTTAGGAGATTGTCTGTCCTTTCCTACGGTTACA	R	2	1	2	1	1	f		SALP_103661	TP15567	Contig4979	4615	danzferg_second.tsv	0.62	recommended
100526076	Affx-472329212	AX-181914229			GATTTAAACCATTTGGGATGCATCCTATCTCATTA[C/T]TGTTGATATGAGGAAAAAATGTAGCTACACAATTA	Y	2	1	2	1	1	r		SALP_103664	TP15591	Contig3346	1647599	danzferg_second.tsv	0.702	recommended
100526077	Affx-472329213	AX-181914230			GTGTTGAAAATATAACATGTTCTTGAGACAATGTG[A/G]ATATAGTCAGACGTTGTTATCTGAGGATGCATTTT	R	2	1	2	1	1	f		SALP_103666	TP15636	Contig18009	2368	danzferg_second.tsv	0.698	recommended
100526078	Affx-472329214	AX-181914231			ATTCTCTCTGTGAAAGAAGTAGGAATTGTAGAAAT[C/T]AATTACATTTTCTTGGTGATTAAATAGAGATAGGA	Y	2	1	2	1	1	r		SALP_103668	TP1566	Contig1568	5244255	danzferg_second.tsv	0.718	recommended
100526079	Affx-472329215	AX-181914232			CTATATCTAACTTGGTGTTTGAGTTTATTAAAAAT[G/T]GAACATTTCCTTGAGACAATGTGTGTGGGCATAAA	K	2	1	2	1	1	f		SALP_103670	TP15670	Contig741	204043	danzferg_second.tsv	0.686	recommended
100526080	Affx-472329216	AX-181914233			AGGAAGGCCAAGAAGATCATAAAGGACCACAGTCA[A/C]CCGAGCCACACTGTTCGCACTGCTACCGTCTGACA	M	2	1	2	1	1	f		SALP_103673	TP1573	Contig4268	52245	danzferg_second.tsv	0.604	recommended
100526081	Affx-472329217	AX-181914234			CTTCCATGCATCCTGAATGGGACGTTGAGCTGCTA[C/T]GTGTCAATGTACCTCCTTGGGGTAGGCCTGTCAAT	Y	2	1	2	1	1	f		SALP_103675	TP15780	Contig1522	139269	danzferg_second.tsv	0.638	recommended
100526082	Affx-472329219	AX-181914235			AATGGAGATTGCCGTCACAAACATGCATCCTGCTT[C/T]GTACAGTATGACTAAGTGTAAGAAAAGCAAAGGTG	Y	2	1	2	1	1	r		SALP_103677	TP15831	Contig1033	1917172	danzferg_second.tsv	0.62	recommended
100526083	Affx-472329220	AX-181914236			AAGTTATGAAGCAAATGGCAGCCATATCGGTCAAG[A/G]GGGAAATCCAAACCCGAGGCATAATCCTACAGTAA	R	2	1	2	1	1	f		SALP_103680	TP1592	Contig669	4134222	danzferg_second.tsv	0.716	recommended
100526084	Affx-472329221	AX-181914237			TCGAAATTGAGATCAGGTGCTGCATCCTGTTCCAT[A/G]GATCATGTTGAAATGTTTCTACAACTTGATTCAAG	R	2	1	2	1	1	f		SALP_103681	TP15954	Contig3025	4213	danzferg_second.tsv	0.66	recommended
100526085	Affx-472329222	AX-181914238			GATTTGCGCCAAACATAAAAGTTTGTATTCAGGGG[A/G]AAAAAGTGAATTGTTTGAATTTATTACTTTAGTGC	R	2	1	2	1	1	f		SALP_103682	TP15974	Contig1996	1807746	danzferg_second.tsv	0.63	recommended
100526086	Affx-472329223	AX-181914239			CAGTGACTGCTGTCATTCATGGACATTATACACAT[G/T]AATATTTCTGTAGCACTTATGCATGGCACTAGTAA	K	2	1	2	1	1	f		SALP_103685	TP1600	Contig604	196939	danzferg_second.tsv	0.664	recommended
100526087	Affx-472329225	AX-181914240			ACATAAACACATACAGAGCATGCATCCTTATTGGC[A/G]AACTATAAGAGGTGGGATGAGTGGTAGTTTCCATG	R	2	1	2	1	1	f		SALP_103694	TP16067	Contig584	1727714	danzferg_second.tsv	0.652	recommended
100526088	Affx-472329228	AX-181914241			TCCTTGAAAACATCACCGATAGATGGATAGTGAAA[G/T]GAGATATTATACTAGGCTACCAACCAAGTAATGTC	K	2	1	2	1	1	r		SALP_103699	TP16108	Contig1060	235140	danzferg_second.tsv	0.664	recommended
100526089	Affx-472329229	AX-181914242			TCACAACTTACATTTTAAAAAGAATATGGATAACT[A/G]TTATAGTATACAATTAAAACTAAGCATGTTTTAAA	R	2	1	2	1	1	r		SALP_103701	TP16134	Contig811	3020920	danzferg_second.tsv	0.744	recommended
100526090	Affx-472329230	AX-181914243			GCTCTCCTGCAGGGGTGTCTGGGGGACCAG[C/T]ACTCGTTCCTTAGTTACTACCAGCAGGTTG	Y	2	1	2	1	1	r		SALP_122227	JLBFK_00261939246	Contig3	1713338	JLBFK_GROUP5.tsv	0.672	recommended
100526091	Affx-472329231	AX-181914244			CGTTACTTCAAACATGCATCCTTGACTCCTCTCCT[C/T]GTTTCCTTCAAACATGCATCCTTGACTCCTCTCCT	Y	2	1	2	1	1	r		SALP_103703	TP16154	Contig7903	6028	danzferg_second.tsv	0.68	recommended
100526092	Affx-472329232	AX-181914245			TGATACATTT[G/T]AACATTTTCGCATATATGACTAAATTCCACGC	K	2	1	2	1	1	r		SALP_103704	TP16156	Contig602	231148	danzferg_second.tsv	0.708	recommended
100526093	Affx-472329233	AX-181914246			TCCACTGCTTTTATTCATTTTGGGGGGGGGGGGTT[C/T]TTTACTGGTCAGTAGCAAAGCTGTATGAAAGGCCT	Y	2	1	2	1	1	r		SALP_103706	TP16185	Contig20	1439018	danzferg_second.tsv	0.762	recommended
100526094	Affx-472329234	AX-181914247			GTAGAGTACCCAGATAGAAACTTTAGAAGGTGCAA[A/G]TGGGACATTAGATGTGGATAAGAGGCCCAGTTGTA	R	2	1	2	1	1	f		SALP_103708	TP16208	Contig26	5597828	danzferg_second.tsv	0.762	recommended
100526095	Affx-472329235	AX-181914248			TCCAACTGATTTGAATATCCATTCAGCAATGTCCC[A/G]AATAGCAATTAATACATTTTCGATGCATTTATTTT	R	2	1	2	1	1	r		SALP_103709	TP16218	Contig1991	1569877	danzferg_second.tsv	0.684	recommended
100526096	Affx-472329236	AX-181914249			ATGAAAAATTTACTCAGAATATTCCTTTTTATTTG[G/T]TCGATGCATTTTTTAATTGCTTTGAAATGTGTTCC	K	2	1	2	1	1	r		SALP_103711	TP16227	Contig847	461249	danzferg_second.tsv	0.746	recommended
100526097	Affx-472329237	AX-181914250			ACCCACATCCATTCCATGCATCGAATTGGGTTGGA[G/T]TCGAGGGAAAACAAATAAGTGCTACCAAATATAAC	K	2	1	2	1	1	f		SALP_103714	TP16253	Contig12587	2470	danzferg_second.tsv	0.642	recommended
100526098	Affx-472329238	AX-181914251			CAGTTCCAAAAGAACGACTCTGTGCATCTTCTCTC[C/T]ACCTTCAACAGCACGTCTGGGTCTTCCTCATTAGT	Y	2	1	2	1	1	f		SALP_103715	TP16256	Contig4279	152762	danzferg_second.tsv	0.702	recommended
100526099	Affx-472329239	AX-181914252			GTGCTGTAATTGTATATCATCATCATAGATTTGGT[G/T]AAAAGTCGATGCATGTTCTGCTGACAGGTCCATAA	K	2	1	2	1	1	f		SALP_103718	TP16304	Contig2184	1200315	danzferg_second.tsv	0.718	recommended
100526100	Affx-472329241	AX-181914253			ATGCATCGATAACTCCTAAAAAACGAACAGATAAT[A/C]AGGTTAGTAAAAATGTTACAGGCTGATTGACAATA	M	2	1	2	1	1	r		SALP_103720	TP16330	Contig5072	24487	danzferg_second.tsv	0.758	recommended
100526101	Affx-472329242	AX-87009221			ATAATAAAACTGCTCATTTTCTCATTAATATTAAA[A/C]TGATCATATTCAAAGCCATGGGCATTAAGATCAAT	M	2	1	2	1	1	f		SALP_103722	TP1636	Contig3109	2792710	danzferg_second.tsv	0.73	recommended
100526102	Affx-472329243	AX-181914254			TTTACTCTAATTGGGCAACTCAACCGTCTGGTTGA[A/G]ATGTTTGCGATGCATTATTTATCAAAGTTTATGTC	R	2	1	2	1	1	r		SALP_103724	TP16372	Contig2291	150432	danzferg_second.tsv	0.74	recommended
100526103	Affx-472329244	AX-181914255			GATAATGCCGTGCATGTAATGTATAGATAATGCCG[C/T]GCATGCAATGTTTGGATAATGCGATGCATGTAATG	Y	2	1	2	1	1	f		SALP_103725	TP16402	Contig9312	39727	danzferg_second.tsv	0.628	recommended
100526104	Affx-472329245	AX-181914256			ATGGCAACAAACTACATTTGCACTTAAAACATATT[A/C]TTTAATCTTCTGTTATTTTACATACAAATTGCATC	M	2	1	2	1	1	f		SALP_103726	TP16414	Contig2211	974862	danzferg_second.tsv	0.618	recommended
100526105	Affx-472329247	AX-181914257			CTTAAAACACTTTCAGACTGTAGTGTTGAGAAAAA[G/T]AACCCTTATTAATAAATCCTTCTTGATAGAGATGC	K	2	1	2	1	1	r		SALP_103732	TP16469	Contig999	613618	danzferg_second.tsv	0.602	recommended
100526106	Affx-472329248	AX-181914258			CCGACAGAGATAAACACCTCACTGGGAAGAGGAAG[A/G]GCGGGGCTGTATACTTCATGATTAATGACTCATTG	R	2	1	2	1	1	f		SALP_103733	TP16476	Contig2113	109414	danzferg_second.tsv	0.674	recommended
100526107	Affx-472329249	AX-181914259			CATTAATTCTGGAAGAAAGTGCTCTGGTCAGCAGA[G/T]ACCAAAATTGAAAGTTTTGGTCAGGTACAGCATCG	K	2	1	2	1	1	f		SALP_103734	TP16496	Contig2875	442920	danzferg_second.tsv	0.682	recommended
100526108	Affx-472329250	AX-181914260			TCCTTTGTGGGAATTTGACCACAAAATGATGCATC[G/T]CTTGTTGTAATCAGACCAATTTTGGCAGAGTTATG	K	2	1	2	1	1	r		SALP_103736	TP16509	Contig3555	708240	danzferg_second.tsv	0.682	recommended
100526109	Affx-472329251	AX-181914261			AAGATTAATTAAGTCAGGAACATGATGAATGCAAT[A/G]GCAGACAATACTCCGATGCATCAGTGTCATTCCAG	R	2	1	2	1	1	f		SALP_103737	TP16526	Contig911	2174952	danzferg_second.tsv	0.772	recommended
100526110	Affx-472329252	AX-181914262			AATAAATCTCACTTTATAGCTGTCAATTAGTTTAT[A/G]GGTCCAAAGAGGAAGGGCCTTTGAATTAGTCAAAG	R	2	1	2	1	1	f		SALP_103738	TP1653	Contig3876	545668	danzferg_second.tsv	0.656	recommended
100526111	Affx-472329253	AX-181914263			GACTGGAAATATCAAAGGTTGAAGATGCTGTTCCC[A/G]ATAAGTAATACAACCAGGTCTAACCTAAGTCAACA	R	2	1	2	1	1	f		SALP_103739	TP16537	Contig2112	443839	danzferg_second.tsv	0.696	recommended
100526112	Affx-472329257	AX-181914264			GCCTTGTATGGGTAATATCATGTGTGATGTATAGC[A/G]TATGCATTGGTTAATGATAAACTAAGCACGATGTT	R	2	1	2	1	1	r		SALP_103745	TP16656	Contig27	839970	danzferg_second.tsv	0.708	recommended
100526113	Affx-472329258	AX-181914265			GTCTGTTCCTATTTAGCAGTCAGTACGTCAACCCT[C/T]TTTCTGACGATGCATAGATCAACATGGAAGGGGAA	Y	2	1	2	1	1	r		SALP_103747	TP16681	Contig7377	50823	danzferg_second.tsv	0.684	recommended
100526114	Affx-472329259	AX-181914266			ACATTATGCATAGTAGGCTATCTTACATAAGTCTG[C/T]AAATGCGACGATGCATTCAATGCTTTATTATAAAG	Y	2	1	2	1	1	r		SALP_103749	TP16704	Contig1547	2368419	danzferg_second.tsv	0.658	recommended
100526115	Affx-472329260	AX-181914267			CATCGTGATTGAATTCTTGGATCAATTTATAAAAT[G/T]ATGTTGCTGTGTTTTGTCTATAAAATCATTAAAAT	K	2	1	2	1	1	f		SALP_103751	TP16734	Contig5430	80004	danzferg_second.tsv	0.762	recommended
100526116	Affx-472329261	AX-181914268			CATTGTAATTTTGTTAATGATCGCTCTCTATGGCA[A/C]GATGCATCATTCACCCAAGTTTTGTCAAAATCGTG	M	2	1	2	1	1	f		SALP_103752	TP16735	Contig1853	221865	danzferg_second.tsv	0.716	recommended
100526117	Affx-472329262	AX-181914269			AAAACAATGTTGCAGAACAGTCTGTGTTAAATGAG[A/G]ACACGATGCATAGAAAACAATGTTGCAGAACAGTC	R	2	1	2	1	1	f		SALP_103753	TP16754	Contig2381	16941	danzferg_second.tsv	0.692	recommended
100526118	Affx-472329263	AX-181914270			AAAACAACAGAGAAGCAATCTTAGTCTTAATGATC[A/G]TTCTGTAACGATGCATCATTCTACCGTCTCCCTCC	R	2	1	2	1	1	r		SALP_103755	TP16782	Contig770	88741	danzferg_second.tsv	0.728	recommended
100526119	Affx-472329264	AX-181914271			GAGATGATAAAGAGATATTATACTTTTCTAAAGCA[G/T]TGTTTATGTCAGGACAATGACATCAAAATCATGCA	K	2	1	2	1	1	r		SALP_103756	TP16791	Contig1609	434151	danzferg_second.tsv	0.716	recommended
100526120	Affx-472329265	AX-181914272			AATTCACTGCAAATGCATCGTTCCATTGGAAATGC[A/G]GCAAGTTAGAGAGAAGCTGTAAAATAAGAATCAAC	R	2	1	2	1	1	r		SALP_103757	TP16805	Contig885	275546	danzferg_second.tsv	0.704	recommended
100526121	Affx-472329266	AX-181914273			CCACACTTGTTTCCACTTTCGCTCAATCATAAGAT[G/T]GTGCCCTGGAAAAAAAGCGAGATAGGAAAAGAAAA	K	2	1	2	1	1	f		SALP_103760	TP16822	Contig2291	156204	danzferg_second.tsv	0.72	recommended
100526122	Affx-472329267	AX-181914274			TATTAGACTATTCTCCAAAATTAAAACAATTATAG[C/T]AATGGCCTTTGAGTGTGGACTGTATTATTATGCAT	Y	2	1	2	1	1	f		SALP_103762	TP1685	Contig1718	49599	danzferg_second.tsv	0.686	recommended
100526123	Affx-472329268	AX-181914275			CCCATGCATTCCTGACAGTTGTCCAGACAGCGTTC[A/G]CTCAGCTAAGCCTATGTCTTGATCTGTTTTTAGAT	R	2	1	2	1	1	r		SALP_103763	TP16850	Contig717	1287059	danzferg_second.tsv	0.736	recommended
100526124	Affx-472329269	AX-181914276			CTTTGGAGCTAGCTGAGGGGAGTTAAATCTCTACC[G/T]TTGGGGAAATACGGGACAGAATCCCAGGAATTTGT	K	2	1	2	1	1	f		SALP_103764	TP16851	Contig129	5027	danzferg_second.tsv	0.626	recommended
100526125	Affx-472329270	AX-181914277			GTTGAGTGCCAGCTCTCTCCTGCATTCATGCATCT[A/G]AACACATACGGTGTCTTCAGAAAGTACTCATGACC	R	2	1	2	1	1	f		SALP_103765	TP16861	Contig3135	2884837	danzferg_second.tsv	0.612	recommended
100526126	Affx-472329271	AX-181914278			TCTAAACAGAGAAGAAGGGAACAGCAAAGGTGAGA[G/T]AAAGACCTCAATTTATATTTTCCATGCCAGACTGT	K	2	1	2	1	1	f		SALP_103766	TP16862	Contig1807	392760	danzferg_second.tsv	0.698	recommended
100526127	Affx-472329272	AX-181914279			AAACGTAAGTGCCTTGAGATCTGTGTCATGTTATG[C/T]GGAGCTAAGTTTTGTGGTTTATTGTGTACAATTAC	Y	2	1	2	1	1	r		SALP_103767	TP16864	Contig1702	974341	danzferg_second.tsv	0.636	recommended
100526128	Affx-472329273	AX-181914280			ATGAACTTTGG[A/C]TACAACATAAGAGCAGGCTACACCAAGTAGCCTGT	M	2	1	2	1	1	r		SALP_103768	TP16866	Contig11783	7215	danzferg_second.tsv	0.602	recommended
100526129	Affx-472329274	AX-181914281			TTTTCTTTGTGTATTGCCTTGTTGTAAATAGTGGA[G/T]TTGTGTCTTCAAGACATATGGCATATAATCTATGC	K	2	1	2	1	1	f		SALP_103770	TP16883	Contig2805	1714291	danzferg_second.tsv	0.72	recommended
100526130	Affx-472329275	AX-181914282			TAGAAATTCCTGCCTATAAAAATGCATCTAACAGA[C/T]G	Y	2	1	2	1	1	f		SALP_103771	TP16889	Contig5682	148756	danzferg_second.tsv	0.718	recommended
100526131	Affx-472329276	AX-181914283			CATCAGAATTTTAAGGTGGAGTGAAATGGGTTCCA[A/C]AACACATTTTAAATCTTTGGAGCCCAAGTTAGTCG	M	2	1	2	1	1	f		SALP_103772	TP16902	Contig3023	787591	danzferg_second.tsv	0.712	recommended
100526132	Affx-472329277	AX-181914284			CTGCAAACCTTTCTATTATCAAATGATGCATCTAA[G/T]GTAATTCCTTATGCTCTATTCCAGTGTTTCCCAAC	K	2	1	2	1	1	r		SALP_103773	TP16909	Contig1011	1806936	danzferg_second.tsv	0.736	recommended
100526133	Affx-472329280	AX-181914285			TAACCAATAGATAACCTTTATTTCTGAGAGCTCAA[A/G]GAATCCCACATCCATGTTCATGAGATCATTATTTC	R	2	1	2	1	1	f		SALP_103776	TP16934	Contig469	4830	danzferg_second.tsv	0.686	recommended
100526134	Affx-472329281	AX-181914286			TACACCTGCCTGCACTAGGCACCCCCTTATTTTTT[A/C]AACAGTAAAAGAAACCAAAACTACATTTCATAAAA	M	2	1	2	1	1	r		SALP_103777	TP1695	Contig1694	2708674	danzferg_second.tsv	0.614	recommended
100526135	Affx-472329282	AX-181914287			ATTGGATTTACAAGCATCAATATAACATGTGAAAG[G/T]TTTTTTTTTTAAAGTGCCTAGCTAGTAATTAAAAA	K	2	1	2	1	1	r		SALP_103781	TP16987	Contig942	92064	danzferg_second.tsv	0.662	recommended
100526136	Affx-472329284	AX-181914288			CAAAGATGGCCGCCATGCATCTACTCAATGGACAC[A/G]CACATGGACTAGAAGAAGAGCTCACTCGTAGTACA	R	2	1	2	1	1	r		SALP_103784	TP17025	Contig1060	158822	danzferg_second.tsv	0.622	recommended
100526137	Affx-472329285	AX-181914289			CTACTGTTCAGTGTCTTGCTGCAGAATGGGGAAAT[G/T]TATGTGCACTAAGTGAGACGCAATAGTAGCCACTC	K	2	1	2	1	1	f		SALP_103785	TP17040	Contig9735	46931	danzferg_second.tsv	0.694	recommended
100526138	Affx-472329286	AX-181914290			AGTGGGGAAAGCACAGGCAGCTGCATAGCATAGCA[A/G]AGCATAGCATAGCCACTGGCGTTATGTATTCTCAA	R	2	1	2	1	1	r		SALP_103786	TP17046	Contig27	206895	danzferg_second.tsv	0.64	recommended
100526139	Affx-472329287	AX-181914291			CTTTGCAACACTAAGGGAGGATGCATTGTGTCTGT[A/G]ATGTGGCTATTTATAAGTCTAGATGCATTTGGTCT	R	2	1	2	1	1	f		SALP_103787	TP17062	Contig1693	1377314	danzferg_second.tsv	0.646	recommended
100526140	Affx-472329288	AX-181914292			CCACCGATCAAATCGAATTGTTTCAAACTCGTTCT[G/T]GTATCGTATCGGAGCCCATGTATCTAGATGCATAT	K	2	1	2	1	1	f		SALP_103788	TP17069	Contig1610	186720	danzferg_second.tsv	0.668	recommended
100526141	Affx-472329289	AX-181914293			AGCGATGATACATTGCGTCAGTCCTTTTAAAATGT[A/C]GCTAAAGTGGCCTACTGCATTCGTGCATGTTGACG	M	2	1	2	1	1	r		SALP_103792	TP17133	Contig803	90348	danzferg_second.tsv	0.626	recommended
100526142	Affx-472329290	AX-181914294			GAAAGAGAGCCTGTGACGCGACATCTGCTTTTCGA[C/T]GCGACTTCCGCTTTTGAGCGACATTCCATCTGAAC	Y	2	1	2	1	1	r		SALP_103793	TP17135	Contig129	307248	danzferg_second.tsv	0.636	recommended
100526143	Affx-472329291	AX-181914295			ACTGGATGTAGGGTCAGGCTATAATCTAACATTTA[C/T]AGATGCATTTT	Y	2	1	2	1	1	f		SALP_103794	TP17140	Contig4340	371325	danzferg_second.tsv	0.724	recommended
100526144	Affx-472329292	AX-181914296			AATGTCCTGTGGCGTGGATGGGGATTCTGGGAGTA[G/T]CTCTCCCCTTTGGTAGAGGAATGGACATGCATCTA	K	2	1	2	1	1	r		SALP_103795	TP17154	Contig3994	58984	danzferg_second.tsv	0.6	recommended
100526145	Affx-472329293	AX-181914297			GTTCTGAGTATAGATGCATATCTAATCAATATACT[A/G]TCTCTAGTTCTGAGTATAGATGCATATCTAATCAA	R	2	1	2	1	1	r		SALP_103796	TP17166	Contig4094	5173	danzferg_second.tsv	0.7	recommended
100526146	Affx-472329294	AX-181914298			CTATATTTAAAATGTTCAAATTCCATTTCTGATAA[G/T]CCATGTACAGTACTGCAAAGCTTGAATAGTCCACA	K	2	1	2	1	1	f		SALP_103799	TP17186	Contig1004	113109	danzferg_second.tsv	0.678	recommended
100526147	Affx-472329295	AX-181914299			TAATGAATAAACATGGCTGTCCTTCGCAGTGACAC[C/T]CACAACTCTCCTCTATGGCTAGCAGGCAGTCCGTC	Y	2	1	2	1	1	f		SALP_103800	TP17187	Contig8714	75315	danzferg_second.tsv	0.72	recommended
100526148	Affx-472329296	AX-181914300			AGAGGGAAATGCAATGCATCTATGCCTTATCTGGC[C/T]CATTGAGCCCATTGATACGACTCTAGAGAAGTTCT	Y	2	1	2	1	1	r		SALP_103802	TP17214	Contig1078	1256798	danzferg_second.tsv	0.742	recommended
100526149	Affx-472329298	AX-181914301			ATATGCATCTATGTTTGGGCTCTTGGAGGGTTGGA[G/T]CTCCCTGCTGGCTATAAGTGTACTTACTCTATAGG	K	2	1	2	1	1	r		SALP_103804	TP17235	Contig1432	1323354	danzferg_second.tsv	0.61	recommended
100526150	Affx-472329299	AX-181914302			CAATGGAAACAGATTAATGCATCTATTCCATCTGG[C/T]CCATGGACATTTATTGGCCTGCTGATATGAGAAAA	Y	2	1	2	1	1	f		SALP_103805	TP17250	Contig184	307215	danzferg_second.tsv	0.692	recommended
100526151	Affx-472329301	AX-181914303			TTCGATTGGTTTGTCGTTACAAATAATTAAATAAA[G/T]ACCACTGATTGGATAATATGAAACCATTTTCGAAG	K	2	1	2	1	1	f		SALP_103808	TP17282	Contig12939	312	danzferg_second.tsv	0.722	recommended
100526152	Affx-472329302	AX-181914304			ATGCACCGTTCTTGCTCTCCTGGTTCACATACATC[A/C]CTGTCTGAATAATCAGTCAACTAGGAGATGATTAT	M	2	1	2	1	1	f		SALP_103809	TP17292	Contig4588	378717	danzferg_second.tsv	0.648	recommended
100526153	Affx-472329303	AX-181914305			GGCTGATGTGGACTGAATAAATAAATGACTGAATG[A/C]TGTGTGCGACCAAAAAAGCATATATAGTGCACTAC	M	2	1	2	1	1	f		SALP_103810	TP17300	Contig61	90502	danzferg_second.tsv	0.7	recommended
100526154	Affx-472329304	AX-181914306			CCTGTGCTACACACTGGCTGCATGCATCTCAATAG[C/T]CTGAAGTGGCATCCTCTCCTCGTCTCCTTTCTTTC	Y	2	1	2	1	1	f		SALP_103812	TP17329	Contig1892	109348	danzferg_second.tsv	0.632	recommended
100526155	Affx-472329305	AX-181914307			GAAATGTCTGTTGATTTCATGCATCTCAATAGTAT[C/T]GTCTGTCTTTTCAGATCGCCATGCACTACAATATT	Y	2	1	2	1	1	r		SALP_103813	TP17331	Contig1520	1021379	danzferg_second.tsv	0.666	recommended
100526156	Affx-472329307	AX-181914308			TCCCAAAAAGGGACACAAAATAAACAGTAAACTAC[A/G]GAGTGAGATGCATCCATTTGCCCACTTAAGCCAAG	R	2	1	2	1	1	f		SALP_103815	TP17367	Contig38	1534720	danzferg_second.tsv	0.686	recommended
100526157	Affx-472329308	AX-181914309			TCTTCTCTCTCTGAGAATGCATCTCAGATTTTTTC[C/T]CCCCCTTAACAATAATTGTATTGAAACAGGCATTC	Y	2	1	2	1	1	f		SALP_103818	TP17395	Contig2772	280542	danzferg_second.tsv	0.73	recommended
100526158	Affx-472329310	AX-181914310			TGTGCGTCTGATGAGTGCGGGGCATTCACACTGAA[C/T]GAATCATGGTGCAGCCAGTTGAGGTCTAGAGCTGT	Y	2	1	2	1	1	f		SALP_103820	TP17397	Contig1962	6260766	danzferg_second.tsv	0.63	recommended
100526159	Affx-472329311	AX-181914311			TGCTTTTCAAAGTGCTTTTCTCTGCCTCCATGTAT[G/T]ATGCATTCTCTCCCTCCGTCTTACAGTACACGGTC	K	2	1	2	1	1	f		SALP_103823	TP1741	Contig738	67211	danzferg_second.tsv	0.626	recommended
100526160	Affx-472329312	AX-181914312			TACCTCTGTTAAAGAATGAGTTCTTATCATCAATG[A/G]AAAAACTGAGTGCCTCTGTGGGAATTTATCATAAA	R	2	1	2	1	1	f		SALP_103824	TP17428	Contig670	281502	danzferg_second.tsv	0.794	recommended
100526161	Affx-472329313	AX-181914313			TGTTATTGTCTTAATGCATCTTATTATTATTAAAG[A/C]TTTGCATATTTAACAGTGTATCGACATATCTCCTC	M	2	1	2	1	1	f		SALP_103827	TP17455	Contig8751	10384	danzferg_second.tsv	0.716	recommended
100526162	Affx-472329314	AX-181914314			GCAGGCTTTTGTGTGTGAGCACAGACTCCTGAGCT[A/G]TCATGGGTTAAGACTTGTCTATGCAACACAGTTCG	R	2	1	2	1	1	r		SALP_103828	TP17492	Contig800	491687	danzferg_second.tsv	0.654	recommended
100526163	Affx-472329315	AX-181914315			CTGGGTTCCATTTCTTGCTCCGCAACTGAAAAGAA[C/T]TGTCTATGAATTCATTGTCTTCCCAGTAAACCTTG	Y	2	1	2	1	1	r		SALP_103829	TP17507	Contig1568	6960342	danzferg_second.tsv	0.768	recommended
100526164	Affx-472329316	AX-181914316			CTGGGGGGGAAACCATTCTTCCTAAAACATTGCAT[A/C]CCATTTGGTCGGTAGTTGGGGAGATGCATGATTGA	M	2	1	2	1	1	f		SALP_103830	TP17513	Contig3504	78899	danzferg_second.tsv	0.718	recommended
100526165	Affx-472329317	AX-181914317			AAATGAGGAAAAAGGAACTACTTTCACTTGTTATC[G/T]CCGCAGCCCATACCACCACCGCAGCAGCCAGCCGC	K	2	1	2	1	1	f		SALP_103831	TP17554	Contig4514	371680	danzferg_second.tsv	0.754	recommended
100526166	Affx-472329322	AX-181914318			AGAATGTAACTGTTGCACCTTGGCTGCAGTACAAG[A/G]GAATAGCTTGATGCATCTCTGATAGTAGTTTAAGT	R	2	1	2	1	1	f		SALP_103837	TP17639	Contig7525	9994	danzferg_second.tsv	0.602	recommended
100526167	Affx-472329326	AX-181914319			TGGCTAACAATAGCTAAAAATGGCAGATATCCCTC[A/C]ATCAGAGATGCATCTCTAATTTCTCCAGTGGATCC	M	2	1	2	1	1	r		SALP_103843	TP17809	Contig1172	471932	danzferg_second.tsv	0.724	recommended
100526168	Affx-472329327	AX-181914320			TTGGTTGGCCCTTCTTATAGAGGAGAATAAAATCA[C/T]AGATGCATAAGAGTGGTTGGTTGGCCCTTCTTATA	Y	2	1	2	1	1	f		SALP_103844	TP17813	Contig1098	1319595	danzferg_second.tsv	0.71	recommended
100526169	Affx-472329328	AX-181914321			TGCTTGGCACTCAGTATGAACGGGATTGGGGGTAA[A/G]TCCCTGCGACAGACTAGCGTCCTGTCCAGGGGGTG	R	2	1	2	1	1	f		SALP_103846	TP17829	Contig41	3504255	danzferg_second.tsv	0.71	recommended
100526170	Affx-472329329	AX-181914322			TTTCTACCAGCATGTCACATGTGCAACCACAGAGG[A/G]AAAAAACTCTACAGCACTTTTACTCCACATACAGA	R	2	1	2	1	1	r		SALP_103847	TP17857	Contig1208	328942	danzferg_second.tsv	0.698	recommended
100526171	Affx-472329332	AX-181914323			ACTTAGTTGTTGGGCTCAAAATGCATCTGAAAAAA[G/T]CTTCTCTTTAGCTCTTTTGTAAGAGTCCATTCTCT	K	2	1	2	1	1	f		SALP_103857	TP17947	Contig41	527059	danzferg_second.tsv	0.642	recommended
100526172	Affx-472329333	AX-181914324			TTCTCCCACCAGAACCAGGTGAAAATGCATCTGAA[A/G]GTCCACACGGGAGAAAGGCCATTCACCTGTACCCA	R	2	1	2	1	1	f		SALP_103859	TP17952	Contig4556	405301	danzferg_second.tsv	0.696	recommended
100526173	Affx-472329334	AX-181914325			CAGAACGTCTGGATTCGTCTGCAAAGGCCAGATCT[A/G]GATGTAATCCAGTTAAGGAAGTAGGTAAGCTTCTA	R	2	1	2	1	1	r		SALP_103860	TP17961	Contig1643	30773	danzferg_second.tsv	0.634	recommended
100526174	Affx-472329339	AX-181914326			GCACATCGATGAATACTGTAGTAGTCTATGCATCT[G/T]ATATATGTATTTAATAGGCTTCATATAGGTAAATA	K	2	1	2	1	1	f		SALP_103867	TP18071	Contig4456	972655	danzferg_second.tsv	0.662	recommended
100526175	Affx-472329341	AX-181914327			ACAGATATGGATAGATTATGACCATGGGGAGACAC[A/C]TCATCTCATAGGAGGCTTGAGGATTTAGATAGTAA	M	2	1	2	1	1	r		SALP_103870	TP18079	Contig4004	195148	danzferg_second.tsv	0.658	recommended
100526176	Affx-472329342	AX-181914328			GATTAAAATCACATTATGTAGTAAAAAGACCCCTC[A/C]CCTTTTCCAGATGTTTTTGTACTGTGTCCTGAGCT	M	2	1	2	1	1	r		SALP_103873	TP18085	Contig846	1543489	danzferg_second.tsv	0.64	recommended
100526177	Affx-472329343	AX-181914329			TTGTCCCCACAGTGAAGGTTAGCTGCTTTCCCAAT[C/T]AAAAGCCCTGGATTAACACAGAGGCTAGTGCTAAA	Y	2	1	2	1	1	f		SALP_103875	TP18113	Contig133	93144	danzferg_second.tsv	0.746	recommended
100526178	Affx-472329345	AX-181914330			TAGCAACTCAGCAGTCAGATAAGGAGCGAAGGGAC[A/G]TGGTGCAGGCAGATGCATTGATTTGTCCGAAGTGT	R	2	1	2	1	1	f		SALP_103878	TP18155	Contig1962	4918425	danzferg_second.tsv	0.624	recommended
100526179	Affx-472329346	AX-181914331			GGTGTGCAAGTAGAAGTTAAGGCTCTTTGCAGGCA[A/G]ATTTGCTGTCAAAGTGCTTTACAGGCAGATGCATA	R	2	1	2	1	1	f		SALP_103879	TP18157	Contig1568	2698445	danzferg_second.tsv	0.638	recommended
100526180	Affx-472329347	AX-181914332			AGTGGTATCTAGTGTTGTATGCATCTGCTACGAAA[C/T]GCTTCACGTCACTGGTCCTTTGTTCCAGCTTCTGG	Y	2	1	2	1	1	f		SALP_103880	TP18175	Contig1732	115730	danzferg_second.tsv	0.744	recommended
100526181	Affx-472329348	AX-181914333			ACATGATAATTGTTTAAGAAGTAAATGGGCTGTGC[A/G]ATATTCAGAGAATCCTGCATCAATGGCTGAGAATT	R	2	1	2	1	1	f		SALP_103881	TP18208	Contig1033	856438	danzferg_second.tsv	0.726	recommended
100526182	Affx-472329349	AX-181914334			AATCACCTAAAAAAACATGGAAATGAAATCCTAAC[A/G]AAAGGTTTAAGTGAAAAACAAAGATGCAATCTGCG	R	2	1	2	1	1	r		SALP_103882	TP1821	Contig4073	56545	danzferg_second.tsv	0.692	recommended
100526183	Affx-472329350	AX-181914335			CCTTGATTGTTTCCCACATTAGCATAATTGTCATT[A/G]ATGCCAGCAGCCTCAAGAGTTTGTTTTACAATGCA	R	2	1	2	1	1	f		SALP_103883	TP18217	Contig15640	2170	danzferg_second.tsv	0.66	recommended
100526184	Affx-472329351	AX-181914336			TGTCAGTCTGATGGGCTGTGGCTTGTTGCCAGGCA[A/C]AGCAAATATCTTACACCCCCCAAATCTTCTCCACC	M	2	1	2	1	1	r		SALP_103884	TP18274	Contig2298	773615	danzferg_second.tsv	0.666	recommended
100526185	Affx-472329352	AX-181914337			AAAAAAAAAAGGGCTTCAGGTGCTCTTAAAACTTC[G/T]TGTCAATAGGGGGGTGCTGTTTTCACTTTGGGAAA	K	2	1	2	1	1	f		SALP_103885	TP18296	Contig722	3165133	danzferg_second.tsv	0.638	recommended
100526186	Affx-472329354	AX-181914338			AGGTATTTTCTGAATAAGGCGGGAAAAAATTATAT[G/T]AGTAAAATACGTTAGTGAACCGGAAGATTCGTAAC	K	2	1	2	1	1	r		SALP_103887	TP18326	Contig2813	320617	danzferg_second.tsv	0.694	recommended
100526187	Affx-472329355	AX-181914339			TTGCAGGGGGTTCTCATGGCCAGGGTAGTGTCCCG[C/T]AGGGTAATTATGACAGATGCATTCTTACTGGGATA	Y	2	1	2	1	1	r		SALP_103892	TP18409	Contig5028	114300	danzferg_second.tsv	0.676	recommended
100526188	Affx-472329356	AX-181914340			GCTATCCAATAGGATGCATCTGTCCTGTTCTATAT[G/T]ATGATAGGCTATCCAATAGGATCAATCTTGTCCCC	K	2	1	2	1	1	f		SALP_103893	TP18425	Contig573	192322	danzferg_second.tsv	0.66	recommended
100526189	Affx-472329357	AX-181914341			ATCCATTTCAGAAATGCATCTGTGAAATTACATTT[C/T]CCTTTTGAGTGAATGCAAAGTGCATAGGCTTCATA	Y	2	1	2	1	1	r		SALP_103895	TP18461	Contig2245	248431	danzferg_second.tsv	0.726	recommended
100526190	Affx-472329358	AX-181914342			CACACATACAGTACCTACACTAACACTCCAAAACA[A/C]ACACACACACACACACACACACTATATGCGCCCAC	M	2	1	2	1	1	f		SALP_103896	TP18472	Contig841	1274484	danzferg_second.tsv	0.622	recommended
100526191	Affx-472329359	AX-181914343			GGATGATTACAATGTATCTGTGTCAGTTTTGGATG[C/T]TCACAATGCATCTGTGTCAGTTTGGATGATCACAA	Y	2	1	2	1	1	f		SALP_103897	TP18497	Contig1282	145953	danzferg_second.tsv	0.666	recommended
100526192	Affx-472329360	AX-181914344			GGTCACACAAGACACGGACTGGTTTTCTGATCCAC[G/T]CCCCTACTTTTTTTCAAAGGTGTCTGTGACGAACA	K	2	1	2	1	1	r		SALP_103898	TP18532	Contig2596	147910	danzferg_second.tsv	0.608	recommended
100526193	Affx-472329361	AX-181914345			ATAATTACAGAAATGCATAATCAAACAAAGTAGAT[A/G]TAGTTACAAGGAAATGATAGGGGAGGTTCCCTAGT	R	2	1	2	1	1	f		SALP_103906	TP1861	Contig1580	392111	danzferg_second.tsv	0.682	recommended
100526194	Affx-472329362	AX-181914346			ACCAACCTGTCTATGGCAGTGGGAAGATCAAATTC[C/T]TTTTTTGCAAACATTGTTTCCTACGTCTGAGTGGC	Y	2	1	2	1	1	f		SALP_103909	TP18661	Contig2966	95266	danzferg_second.tsv	0.612	recommended
100526195	Affx-472329363	AX-181914347			GCATCCAGTTAATTTTGATTTCTATATGTTATCAG[A/G]AAGAGCAGATTAAGCAGTTTATAAGACACTTACCT	R	2	1	2	1	1	f		SALP_103910	TP18664	Contig8924	38891	danzferg_second.tsv	0.746	recommended
100526196	Affx-472329364	AX-181914348			ACATTTCTTCTGTTTAGTATGCATCTTAAATTCTA[A/G]CAAACATCTAAAAACAATTCCATCACGTTATGAAA	R	2	1	2	1	1	f		SALP_103911	TP18674	Contig1533	326153	danzferg_second.tsv	0.706	recommended
100526197	Affx-472329365	AX-181914349			ATAATCACCAGATATGTCACCCATTGAGCATGTTT[G/T]GGATGTTCTGGATCAATGTACACGTTCCCGCCAAT	K	2	1	2	1	1	r		SALP_103915	TP1876	Contig1961	265503	danzferg_second.tsv	0.626	recommended
100526198	Affx-472329366	AX-181914350			TTCATGCATCTTATGATCCACCTATTAACTTCTAC[A/C]CACCAATAATATACAGTATGCTCTGGTGTTTCCCC	M	2	1	2	1	1	f		SALP_103916	TP18760	Contig2378	817558	danzferg_second.tsv	0.788	recommended
100526199	Affx-472329368	AX-181914351			GATGTGTTACTATACATTCTGTATTGGCTGTTACT[A/G]GTGACATGTGTGGAAGATGTGTTACTATACATTCT	R	2	1	2	1	1	f		SALP_103922	TP18834	Contig1208	574701	danzferg_second.tsv	0.666	recommended
100526200	Affx-472329370	AX-181914352			GCTGTCCGCACAGTCTCGTTCAAAACCTGCTGGAA[A/G]TACCTATAGTATAGAAGATGCATTTGATAGGCATG	R	2	1	2	1	1	r		SALP_103926	TP18873	Contig2812	16902	danzferg_second.tsv	0.704	recommended
100526201	Affx-472329372	AX-181914353			GTTGCCACGAGCTGCACCGCA[A/G]ATATTGAGATAAGCAAGATGCATGACTTTGCATTC	R	2	1	2	1	1	r		SALP_103928	TP18945	Contig1786	663095	danzferg_second.tsv	0.694	recommended
100526202	Affx-472329373	AX-181914354			ATTATTAAATGCATAAAAAAATATTTTCAACATAA[A/G]ACCCTTCTGAAAACCAAGGGAATAATTATTAACAC	R	2	1	2	1	1	r		SALP_103931	TP19	Contig3267	49881	danzferg_second.tsv	0.654	recommended
100526203	Affx-472329374	AX-181914355			ACTAATTTTGAGGTGGTCACCAAGACCTTACGAGT[A/G]GGAGGTACAGCAGAAATGTCATGATTATGCATTTT	R	2	1	2	1	1	f		SALP_103932	TP1904	Contig83	60556	danzferg_second.tsv	0.684	recommended
100526204	Affx-472329376	AX-181914356			CTCACTAATTAGATGATTTTTGATAAGATATGCAT[C/T]TTTATTCCTGTCTGTTTACTGTCTGTGACAACATT	Y	2	1	2	1	1	r		SALP_103934	TP19081	Contig21575	3354	danzferg_second.tsv	0.692	recommended
100526205	Affx-472329377	AX-181914357			CTGTTGCTTCCCTGTCTCTCGCTCTACCATTTTTA[A/C]ATTTGTTAATGACCATGGCGTGCGGAGCGCTTTAT	M	2	1	2	1	1	r		SALP_103935	TP19085	Contig2906	1027020	danzferg_second.tsv	0.666	recommended
100526206	Affx-472329378	AX-181914358			AACAAACTGTCTTTTTTTGGAATCTTACGAAAATG[G/T]TCTCCTGCTCCCTTCTTAGAGAGGAGCTCTGATCA	K	2	1	2	1	1	f		SALP_103937	TP19117	Contig669	3559554	danzferg_second.tsv	0.64	recommended
100526207	Affx-472329379	AX-181914359			AGTTTTTAGGTTATTATACTTGTTGGTTTATGCAT[C/T]TTTCCCTTCAGACAATATCCTTTGAAGTTCAAATG	Y	2	1	2	1	1	f		SALP_103938	TP19124	Contig3623	672855	danzferg_second.tsv	0.64	recommended
100526208	Affx-472329380	AX-181914360			GAGTTCCCTCGACCATGCACACAGTGGTGAGTTTT[A/G]CGTCGAAAGAAAGATGCATGTGCAAAAACGAACCC	R	2	1	2	1	1	r		SALP_103939	TP19144	Contig970	850375	danzferg_second.tsv	0.642	recommended
100526209	Affx-472329381	AX-181914361			TTTTAGATTGCAACCAAGGAACCACTGAACCCGAT[C/T]AAGCAGGATATGAAGAAGCAAACTCCGTAGCGTGG	Y	2	1	2	1	1	f		SALP_103940	TP19146	Contig469	16096	danzferg_second.tsv	0.734	recommended
100526210	Affx-472329383	AX-181914362			ACATACAAGGCAGAAGAGATACATTTATGTTTCTC[A/C]TTATCTATTGGGTATCAATCTCAGTATCTATTCTT	M	2	1	2	1	1	r		SALP_103942	TP19243	Contig1504	1061430	danzferg_second.tsv	0.714	recommended
100526211	Affx-472329384	AX-181914363			TCAACACATGCTATCCAAATGTACTGATTTTTTTT[G/T]GCCTTTTCATGCATCAAACAAACAGAAAACGTGTC	K	2	1	2	1	1	r		SALP_103945	TP19292	Contig1462	465457	danzferg_second.tsv	0.662	recommended
100526212	Affx-472329385	AX-181914364			GCTGTTCTCCTTTACATGCATCCCATCACCCCCAT[A/C]ATTTCTCCCTCTAATCCTTTCATTTTCATGCATGT	M	2	1	2	1	1	r		SALP_103947	TP19305	Contig668	4974847	danzferg_second.tsv	0.734	recommended
100526213	Affx-472329386	AX-181914365			GCATAATCGTTTGTCTCTACATTAACTAACATATT[C/T]CTGTCAACTGTACATTGTTTTGCATGATTCGGGCA	Y	2	1	2	1	1	r		SALP_103956	TP1938	Contig865	542528	danzferg_second.tsv	0.658	recommended
100526214	Affx-472329387	AX-181914366			TTATTATCGATAACATCTCACATTCTCTTGTACTT[G/T]TGATTTACGCCGTAAAAGAAGGGTTGTAATTCCAC	K	2	1	2	1	1	f		SALP_103957	TP19389	Contig1598	707779	danzferg_second.tsv	0.65	recommended
100526215	Affx-472329388	AX-181914367			CGATTGCAAAGTCTGCCTATGCCCACACATAAATT[G/T]ACCCAAATAACAAATATTTTTAATACCCTCAAAAA	K	2	1	2	1	1	r		SALP_103958	TP194	Contig972	2791750	danzferg_second.tsv	0.602	recommended
100526216	Affx-472329389	AX-181914368			ATACAGAAAATCACCATGCATGAAATTACTATTTA[C/T]TAAGACACATCACCATGCATGAAATTACTATTTAC	Y	2	1	2	1	1	f		SALP_103960	TP19484	Contig2493	51996	danzferg_second.tsv	0.71	recommended
100526217	Affx-472329390	AX-181914369			TATTTCACATGGATTGCATGCAGTGACATGCATGA[A/C]ATTTGCAGGTGATAAACAAGGTGATAAGCAGGTGA	M	2	1	2	1	1	r		SALP_103961	TP19492	Contig27	144095	danzferg_second.tsv	0.806	recommended
100526218	Affx-472329391	AX-181914370			TATGTCACCATTATGCATAAAATGAATGAACCATT[G/T]AAGTTAATCTCCCAACAGATGTTACATTTCATTTT	K	2	1	2	1	1	r		SALP_103962	TP195	Contig712	1171025	danzferg_second.tsv	0.756	recommended
100526219	Affx-472329393	AX-181914371			GGCTGTGACGTTTAAATTCATTTGGGATCGTTAAC[A/G]TTTAGAAAAAATCCCTAGCTGAAAACGTTTTTTTC	R	2	1	2	1	1	r		SALP_103964	TP19525	Contig1632	1381827	danzferg_second.tsv	0.676	recommended
100526220	Affx-472329394	AX-181914372			AGGGTAAGAAAACGCATTCTACGCTCACCGCTCAC[A/C]ATAGCTTCACAGGCCTAGGCACCATCTTTGCAACA	M	2	1	2	1	1	r		SALP_103965	TP19547	Contig1014	139097	danzferg_second.tsv	0.65	recommended
100526221	Affx-472329395	AX-181914373			GTGGACAAATCATGATTAATTGTAATGATGCATGA[A/C]CATAATGTCTGAATTAATCACTCTTTGTATTTTCA	M	2	1	2	1	1	r		SALP_103966	TP19560	Contig4442	455908	danzferg_second.tsv	0.738	recommended
100526222	Affx-472329396	AX-181914374			TCTGTAATTGAACAAGCGTAATAATAGTCAATAGA[A/C]AAAAAACACATGCATTCTGGACCACTCTCAATTCC	M	2	1	2	1	1	f		SALP_103967	TP1965	Contig1409	1575340	danzferg_second.tsv	0.808	recommended
100526223	Affx-472329397	AX-181914375			TGGACCACAAGTGACAAATACTCTCTGTAAGTAAT[A/G]AAGATTCTTCATGCATGGAGAATCAGACTTGGTAA	R	2	1	2	1	1	f		SALP_103968	TP19701	Contig1304	4344805	danzferg_second.tsv	0.698	recommended
100526224	Affx-472329398	AX-181914376			ATCTGTGGCCATGGGTACAGGTTGAGGCTCCTGCT[A/G]CACTGTTCTGTTTGTCTTTGTGCCTCCTCTTCATG	R	2	1	2	1	1	r		SALP_103969	TP19714	Contig1328	358915	danzferg_second.tsv	0.672	recommended
100526225	Affx-472329399	AX-181914377			ACTGCCTACAAGATAAGGTGTCATGGAGCTTCAAA[A/G]CCAATACCAAACCAGATAGAAATTCAGCTGATCCA	R	2	1	2	1	1	f		SALP_103970	TP19727	Contig1478	728173	danzferg_second.tsv	0.738	recommended
100526226	Affx-472329400	AX-181914378			CAGCAGTCTAGAAGTACAACAAGTCATGGTGGGCC[G/T]AGCTTCATGCATGCAGGCCCACCACTTGATAATAT	K	2	1	2	1	1	r		SALP_103971	TP19753	Contig1023	141923	danzferg_second.tsv	0.604	recommended
100526227	Affx-472329401	AX-181914379			GCATGAAGGTGTCTAATAGAATGAACGTGTCAAAA[A/C]CGAATGTAGAAATTAATAAATGCATTTCTATAGCT	M	2	1	2	1	1	f		SALP_103972	TP19795	Contig1313	582485	danzferg_second.tsv	0.684	recommended
100526228	Affx-472329402	AX-181914380			ATTAGTGTACAATCTAGCAACCGTGACCAGATAAT[A/C]ATCTTTATTGTACCCTAGCTTTGTTAGGACCAACA	M	2	1	2	1	1	r		SALP_103973	TP19803	Contig2596	817120	danzferg_second.tsv	0.792	recommended
100526229	Affx-472329403	AX-181914381			GTCTTACCTTTTTTTGTCCAGAAGATGGCAGTGTA[C/T]ACAGATTTTTCAGAGAGGCATCGTTGATTTAAAAA	Y	2	1	2	1	1	r		SALP_103974	TP19815	Contig550	1712906	danzferg_second.tsv	0.71	recommended
100526230	Affx-472329404	AX-181914382			ATGAAGTAGTCATTATCTGGTAATATATTAATATA[G/T]ATATTACCTGGTAATGCATTAATATAAGCATGATG	K	2	1	2	1	1	r		SALP_103975	TP19818	Contig2172	226479	danzferg_second.tsv	0.626	recommended
100526231	Affx-472329405	AX-181914383			ACATGCATGAATACAGTTCATCTCTCTAACAAAGT[C/T]ATGGGCGTTTTTGCAGTAGAAAACATGCATGAATA	Y	2	1	2	1	1	f		SALP_103976	TP19864	Contig1355	437690	danzferg_second.tsv	0.7	recommended
100526232	Affx-472329406	AX-181914384			CTAATAGCTACATGAAGGCATATGTCACTGATCAA[C/T]GATTTGTAATTCAGTATTCATGCATGGCCCGCAAG	Y	2	1	2	1	1	r		SALP_103977	TP19878	Contig1371	44926	danzferg_second.tsv	0.686	recommended
100526233	Affx-472329407	AX-181914385			AAATCCAGCTTTCCCATGCATGAATATATTGATTT[A/C]GTATTTTATTTCTCTTACAGTAGGCTACATATAGG	M	2	1	2	1	1	f		SALP_103978	TP19899	Contig11220	37426	danzferg_second.tsv	0.672	recommended
100526234	Affx-472329408	AX-181914386			GCATGAATATGCCACACTGTAGTTAATCCCATACT[G/T]TAGGCTACCTACCTCCACATAAAGCTCATGATTTT	K	2	1	2	1	1	f		SALP_103979	TP19903	Contig712	1283078	danzferg_second.tsv	0.704	recommended
100526235	Affx-472329409	AX-181914387			AAGCAGATTCAAACACACTCAACAATATTGTGATT[A/C]ATGCATGAGATACCAGATTTTGCATTATTCTGAAA	M	2	1	2	1	1	f		SALP_103980	TP19917	Contig1323	244931	danzferg_second.tsv	0.634	recommended
100526236	Affx-472329410	AX-181914388			TTATGACGGACATACTGACAGAAACGTTAAATTCC[A/G]ATTATACGATTCATGCATGTTTTATGCAAAATAGC	R	2	1	2	1	1	r		SALP_103981	TP19931	Contig1672	3308815	danzferg_second.tsv	0.708	recommended
100526237	Affx-472329411	AX-181914389			ATCTCAGATGCATTTGCATCACAGTTATAGCCTAA[G/T]ATTAGCTAGCTAGCTAATATTGAACCTAGTTGGTT	K	2	1	2	1	1	f		SALP_103982	TP19934	Contig1946	63621	danzferg_second.tsv	0.696	recommended
100526238	Affx-472329412	AX-181914390			GGATGCCAGGAAAATGCTACCTGCCAAAATGCATA[A/G]TGACAAAAGTAAAGTTAGGTGGAGGCGGAATAATG	R	2	1	2	1	1	r		SALP_103983	TP1997	Contig680	1174874	danzferg_second.tsv	0.612	recommended
100526239	Affx-472329413	AX-181914391			TTTGTTGTGTTTCGTGGTGCGTTTTGTTGTGTTTC[G/T]TGGTGCTTTTTGGTTGTTTGCTTTGGCACCTTTCA	K	2	1	2	1	1	f		SALP_103984	TP19991	Contig780	423168	danzferg_second.tsv	0.614	recommended
100526240	Affx-472329414	AX-181914392			TGTAAATAAATGAAAGGAATTTTTTCCAGAATTGT[A/G]TACAACATTCATGCATGTAAAGACTGTTCTTGTGA	R	2	1	2	1	1	f		SALP_103987	TP20006	Contig1229	27733	danzferg_second.tsv	0.7	recommended
100526241	Affx-472329415	AX-181914393			CTTCGTTGACGCAGAAGAACTTAAAAGAGG[C/T]GTTCGACGCGGCCATCTTTGCTGCCATCAA	Y	2	1	2	1	1	f		SALP_129653	JLBFK_00262368682	Contig4350	85520	JLBFK_GROUP5.tsv	0.67	recommended
100526242	Affx-472329416	AX-181914394			TGTGGATGGGTGTTTCGCTAGTAGTCTGTACCATG[C/T]TGTAAATTCATGCATATTGCCATGCATCACTGCCT	Y	2	1	2	1	1	r		SALP_103988	TP20042	Contig2075	141664	danzferg_second.tsv	0.684	recommended
100526243	Affx-472329417	AX-181914395			AATGCATAAAATGGTTTCGCCTAATAGGCTAATAA[A/G]TCATAATTGTAGGAAAAATGCCGTCGTATCCAACA	R	2	1	2	1	1	f		SALP_103992	TP201	Contig8156	143933	danzferg_second.tsv	0.74	recommended
100526244	Affx-472329418	AX-181914396			TTAGTTGTCATTTTCAACCATGCATAATGAGTACA[A/G]ACAGTGCGTACTGCATGACCGCATGCATATCGTGC	R	2	1	2	1	1	f		SALP_103994	TP2011	Contig7414	63382	danzferg_second.tsv	0.688	recommended
100526245	Affx-472329419	AX-181914397			TGGGACAGTGAAAGCAGGAAACGCCGAGTTCAGCA[A/C]GTTAGAAAGAAACATCCCACTGTTCCATATTGTAG	M	2	1	2	1	1	r		SALP_103995	TP20128	Contig4720	184654	danzferg_second.tsv	0.744	recommended
100526246	Affx-472329420	AX-181914398			GCATGCAACTTGTACACACACACAAGTGATGGCTT[A/G]TTGTAGTCCATCGGGACGCTAGGTGTTATTGTCCT	R	2	1	2	1	1	r		SALP_103996	TP20147	Contig2509	227314	danzferg_second.tsv	0.706	recommended
100526247	Affx-472329421	AX-181914399			TAATACTGTACATGGTGCTTGGTTGGATTTCTAAC[A/G]GTGTTATGTTGTTCTTCACCACATTTACTATAGTA	R	2	1	2	1	1	f		SALP_103998	TP20156	Contig1084	237167	danzferg_second.tsv	0.72	recommended
100526248	Affx-472329422	AX-181914400			TTGGATGCTGTCTGTATATCTAATAGATATTCAGG[C/T]ACATGTTAATATGGGCTTGACTCTGTCATGCATTA	Y	2	1	2	1	1	f		SALP_103999	TP20158	Contig1392	1228042	danzferg_second.tsv	0.678	recommended
100526249	Affx-472329425	AX-181914401			CAATACACTGCAAAAACTTACATGCATGACAGTGT[G/T]CAACCTGAAAGAACATCAGGTATGGAACTTTTGTA	K	2	1	2	1	1	f		SALP_104004	TP20191	Contig3439	975324	danzferg_second.tsv	0.688	recommended
100526250	Affx-472329428	AX-181914402			GACAGAAATACTGAAACTAAACAGAGGAAATGAAC[A/C]AACTCCTCTTTATCCACCCACATCATTCATTTCTG	M	2	1	2	1	1	r		SALP_104007	TP20268	Contig668	2254127	danzferg_second.tsv	0.664	recommended
100526251	Affx-472329429	AX-181914403			TGCCCAGCATTTTTATGCATGACCCTAAGCATGAT[G/T]GGATGTTAATTGATTAATCAACTCAGGAACCACAC	K	2	1	2	1	1	r		SALP_104009	TP20304	Contig1914	112085	danzferg_second.tsv	0.648	recommended
100526252	Affx-472329430	AX-181914404			GTCGAAATGTACACAATAGTTACCCGGAGGAAAAT[A/G]GGAGAGGGTCATGCATTTTCAATTTTAGTCAGGGG	R	2	1	2	1	1	r		SALP_104010	TP20306	Contig1672	3867023	danzferg_second.tsv	0.68	recommended
100526253	Affx-472329431	AX-181914405			GGGGTTACTGTGATGTCAGACTTTAGTAGAGAGGG[G/T]TTACTGTGATGCCTGACCTTAGTCGAGAGGGGTTA	K	2	1	2	1	1	r		SALP_104017	TP20350	Contig1296	178358	danzferg_second.tsv	0.636	recommended
100526254	Affx-472329432	AX-181914406			GCATATAATGCATGACCTTTCCACACAGAGCATAA[A/C]AACTGCATATACGCTAAGGGGCTTACACCAGGTCT	M	2	1	2	1	1	f		SALP_104019	TP20358	Contig1784	1595797	danzferg_second.tsv	0.638	recommended
100526255	Affx-472329433	AX-181914407			GAAGGACCAAGTTATTACAAATCATAATGTACCTC[A/G]TCATGCATGTCTTTTCGTTAGTAGGCCTTTGAAGT	R	2	1	2	1	1	f		SALP_104020	TP20379	Contig669	2818254	danzferg_second.tsv	0.754	recommended
100526256	Affx-472329434	AX-181914408			GAGCTGGGGATTATAGTTACACTGCTGCAACGTTT[C/T]CCCCACAGCACAGTCCTGCTCCCTCCTCTCCTGTA	Y	2	1	2	1	1	f		SALP_104023	TP20436	Contig1627	1229503	danzferg_second.tsv	0.66	recommended
100526257	Affx-472329435	AX-181914409			ACTCATTACCCTGAATCAAATTTGAGCAAATCTTT[A/G]CCAATAGCCTGTAATGTCACATTGACTTTACATCC	R	2	1	2	1	1	f		SALP_104025	TP20497	Contig2118	182414	danzferg_second.tsv	0.722	recommended
100526258	Affx-472329436	AX-181914410			ACATAAACAATTCAACACTGAAAAAAAATAGTATG[C/T]TGCACATTCCTTATAATTTGGCTTTTTTTTATAGA	Y	2	1	2	1	1	f		SALP_104027	TP20522	Contig1431	815643	danzferg_second.tsv	0.67	recommended
100526259	Affx-472329438	AX-181914411			CTCTTTCACAAAGCAGGGGACGTCGGGGGGGGGTG[G/T]AACGTATTGAATGAAATGTGTGCTTGATAAGCCAG	K	2	1	2	1	1	r		SALP_104030	TP20541	Contig664	389600	danzferg_second.tsv	0.674	recommended
100526260	Affx-472329439	AX-181914412			AAAATAAAGTGAAATTCTTTCGAACTTTAGAGTTT[C/T]TTCTTTTAAATAATTGTCAAAACTTTATTACAGTC	Y	2	1	2	1	1	f		SALP_104031	TP20550	Contig3135	3021397	danzferg_second.tsv	0.606	recommended
100526261	Affx-472329440	AX-181914413			TGTGAAGGTGTTGAGTGGATTAGTAGGCCTGTTGT[A/G]ATGGGTCTTTGTGGCAAGGACAGAATAATCAGAGA	R	2	1	2	1	1	r		SALP_104032	TP20553	Contig8354	29291	danzferg_second.tsv	0.686	recommended
100526262	Affx-472329441	AX-181914414			TTTCCTTTTGTTTCCATAAAAGCCATTCTAGGGAC[G/T]GTTGTTGAAAATTAGCATGAGATGGAAACACCCTA	K	2	1	2	1	1	r		SALP_104033	TP20570	Contig1787	391346	danzferg_second.tsv	0.77	recommended
100526263	Affx-472329443	AX-181914415			TACTGAGAATGTATGCCTAAAAAATTGCTATTATC[A/G]TACTCATACAGTCATTTGTTATGGATGGTGGAATC	R	2	1	2	1	1	f		SALP_104035	TP20590	Contig5839	158330	danzferg_second.tsv	0.75	recommended
100526264	Affx-472329444	AX-181914416			TGAAAGACCTGGTGAGCAGCGAGCTAGACTATTCA[C/T]TAGAAAGTCATGCATAGCCATAACTAATGTTCCTT	Y	2	1	2	1	1	r		SALP_104036	TP20597	Contig1470	446258	danzferg_second.tsv	0.726	recommended
100526265	Affx-472329445	AX-181914417			CGGACCTGTTGTCGTTCTAGAAGTGGCAGGATGAT[C/T]GCCCACCCCGGCAGTGAAGTGAGGGTGTTAATTCG	Y	2	1	2	1	1	f		SALP_104037	TP20603	Contig2072	1569130	danzferg_second.tsv	0.662	recommended
100526266	Affx-472329446	AX-181914418			TGAGGTTGGTAAGAAACACCCTACACAAAAAATAA[A/C]TTTGATTTTTTTTTCTTTTAATACCAATGTCTGTT	M	2	1	2	1	1	f		SALP_104038	TP20607	Contig1441	4024193	danzferg_second.tsv	0.688	recommended
100526267	Affx-472329447	AX-181914419			CCACATTATCAAGCTATTAGCAAGTAATCAACTAT[A/G]GGGTAGAAATTCTCATGCATATTGATGCATTTGAT	R	2	1	2	1	1	f		SALP_104039	TP20642	Contig1116	215989	danzferg_second.tsv	0.686	recommended
100526268	Affx-472329449	AX-181914420			ATGTTTAACAGTCTGTCATTAGAGAGACTAAATGT[A/C]TCATGCATTGAACATTAAATAACATGTTATAATGT	M	2	1	2	1	1	r		SALP_104041	TP20670	Contig740	1943386	danzferg_second.tsv	0.762	recommended
100526269	Affx-472329453	AX-181914421			CCATGCATGGGTCCATGCATGAGCGGAACTTCAAT[G/T]TGTGTGTGTGTGTCTCTGTGTGTGTGTTTGTGGTC	K	2	1	2	1	1	f		SALP_104053	TP20866	Contig10384	189005	danzferg_second.tsv	0.642	recommended
100526270	Affx-472329456	AX-181914422			CACAGAGAGCTCCATACAGAGCAGAACAGGGTAAG[A/C]CAGACTACCACACTTTCAGTGTGCGGACCTCGTTT	M	2	1	2	1	1	r		SALP_104056	TP20916	Contig1056	1523040	danzferg_second.tsv	0.656	recommended
100526271	Affx-472329458	AX-181914423			AAAATGTGTATAAATACTGTTAATCTCTCAGTCAA[A/C]AATTAGTCCATGCGTTCAAGATGTTTTCAAATAGT	M	2	1	2	1	1	f		SALP_104061	TP210	Contig2549	39141	danzferg_second.tsv	0.66	recommended
100526272	Affx-472329459	AX-181914424			GCACTGACCGCCACTGGTGTACGTGCATGCATGAG[G/T]GAGTTTGAATCTCTGTGTGTTAGTTAATTTAAATA	K	2	1	2	1	1	r		SALP_104062	TP21005	Contig5824	56618	danzferg_second.tsv	0.74	recommended
100526273	Affx-472329460	AX-181914425			TATGTTCCAGTGGTGGTTCTGAAGCCTATTAGAGG[A/G]GCTTTGATGTTTCCACTGACCTCATGCATTTGGGA	R	2	1	2	1	1	r		SALP_104063	TP21024	Contig1709	6900	danzferg_second.tsv	0.7	recommended
100526274	Affx-472329461	AX-181914426			GTAAAAGTGAACATGCATCTCAGCTCTACTCTCTC[A/C]TTCGCTCACTCATGCATAGGACATGAGAGAGAGAA	M	2	1	2	1	1	r		SALP_104067	TP21088	Contig1083	1064146	danzferg_second.tsv	0.7	recommended
100526275	Affx-472329463	AX-181914427			CTCTCTCTCTTTGCTCCCACACACACACACACACA[C/T]ATTCATGCTACTTTGGAAAACAGTGCTGTTCACTC	Y	2	1	2	1	1	r		SALP_104071	TP21179	Contig668	4300147	danzferg_second.tsv	0.718	recommended
100526276	Affx-472329464	AX-181914428			TCTTCCCCTGTGTGTGGACAGTGGTTAATGCATGA[G/T]TTTGGATTTGCTGTATCCCATCTGTTTAGTAACAT	K	2	1	2	1	1	r		SALP_104072	TP21181	Contig831	285283	danzferg_second.tsv	0.78	recommended
100526277	Affx-472329465	AX-181914429			TAAGTTAAAGCTTGTAAATTGAGTTTGTTCAAAAA[G/T]A	K	2	1	2	1	1	f		SALP_104073	TP21184	Contig3707	473857	danzferg_second.tsv	0.616	recommended
100526278	Affx-472329466	AX-181914430			GCAGAAAGGCACCATGCATGATAAACAGGGCCCTG[A/G]GTTTTTCCCTGTCCACCACTCCCAGTTCTCCTT	R	2	1	2	1	1	r		SALP_104075	TP21220	Contig1373	2536416	danzferg_second.tsv	0.61	recommended
100526279	Affx-472329467	AX-181914431			ACCATGCATAATGTACATTCACTAATAATGACTAA[C/T]TTCTTGTAGCAAGCATTAGGCTATAGAATATTAAC	Y	2	1	2	1	1	r		SALP_104077	TP2123	Contig1172	1229190	danzferg_second.tsv	0.64	recommended
100526280	Affx-472329468	AX-181914432			TGGGGACAACTTTGACAACTTTAACCCAACCCAGC[C/T]CACATCATGACTTTTCCCAATTGTACCATCTTCAG	Y	2	1	2	1	1	r		SALP_104078	TP21247	Contig790	440539	danzferg_second.tsv	0.718	recommended
100526281	Affx-472329470	AX-181914433			ATCATGTAATCAGGATGCAATGTCCCTGCAAACTT[A/C]AAAATCACATGCACCGAATACAGGTGTAGATCTTA	M	2	1	2	1	1	f		SALP_104081	TP21288	Contig5658	91190	danzferg_second.tsv	0.696	recommended
100526282	Affx-472329471	AX-181914434			ACACAACACTCCAACTACAATTGTGTCGTTTTATT[C/T]CTTCACACACTTCTCTCTCTCACACACATTTTATA	Y	2	1	2	1	1	f		SALP_104082	TP21296	Contig3973	163728	danzferg_second.tsv	0.696	recommended
100526283	Affx-472329472	AX-181914435			CAGTAACGCAGGGACAATGCAGGTGAAACAGATCA[A/G]GGTGTGACAGAATTGTTAAGTAATGTCTATCATGC	R	2	1	2	1	1	r		SALP_104083	TP21297	Contig2799	1991855	danzferg_second.tsv	0.724	recommended
100526284	Affx-472329473	AX-181914436			ACATGTTATACTAACCTCATACATAATCTCACAAC[G/T]GTTATGCATACTCCTACATAACTCACACATGTTAT	K	2	1	2	1	1	r		SALP_104084	TP213	Contig184	400031	danzferg_second.tsv	0.622	recommended
100526285	Affx-472329474	AX-181914437			GTAGGAACTCAAAATAATCCTGCAGCAACAGGATT[G/T]GAACATTTAGTCCATTAACACTTTTCCGCCGATGC	K	2	1	2	1	1	r		SALP_104085	TP21338	Contig2799	2788317	danzferg_second.tsv	0.69	recommended
100526286	Affx-472329475	AX-181914438			ATTCAAATCGGCCACAATAACCTCATGCATGATAT[C/T]ACATTATACCTTTCCTCAGGGAACCACCAGTAGCC	Y	2	1	2	1	1	f		SALP_104086	TP21340	Contig1962	6260177	danzferg_second.tsv	0.65	recommended
100526287	Affx-472329476	AX-181914439			GCAATTTCCTTATCAGACATTTCTTTGGGAACAGT[G/T]AACCCGAGATGGTGCAAACTTAGAAGAATACGAAC	K	2	1	2	1	1	f		SALP_104087	TP21369	Contig1392	1139869	danzferg_second.tsv	0.688	recommended
100526288	Affx-472329477	AX-181914440			GCATAATGTATGACTGGATTTATAAACAGAAAATG[C/T]CTTTGTTTCCATGCGTTTGTTTTTACATTTCTTAT	Y	2	1	2	1	1	f		SALP_104088	TP2141	Contig1414	5027058	danzferg_second.tsv	0.762	recommended
100526289	Affx-472329478	AX-181914441			TCCTTGTGGAATTAAGTATATTTCTGACCAAAAAA[A/C]AACCCTCACTCTTTTCAGAATGTTGACAGTTGTGG	M	2	1	2	1	1	f		SALP_104089	TP21428	Contig5670	19947	danzferg_second.tsv	0.638	recommended
100526290	Affx-472329479	AX-181914442			TTTCCTTTACTGGGCCAAATAGGGATTTGAAAGTG[A/C]AGAGAGAAAGCATTCTATTGGCGGTTCAAAACCCT	M	2	1	2	1	1	r		SALP_104090	TP21434	Contig8572	21912	danzferg_second.tsv	0.712	recommended
100526291	Affx-472329481	AX-181914443			GTGCTTGTGCTTTCTCTGGCCTGACTATGCATGAT[C/T]TAGTCAAAAGCATGGGCTGATGCACACCCAAAATG	Y	2	1	2	1	1	f		SALP_104092	TP21450	Contig3151	69729	danzferg_second.tsv	0.728	recommended
100526292	Affx-472329482	AX-181914444			TGAATGGCTGTTTTAACATCTCAGCAAAGAATTGT[A/G]GATAGTCATCTGCAATTCAGGGAGTGTAACATTTG	R	2	1	2	1	1	r		SALP_104093	TP21457	Contig1787	262547	danzferg_second.tsv	0.72	recommended
100526293	Affx-472329483	AX-181914445			TGCATATTAGGCAGACTGTGTAATATCTACAGGCC[A/C]ACATTAGATTCAACTTTTTTTTATCTTGACATTAT	M	2	1	2	1	1	r		SALP_104094	TP2146	Contig1201	535404	danzferg_second.tsv	0.678	recommended
100526294	Affx-472329484	AX-181914446			ATCCAACAGGCAAATAAACAATGCAAGCCACTTCA[C/T]CATGCATATAAGCATAAATCCAGCAATGATATTAG	Y	2	1	2	1	1	r		SALP_104097	TP21495	Contig1432	1241343	danzferg_second.tsv	0.67	recommended
100526295	Affx-472329486	AX-181914447			AGCCCTTTAACTCTGACTCATATGCATAATGCATG[A/G]TGAATGTGCATAATCACCAGGTGTCTCAATTATCA	R	2	1	2	1	1	f		SALP_104098	TP21502	Contig3135	223387	danzferg_second.tsv	0.708	recommended
100526296	Affx-472329488	AX-181914448			TAAGGCTCCTGAACAGGTACTATTTGCAATGTGCC[C/T]CCCCCCCCCCAACCGCTCATTTGCGTTGCTGCTAC	Y	2	1	2	1	1	f		SALP_104102	TP21531	Contig2304	693737	danzferg_second.tsv	0.686	recommended
100526297	Affx-472329489	AX-181914449			GGGACATTCATGATGATAGAGCTAAAAGACAGAGC[C/T]CCTTCGTTAAAGGTGAGATACCTCTTTAAAACCAT	Y	2	1	2	1	1	r		SALP_104103	TP21535	Contig2150	59890	danzferg_second.tsv	0.61	recommended
100526298	Affx-472329491	AX-181914450			CAAGTGTTGTTTACATTAGTAGGCCCAGTCTATTC[G/T]AAACTACGGCATTATCGTAGAATCCTTAGGCTTAC	K	2	1	2	1	1	f		SALP_104106	TP21585	Contig618	1082374	danzferg_second.tsv	0.67	recommended
100526299	Affx-472329492	AX-181914451			TGTAATGCATGATGGATAGTGATGGATCTATAATT[G/T]AACTACTAATTGCCTACCCCTCCTGTAATACATTA	K	2	1	2	1	1	r		SALP_104107	TP21617	Contig2036	67638	danzferg_second.tsv	0.672	recommended
100526300	Affx-472329493	AX-181914452			CTGAACATAGCCTCATAATTACCAGACTGATTACC[A/G]CTGATATCTGTGTAGCCATCATGCATGTAAGCTCG	R	2	1	2	1	1	r		SALP_104108	TP21629	Contig6280	22511	danzferg_second.tsv	0.67	recommended
100526301	Affx-472329495	AX-181914453			TGTTGATGGTATTTTACCTAAAGTGATGGTAATCT[G/T]TAGAGAATTGACTTTGGGCTACAAGGCAATATAAA	K	2	1	2	1	1	f		SALP_104110	TP21647	Contig2393	108240	danzferg_second.tsv	0.76	recommended
100526302	Affx-472329497	AX-181914454			GCTGTACTAATAGGACGGTTGCTTTATAAGTCAAA[A/G]TGTATTTTACATCAAGCATTTTAAATATTAAATAA	R	2	1	2	1	1	f		SALP_104113	TP21670	Contig2184	753580	danzferg_second.tsv	0.716	recommended
100526303	Affx-472329498	AX-181914455			ACCTGAGAGTTGAGGAAATGACAGAATGTAAAAGA[G/T]AGGCAACAACTCAACCAGGGTGAAACAGTGCTCAG	K	2	1	2	1	1	f		SALP_104115	TP21689	Contig16975	10895	danzferg_second.tsv	0.676	recommended
100526304	Affx-472329499	AX-181914456			GTGTTTCATGTCAATCATTACGGCATGCATTGTTG[A/G]ATTCAATTCTAGGTTAGTGTTTCATGTTAATCATG	R	2	1	2	1	1	r		SALP_104117	TP21747	Contig49	899598	danzferg_second.tsv	0.73	recommended
100526305	Affx-472329500	AX-181914457			AAACCAAGAGGTCGGGGAGAAATTGAGGATCCAGA[G/T]ATGCACTGTTCTGTAATGGCTGTGGGTTTTCATTC	K	2	1	2	1	1	f		SALP_104118	TP21751	Contig1520	1090207	danzferg_second.tsv	0.668	recommended
100526306	Affx-472329501	AX-181914458			TGGGGGATGAATCAAAGAATGGTTCACAATGCATG[A/G]TTAGGTTATTTGTGAGACTAGTGATCCATAAAGAT	R	2	1	2	1	1	r		SALP_104119	TP21776	Contig1718	56567	danzferg_second.tsv	0.686	recommended
100526307	Affx-472329502	AX-181914459			TCAGTTGAATATCTCTCCAAACAGCGGACCCCCTA[A/C]TGATTTTTGGGCCACATTATTATTCATATATTCCC	M	2	1	2	1	1	r		SALP_104120	TP21781	Contig2763	211342	danzferg_second.tsv	0.752	recommended
100526308	Affx-472329503	AX-181914460			GAGTCACTTCACTTGTATTGTAATTAAGAATAGAA[A/G]ATGTTTCTGAACACGTCTACATTCATGTGGATACT	R	2	1	2	1	1	r		SALP_104121	TP21782	Contig2323	35064	danzferg_second.tsv	0.614	recommended
100526309	Affx-472329504	AX-181914461			ACGACAAGATTGATAAGATTTTATAGTTACTACCA[G/T]ACTATAATTATAATTGTGTGCAACATGATTTCTAA	K	2	1	2	1	1	f		SALP_104122	TP2180	Contig1043	604308	danzferg_second.tsv	0.752	recommended
100526310	Affx-472329505	AX-181914462			AGCAGGGCAGCAATGGCTGTTCCTTGGATGTTCAC[C/T]GAGAGCTAACATTATGCATGTCAATTTTTCCTGGC	Y	2	1	2	1	1	r		SALP_104123	TP2181	Contig1650	23254	danzferg_second.tsv	0.698	recommended
100526311	Affx-472329506	AX-181914463			TCAGTTAAACTGGAAAGCATTTTCAGGACTATAAT[C/T]TCCTCCTCATCTTGTATCCTACAATATGTCACCAC	Y	2	1	2	1	1	r		SALP_104124	TP21831	Contig1024	157999	danzferg_second.tsv	0.702	recommended
100526312	Affx-472329507	AX-181914464			AATCCTAACCTTGAACACACATAACTCTGACTATT[A/G]TGTAGCATAAATCATGCATGTCAATTGGATTTGAG	R	2	1	2	1	1	f		SALP_104125	TP21872	Contig1991	1115859	danzferg_second.tsv	0.692	recommended
100526313	Affx-472329508	AX-181914465			ACAGATACTGTTAATCTCAGCACTACAGACACAAC[A/G]TTGATGCAACATCTCACAGCAAAGTCTGAGAGACA	R	2	1	2	1	1	f		SALP_104126	TP21877	Contig604	4098612	danzferg_second.tsv	0.646	recommended
100526314	Affx-472329509	AX-181914466			ATATAAGTACCCTTCATTTTGTGCATTAATCGCAA[A/G]CCATCATGATGATTTTCAATCCCTTATTCTATCAC	R	2	1	2	1	1	f		SALP_104127	TP21878	Contig23891	515	danzferg_second.tsv	0.746	recommended
100526315	Affx-472329510	AX-181914467			GACACACATGCATGCAAACACAGAGATAAACAGTT[C/T]GGCCGTGATTGCTGTAAAGATACAAATGCATAAAG	Y	2	1	2	1	1	r		SALP_104131	TP21948	Contig4415	986489	danzferg_second.tsv	0.71	recommended
100526316	Affx-472329511	AX-181914468			AACTATTACTAATGTATTACTGACTAAACAGCATT[A/C]TCTCTCTTACAAAAGGTTAAGGGTATAATATTATT	M	2	1	2	1	1	r		SALP_104132	TP2196	Contig11850	18451	danzferg_second.tsv	0.722	recommended
100526317	Affx-472329512	AX-181914469			GAAGCCTTGACTTGGTGCACACATATTTGTATGTC[C/T]TCAGTTTGATTGAAGCCCTCAATCTGTATTTTTGC	Y	2	1	2	1	1	r		SALP_104138	TP22080	Contig668	5042888	danzferg_second.tsv	0.716	recommended
100526318	Affx-472329513	AX-181914470			TACAGATTGAGGCTTTCAATCAAACTGAGGGCAGA[G/T]AAATATGTGTGCACCAGACAGGTAAAGGCTTCTTG	K	2	1	2	1	1	f		SALP_104139	TP22081	Contig1304	1378697	danzferg_second.tsv	0.654	recommended
100526319	Affx-472329514	AX-181914471			AGGTAGCAGGGGCCAGTGTGTGTGTGTGTGTGTGT[G/T]TTTTTGAGGTAAACAGGGAAGCTATTTGGTATGCA	K	2	1	2	1	1	r		SALP_104140	TP22101	Contig851	957762	danzferg_second.tsv	0.734	recommended
100526320	Affx-472329515	AX-181914472			CATGCAAGTGATTTGTTTGAAGGGGCACTGAAGAT[C/T]AAATGCAATGTCTTTTGAATTGATTATGTTTCAAA	Y	2	1	2	1	1	r		SALP_104141	TP22125	Contig1814	470964	danzferg_second.tsv	0.706	recommended
100526321	Affx-472329516	AX-181914473			AGCCAGAATAATTACTGAAGCAAAGTCAGGAAGTC[A/G]GCATGGGAACTGAAGCAGCTGCTTTTGGTAGCATC	R	2	1	2	1	1	f		SALP_104142	TP22141	Contig2040	131189	danzferg_second.tsv	0.778	recommended
100526322	Affx-472329517	AX-181914474			TGGTGTTTACAACGGTTTGCTGTCATCTTTGTGTG[C/T]GTCGGACTCCGGCATAAAAGTTTCCGAGCAAAACA	Y	2	1	2	1	1	r		SALP_104145	TP22215	Contig1075	739785	danzferg_second.tsv	0.676	recommended
100526323	Affx-472329519	AX-181914475			CATATCAACCATCATCATATGGTCACATAAATAGC[A/G]CATAGACATCCTCAGATTAATTATGCATATTGTTG	R	2	1	2	1	1	f		SALP_104147	TP2224	Contig1568	3092993	danzferg_second.tsv	0.714	recommended
100526324	Affx-472329520	AX-181914476			GTATGTATGTACGTACTACCTACAGTGTGTGTATG[C/T]GTGTGTGTGTGTGTGTGTGTGTGTGTGTGTGTGTG	Y	2	1	2	1	1	f		SALP_104148	TP22283	Contig1802	1863504	danzferg_second.tsv	0.628	recommended
100526325	Affx-472329522	AX-181914477			CACACACACACACACACACACACACACACACACAC[A/G]CACAGCTGAAACTGTAAAAGAGAGCCATAGGGCAT	R	2	1	2	1	1	r		SALP_104152	TP22401	Contig9840	52462	danzferg_second.tsv	0.654	recommended
100526326	Affx-472329523	AX-181914478			TGTTTGTGTGTGTGAGTAAAGGGTTCCAATATCCG[C/T]ATAGCTCTCCCAGATCAGCAACCAGGGCATTGTCT	Y	2	1	2	1	1	r		SALP_104153	TP22431	Contig962	101995	danzferg_second.tsv	0.602	recommended
100526327	Affx-472329524	AX-181914479			GCACATAATCATCCACCCAGAGTAATATTGTTCCT[G/T]TTCATTCAAGCCTTCATTAGACAGATACAAGAGGG	K	2	1	2	1	1	r		SALP_104155	TP22454	Contig5291	278457	danzferg_second.tsv	0.806	recommended
100526328	Affx-472329525	AX-181914480			ATTGGCCTCACCAAACACAAATTGTTAGATGGCTA[A/G]CCATGAAAGCTTAGGCCCAATATTAGGATCGCTAA	R	2	1	2	1	1	f		SALP_104156	TP22493	Contig1194	85086	danzferg_second.tsv	0.65	recommended
100526329	Affx-472329526	AX-181914481			GTGAAATGAAAAAAAGAACTTGTTTCAAAAAAATT[A/C]TAAAATGTAAAAACGGAAAACTGGTGCATGCATAT	M	2	1	2	1	1	r		SALP_104157	TP22527	Contig3513	200471	danzferg_second.tsv	0.702	recommended
100526330	Affx-472329528	AX-181914482			GGAGGATATTGCATATTTATACATTTGTGTACCTA[C/T]TTAGGATACATCACCATGAAGAGAATGACATTCAT	Y	2	1	2	1	1	f		SALP_104159	TP2258	Contig1913	1721425	danzferg_second.tsv	0.634	recommended
100526331	Affx-472329530	AX-181914483			GTTCGTATTATTTACTGCGTCTTTTTGCAAGGACT[C/T]GCACGTGCATGCGTAGGCTTTATCGTTGGGTCTAG	Y	2	1	2	1	1	f		SALP_104161	TP22613	Contig3114	1160374	danzferg_second.tsv	0.712	recommended
100526332	Affx-472329531	AX-181914484			CACACGTGCACACACATGCATGCATGCACGTGCAC[A/G]CACACCACCATTCAGGTTTATTCAGGTTAGATGTA	R	2	1	2	1	1	r		SALP_104162	TP22623	Contig4927	544230	danzferg_second.tsv	0.632	recommended
100526333	Affx-472329532	AX-181914485			TTGACTGGTCTGAGGATGTCATGCATGCACTAAAA[A/C]ACAATGATTTTTAAAATGAGGGGGAGTGAAAATGT	M	2	1	2	1	1	f		SALP_104163	TP22629	Contig9836	27396	danzferg_second.tsv	0.758	recommended
100526334	Affx-472329536	AX-181914486			GAGGCTGGGTGCTGTGGGATTATCAGAATCAGCAA[C/T]CATAGCGCAGTAACAGCTAGTTACAGCAACAACGA	Y	2	1	2	1	1	f		SALP_104167	TP22675	Contig1383	1305	danzferg_second.tsv	0.658	recommended
100526335	Affx-472329537	AX-181914487			TAATTTCCCTTGAATCGATGGTTTACTATGCATGC[A/G]CTTAGGCTACTACGCATTACACTTTTCCACGCTAT	R	2	1	2	1	1	r		SALP_104168	TP22682	Contig8	2350693	danzferg_second.tsv	0.718	recommended
100526336	Affx-472329538	AX-181914488			GTGCAGTGCTTCTCAGCCTGTCACATTGGTGGAAG[C/T]GCATGCATGCATTGCCAATAAGTAGCAAAATGTCA	Y	2	1	2	1	1	r		SALP_104169	TP22687	Contig2002	708262	danzferg_second.tsv	0.646	recommended
100526337	Affx-472329539	AX-181914489			CACATGCATGCAGACACGGCCCTGTGTTTCCACAG[A/C]AAACAACCTTTGGACTCTAGCTTCTGGAGCCCAAG	M	2	1	2	1	1	r		SALP_104170	TP22743	Contig15005	8672	danzferg_second.tsv	0.68	recommended
100526338	Affx-472329540	AX-181914490			ACAAACAAATGCATGCAGACATGCACACCCACAAC[A/G]ACTTAAAGCACTTGCACTTTATTAAAAACCAAAAA	R	2	1	2	1	1	r		SALP_104171	TP22745	Contig738	109271	danzferg_second.tsv	0.708	recommended
100526339	Affx-472329541	AX-181914491			TCA[G/T]TCTAGTATTGGTGTTATATGTTCAGTGTAGTATTA	K	2	1	2	1	1	r		SALP_104174	TP22776	Contig3058	5078427	danzferg_second.tsv	0.746	recommended
100526340	Affx-472329542	AX-181914492			GTCCACCTCCTTCCTCTCCACACAGAGACC[A/C]AGCAAGACCCACCAGAAGTTCAAAGGTCGC	M	2	1	2	1	1	r		SALP_126872	JLBFK_00262781256	Contig2046	223614	JLBFK_GROUP5.tsv	0.63	recommended
100526341	Affx-472329543	AX-181914493			TCGGCCTTGCAGAACGAAGCACCGTGCCACTGGTA[C/T]GTTAACAACATCAAAATGTCCTATGATTTGCATAT	Y	2	1	2	1	1	r		SALP_104175	TP2281	Contig811	2660066	danzferg_second.tsv	0.616	recommended
100526342	Affx-472329544	AX-181914494			TAAACAGTCAAACATAGGAGTAAGAATTTTAAACA[C/T]TTAACAAATGATTATGACAGCCATCTTTCTACCAT	Y	2	1	2	1	1	f		SALP_104181	TP2301	Contig2298	1084570	danzferg_second.tsv	0.772	recommended
100526343	Affx-472329545	AX-181914495			GGCTGAGCACTAACGAGAGCCCATGCAACTCCAAA[G/T]CTAATGGGAATTATGCATTGACGTCAATAGGATAT	K	2	1	2	1	1	r		SALP_104182	TP2305	Contig6744	28763	danzferg_second.tsv	0.648	recommended
100526344	Affx-472329546	AX-181914496			CAAATAACTTTGATTTGGAATTGTAAAACGGTTAT[A/C]TAATTTTTTGCCTGACATATCACTTTGGCTATTCT	M	2	1	2	1	1	f		SALP_104184	TP23064	Contig3576	13560	danzferg_second.tsv	0.742	recommended
100526345	Affx-472329547	AX-181914497			CCACAAGTGTGGAGTTGAGACCTCAAAGATGAAAT[A/G]TCGACTTGATGTTACAAAGTTGCAAGTCACAAAAT	R	2	1	2	1	1	f		SALP_104185	TP23127	Contig1273	61692	danzferg_second.tsv	0.708	recommended
100526346	Affx-472329548	AX-181914498			TTAATTCTAATTCAAATTGAGAACAGGTTTGTTCG[G/T]GGCATGCATATGATTTAAAACAGGCCTATACTGAT	K	2	1	2	1	1	r		SALP_104186	TP23142	Contig1512	995482	danzferg_second.tsv	0.692	recommended
100526347	Affx-472329549	AX-181914499			GCTGCTTTCAATGTCACTGTGGTAGCTACCAATAC[G/T]TGTGGCTCTCCCCCAGAAGAATACTGTGTACAAAC	K	2	1	2	1	1	r		SALP_104187	TP23158	Contig5719	1302627	danzferg_second.tsv	0.638	recommended
100526348	Affx-472329550	AX-181914500			GTTAATACATTTCCCTAATGTCTGAATAAGTTCAC[A/G]AATTATGCATGAAGAGTAACCTTGCCTAAGACCTT	R	2	1	2	1	1	r		SALP_104188	TP2317	Contig11227	109665	danzferg_second.tsv	0.646	recommended
100526349	Affx-472329551	AX-181914501			TAGAGAGAAATAGAGACATGTGGTGGCATGCTACG[A/G]CACTG	R	2	1	2	1	1	f		SALP_104191	TP23214	Contig1823	312428	danzferg_second.tsv	0.618	recommended
100526350	Affx-472329552	AX-181914502			CGAAATGCTGAGCGAAGCCTATGATGTCTAGTCCA[G/T]AGCAAGACTTAATGGCATGCATGTGTGACCTAGGC	K	2	1	2	1	1	r		SALP_104193	TP23265	Contig3700	669715	danzferg_second.tsv	0.672	recommended
100526351	Affx-472329553	AX-181914503			TTAACAACACAATGCATGCCATTCATGTGTAAAAC[A/G]CACCAAGT	R	2	1	2	1	1	f		SALP_104194	TP23266	Contig6065	91148	danzferg_second.tsv	0.69	recommended
100526352	Affx-472329554	AX-181914504			AATTTAAACTGCCTGCTTTTCGGGCCCAGAAGATA[C/T]GATATGCATATAATGTAGTGGATAGAAAACACTCA	Y	2	1	2	1	1	r		SALP_104198	TP23341	Contig1580	210245	danzferg_second.tsv	0.744	recommended
100526353	Affx-472329555	AX-181914505			TGTGAGGTAATGACTGGGCATCCATACTTTCTCCC[C/T]GAGGTAATGACTGGGCGTGCATACTTCTCTCCCTG	Y	2	1	2	1	1	f		SALP_104200	TP23373	Contig7737	83000	danzferg_second.tsv	0.65	recommended
100526354	Affx-472329556	AX-181914506			A[A/G]TCAATGGGCATGCATTTTGGGTGATTCTGGGACAA	R	2	1	2	1	1	r		SALP_104201	TP23380	Contig1432	176674	danzferg_second.tsv	0.626	recommended
100526355	Affx-472329557	AX-181914507			ATAGGTGAGCAGTGACCCAGATAATCATGTTGGGA[C/T]TGACCCCTCACGAAGGTGAGAGCAAACGTTTGGAC	Y	2	1	2	1	1	f		SALP_104203	TP23394	Contig1980	263954	danzferg_second.tsv	0.634	recommended
100526356	Affx-472329558	AX-181914508			ACCTTATGAATGATGCATGCCCGGCTGGAGTTTGG[C/T]TGTGGGGGAGAAGCGGCCTAGCAGCAAATGAGCAT	Y	2	1	2	1	1	f		SALP_104204	TP23395	Contig2054	173405	danzferg_second.tsv	0.654	recommended
100526357	Affx-472329559	AX-181914509			GTTCAGCCACAGGTACCGGGTTCATGCATGTATGC[A/C]TACTGTACATAACCTACTCTCAGCTTCCCCCGGCC	M	2	1	2	1	1	r		SALP_104205	TP23408	Contig3145	35665	danzferg_second.tsv	0.696	recommended
100526358	Affx-472329560	AX-181914510			CTGCCCCCTATCCATAAGAAGTTAATGTTGCATAG[A/G]CTTACCTTTTAAGTCATGTTAATACAAAATTAGAG	R	2	1	2	1	1	r		SALP_104206	TP23426	Contig2264	62000	danzferg_second.tsv	0.706	recommended
100526359	Affx-472329561	AX-181914511			CATTACATGATAAATAATGTTTGATTTGTACAGAT[A/C]CATTTTTTTTACAATAATTGACTTAACACAGGCAG	M	2	1	2	1	1	r		SALP_104207	TP23435	Contig591	231145	danzferg_second.tsv	0.62	recommended
100526360	Affx-472329562	AX-181914512			AACTTCAACTAAAGAGCCCAAAAGTCTATTAGATA[A/C]ATTGTTTGCCGGCATGCATAAAAACTTACCTCATA	M	2	1	2	1	1	r		SALP_104208	TP23439	Contig5154	44198	danzferg_second.tsv	0.792	recommended
100526361	Affx-472329563	AX-181914513			TAATTACTTTAAACAAACCCACGGGGGTTAGCGTT[A/C]AACTCATTAATGAGTTTCTAGGCATGCATTACAAA	M	2	1	2	1	1	f		SALP_104210	TP23480	Contig5710	7456	danzferg_second.tsv	0.658	recommended
100526362	Affx-472329564	AX-181914514			CAAATGATATCATACTGTATAGAATGCATGCCTAT[A/G]CACCATGAAATTAGAAGGAACGGTGACAAAATGTT	R	2	1	2	1	1	f		SALP_104211	TP23486	Contig1261	63464	danzferg_second.tsv	0.684	recommended
100526363	Affx-472329565	AX-181914515			AGGCATGCATGTAATTCTATACAGGCCAGTTAATT[A/C]TTCTATGTTGTGGCTGAGATATAGGCATGCATGTA	M	2	1	2	1	1	r		SALP_104212	TP23488	Contig1592	485685	danzferg_second.tsv	0.692	recommended
100526364	Affx-472329566	AX-181914516			CACAATTATGAAATTGCTTTTTCCAGTTGCTAATA[A/G]GCATGCATCCATCAAGAAAATGACTATAAAAACTA	R	2	1	2	1	1	f		SALP_104213	TP23493	Contig923	3635961	danzferg_second.tsv	0.738	recommended
100526365	Affx-472329569	AX-181914517			TGTGTGTGTGTGTGTGTGTGTGTGTGTGTGTGTGT[A/G]TATACACCGCCTAAAGTATATCCCCACCATCCCCA	R	2	1	2	1	1	r		SALP_104217	TP23580	Contig1730	101799	danzferg_second.tsv	0.63	recommended
100526366	Affx-472329571	AX-181914518			CCTTCTACAGTAGCAAACAGCCATGCATCATTCTT[C/T]ATCTCTGAAGCTCGTCTATTCTCTCCGCATGGATC	Y	2	1	2	1	1	f		SALP_104222	TP23778	Contig2258	288405	danzferg_second.tsv	0.672	recommended
100526367	Affx-472329572	AX-181914519			CTAGAGGAACATACAGAGGGAGAGCACGCATAGAA[A/G]TAGGTCGTACCTGGTCTGCCGCATGCATATGGAGG	R	2	1	2	1	1	f		SALP_104223	TP23783	Contig3916	187947	danzferg_second.tsv	0.664	recommended
100526368	Affx-472329573	AX-181914520			GTACGATATGCATGCGGTCATGCAGTACGCACTGT[C/T]TGTACTCATTATGCATGGTTGAAAATGACAACTAA	Y	2	1	2	1	1	f		SALP_104224	TP23806	Contig2318	32071	danzferg_second.tsv	0.626	recommended
100526369	Affx-472329574	AX-181914521			TAAAAAACAGGTAAACATACATCTTATGGAACAAC[A/G]GGGACTATGAAGAGACACACACAAAGGTACAGACA	R	2	1	2	1	1	f		SALP_104225	TP23839	Contig1524	751196	danzferg_second.tsv	0.622	recommended
100526370	Affx-472329575	AX-181914522			TGTCTCTTCACAGTCCCCGTTGTTCAATAAGGTGT[A/G]TTTTTACTTGTTTTTTGAATCTGATTCTACTGCTT	R	2	1	2	1	1	r		SALP_104226	TP23866	Contig3517	295663	danzferg_second.tsv	0.674	recommended
100526371	Affx-472329576	AX-181914523			TGAGATTGGGAAATGGGGATACCTCGTCAGTTGCA[C/T]AACTTAATGCCTTCAGCCGAAATGTGTATTCCACA	Y	2	1	2	1	1	r		SALP_104230	TP23923	Contig827	3027835	danzferg_second.tsv	0.674	recommended
100526372	Affx-472329577	AX-181914524			TACTAGTGATGTTACATTTGATACCGGAGCTCCAA[A/C]GCATGCATCAAAATCGTAAGCAGTTTACTTCGAAG	M	2	1	2	1	1	r		SALP_104233	TP23989	Contig64	804225	danzferg_second.tsv	0.606	recommended
100526373	Affx-472329578	AX-181914525			TCCACAGGAGACAAATTAAGACATTTGGCTTTTTA[A/G]CATGCATGGATAATGCAAAGATTAATATTATTGTT	R	2	1	2	1	1	f		SALP_104234	TP24006	Contig3959	176929	danzferg_second.tsv	0.714	recommended
100526374	Affx-472329579	AX-181914526			TCTAAAATACTCCAACTTTGGTGTCACCTTTTAGT[A/C]ATTTCCTGCTGTAACTTTCCAGAGTTTCAAATATC	M	2	1	2	1	1	r		SALP_104235	TP24015	Contig1594	476473	danzferg_second.tsv	0.798	recommended
100526375	Affx-472329580	AX-181914527			ACTCCAAAACATGCATGCTAACGAAAGTAATGAAA[C/T]GCTCCCTGGACATGTCACAGTGTAATACCTAATCA	Y	2	1	2	1	1	f		SALP_104236	TP24020	Contig12975	2704	danzferg_second.tsv	0.692	recommended
100526376	Affx-472329581	AX-181914528			GCGGTTTCCCTCTATTGTCCTTTTGTTTTGTGAAA[G/T]TATGCATCTGACACGTCTCCAAGGGACACTTGTCT	K	2	1	2	1	1	f		SALP_104237	TP2404	Contig818	256775	danzferg_second.tsv	0.674	recommended
100526377	Affx-472329582	AX-181914529			ACCATGCATAATGTACATTCACTAATAATGACTAA[C/T]TTCTTGTAGCATCCATTAAGCTATAGAAAATTAAC	Y	2	1	2	1	1	r		SALP_104238	TP24047	Contig1165	1218697	danzferg_second.tsv	0.772	recommended
100526378	Affx-472329583	AX-181914530			TGTTACCTAAGACTATTGTTGTACATTGAATATCC[A/C]CTAGCAGATTTGTGTAGCATGCATCTCCACTATAT	M	2	1	2	1	1	f		SALP_104239	TP24049	Contig1932	55053	danzferg_second.tsv	0.628	recommended
100526379	Affx-472329585	AX-181914531			GTGATTTGATCGCATTTTAATGCAGTTCCTTATGA[A/C]GGTCTCACTCTCAGCGCAGATAGCATGCATAGACA	M	2	1	2	1	1	f		SALP_104243	TP24158	Contig3461	19347	danzferg_second.tsv	0.712	recommended
100526380	Affx-472329586	AX-181914532			TACAGTGTTCATTCTTATCACACGCTAGGGAGGGA[A/G]GAGATATCACACGCTAGGGAGGGAGGAGATATCAC	R	2	1	2	1	1	f		SALP_104244	TP24194	Contig1441	864697	danzferg_second.tsv	0.696	recommended
100526381	Affx-472329588	AX-181914533			CAGTATCACGGTTTGTTCATGACTTCACTCCCTGT[G/T]TCTTTATTAATGTAGGGGTGTGTTGTCTTCGATTT	K	2	1	2	1	1	f		SALP_104249	TP24252	Contig3584	125064	danzferg_second.tsv	0.628	recommended
100526382	Affx-472329589	AX-181914534			CGGGAAGGTGAGCATTTTCCGACTTCAGTCAGCTA[C/T]AACACTGAACTACTGTCAGGTCAAGACCCTGGTGA	Y	2	1	2	1	1	f		SALP_104250	TP24254	Contig3150	2255430	danzferg_second.tsv	0.776	recommended
100526383	Affx-472329590	AX-181914535			TTATCGTATACCTTCAGTTCAATCGAGGAGGGGTC[A/G]AGCATGCATTATTGTATAGTAGCCTATGTTGGCTA	R	2	1	2	1	1	r		SALP_104251	TP24280	Contig3058	1882911	danzferg_second.tsv	0.684	recommended
100526384	Affx-472329591	AX-181914536			ATGTACATGCAGTGTGTGTGTGTGTGTGTGTGTGT[G/T]TGTGTTTGTGTCTACTTGTCTGCTGTGTATAATGC	K	2	1	2	1	1	r		SALP_104252	TP24286	Contig6354	186352	danzferg_second.tsv	0.708	recommended
100526385	Affx-472329592	AX-181914537			AACGCCTGCTCTCAGCTCTCCAGAATGCCTGCTCT[C/T]AGCTTCCAGAACTGTCTCAGCTCTCCAGACGCCTG	Y	2	1	2	1	1	r		SALP_104253	TP24319	Contig1397	103665	danzferg_second.tsv	0.6	recommended
100526386	Affx-472329593	AX-181914538			CCTTACCAATTCAGTTTTTTGCATGCTCTCGGACT[C/T]GGGAGTTCCAACTGCCGACCCGCATTGACTTTCCC	Y	2	1	2	1	1	f		SALP_104254	TP24327	Contig1928	600306	danzferg_second.tsv	0.646	recommended
100526387	Affx-472329596	AX-181914539			AGGAATTTACCAGCATGAGGAGAGGAGGGCCCATG[A/G]CCAGGGAGTCAACTCATCAGCACTGAAATGACACA	R	2	1	2	1	1	r		SALP_104267	TP24432	Contig7979	667372	danzferg_second.tsv	0.686	recommended
100526388	Affx-472329597	AX-181914540			ATGCTGATATTTACTCCTGCAGTTACGATAGATAC[C/T]GTAATAAGCAATTATTTTTTTCCACTTTAGAGAGA	Y	2	1	2	1	1	f		SALP_104268	TP24441	Contig2246	2687832	danzferg_second.tsv	0.776	recommended
100526389	Affx-472329598	AX-181914541			AAAATATATTCCGTATACAACGTCAAACAAAAAAT[G/T]ATGCATTCAGAGCAGAATTAAGCTGATACACGCTA	K	2	1	2	1	1	f		SALP_104269	TP2445	Contig1171	2521147	danzferg_second.tsv	0.75	recommended
100526390	Affx-472329599	AX-181914542			AAATACACACCGATCTGTCATGCATGCATGCTGCC[C/T]TGTTGAGTTTCTGTAGCTACGTCTAGCAAGAGGGA	Y	2	1	2	1	1	r		SALP_104270	TP24465	Contig2976	886865	danzferg_second.tsv	0.73	recommended
100526391	Affx-472329601	AX-181914543			CACATCTCAGCACTTTCTACTATGCCCAACCCATC[C/T]TTTGCAATCTAATATCCAGTACGTACTGCACTTGC	Y	2	1	2	1	1	r		SALP_104272	TP24489	Contig1783	1014811	danzferg_second.tsv	0.74	recommended
100526392	Affx-472329602	AX-181914544			ACAATAGTGATCATTTATTTACTTTTCAATGACTT[G/T]TGCAGAGCTGCCGTCATCGTTTCCTGTTCTCCCCT	K	2	1	2	1	1	f		SALP_104273	TP2450	Contig4075	476561	danzferg_second.tsv	0.694	recommended
100526393	Affx-472329603	AX-181914545			GCTTTCTCTCATGATCAAACCATTAATTTATCTAA[C/T]GGTCTTCTATGCTCTCAAAGTTCTCAGTTGTTTTT	Y	2	1	2	1	1	f		SALP_104274	TP24503	Contig11621	283728	danzferg_second.tsv	0.736	recommended
100526394	Affx-472329605	AX-181914546			GCTAGTTAGCTACCAATTAACGTCAGCTATGTTAC[A/G]ATCAGGTGAATTGACAGCATGCATAACGTGGTCGT	R	2	1	2	1	1	f		SALP_104277	TP24555	Contig4072	15218	danzferg_second.tsv	0.668	recommended
100526395	Affx-472329607	AX-181914547			GTCTCCTTAGCTCCAGTCTGGCTGGGGACTAGAGT[G/T]TTGGACCATTATCCTTTGGCTCAGCCAGTGGCCTG	K	2	1	2	1	1	r		SALP_104279	TP24561	Contig1948	53540	danzferg_second.tsv	0.662	recommended
100526396	Affx-472329608	AX-181914548			CTACCTTATTTTTTTTGCTCCACATACAAACTTAT[A/G]CATACGAACAACAACTTACAGAAGCACACACACAC	R	2	1	2	1	1	f		SALP_104280	TP24564	Contig597	145574	danzferg_second.tsv	0.716	recommended
100526397	Affx-472329609	AX-181914549			GATGCTGTGTGTGTCACATGTTGTTGATAAACTGC[C/T]GACTTGACATCTTTTCACAGCATGCATGACCAGGC	Y	2	1	2	1	1	r		SALP_104281	TP24568	Contig662	890039	danzferg_second.tsv	0.73	recommended
100526398	Affx-472329610	AX-181914550			CACCAGTGCTCAGTGAAAGATGTGTCAGAACTATG[A/C]GGCACAGCATGCATTCCTTGGGCATGAATGGCTGT	M	2	1	2	1	1	f		SALP_104282	TP24573	Contig911	3755002	danzferg_second.tsv	0.658	recommended
100526399	Affx-472329612	AX-181914551			TTGCTCAACTCTTGTCAAGCTCGGCCTATCAAGAG[A/G]CAACAGCATGCATTATTCATCTCTACAAAACTCCC	R	2	1	2	1	1	r		SALP_104284	TP24596	Contig4340	392791	danzferg_second.tsv	0.624	recommended
100526400	Affx-472329616	AX-181914552			ATGAGAATTCCATGTGCCATTTCATTTGACATGAA[A/G]CTACTTTTCAATTGTTTTGTCCAACCATAAGCATG	R	2	1	2	1	1	r		SALP_104288	TP24639	Contig6	160154	danzferg_second.tsv	0.72	recommended
100526401	Affx-472329618	AX-181914553			ATCTGAATCCAATCACGCTTGGTTTGTATCCAACC[A/G]CCAATGTTTAACGAGTAGTTACGTTACCAAACACA	R	2	1	2	1	1	r		SALP_104290	TP24670	Contig660	335401	danzferg_second.tsv	0.692	recommended
100526402	Affx-472329619	AX-181914554			CAAAGATTTTTTTGAAGATACAACAGGTAAGTATA[C/T]TATTTTGTATGCATATTGCATATTGCCCATCACCT	Y	2	1	2	1	1	f		SALP_104292	TP2470	Contig780	50193	danzferg_second.tsv	0.708	recommended
100526403	Affx-472329621	AX-181914555			AGTTTAAAAAAATGACATACCAAAAGACCAATAGG[C/T]CAATGCTAGTAATTATTGCTTGATGTCCCATTGCT	Y	2	1	2	1	1	r		SALP_104295	TP24710	Contig6188	128304	danzferg_second.tsv	0.72	recommended
100526404	Affx-472329622	AX-181914556			ATCAGAGGACTTAGAGGGATTTTCAGAGTGTGAAC[A/C]AATAGGATTTATATATTTGAGAATGGAATATCTCT	M	2	1	2	1	1	r		SALP_104297	TP24739	Contig22570	2478	danzferg_second.tsv	0.69	recommended
100526405	Affx-472329623	AX-181914557			GGAAGTCCTTGGGCTCTAGTCAAAGAGAGAAGTTT[A/G]TCCAGCTCAGTAAAGTCTCAAACATAAATTGTCCG	R	2	1	2	1	1	f		SALP_104298	TP24757	Contig1155	3527054	danzferg_second.tsv	0.65	recommended
100526406	Affx-472329624	AX-181914558			TCCCCAGTTTCTAACATCCGTAACACATTCCAGTA[C/T]GCTGCTTCTCCTGTCTTCTTGACATTTTAATCCAG	Y	2	1	2	1	1	f		SALP_104299	TP24778	Contig10452	20185	danzferg_second.tsv	0.766	recommended
100526407	Affx-472329625	AX-181914559			ATAAGGCAATTGACATAAAGTAGATACCACGTGCG[G/T]CCTGCACACACACACACACTCTAACGCACAAGCAT	K	2	1	2	1	1	f		SALP_104302	TP24799	Contig1204	121104	danzferg_second.tsv	0.724	recommended
100526408	Affx-472329626	AX-181914560			GTTGACATAAAGCATGAAGTAGGCTGTGTGTTAAA[A/C]AAGCCACTCTCTCTGCTTTTAGAGAGAGGATGAAG	M	2	1	2	1	1	f		SALP_104303	TP24802	Contig3037	508745	danzferg_second.tsv	0.682	recommended
100526409	Affx-472329627	AX-181914561			TTACACATATAACACATAATAAAACTACCTTCACG[A/G]TTATTATTTGATCATGTAAAGCATGCATGTTCAAC	R	2	1	2	1	1	f		SALP_104304	TP24822	Contig1056	2727755	danzferg_second.tsv	0.688	recommended
100526410	Affx-472329628	AX-181914562			GCAGGATGTGGGCGAGACAGCAGATTAAGGCCATC[G/T]TTTTGTAGTTTAGGTAAAGCATGCATGTAATCTGT	K	2	1	2	1	1	r		SALP_104305	TP24827	Contig1196	518135	danzferg_second.tsv	0.75	recommended
100526411	Affx-472329629	AX-181914563			CAAAACATCAGGTATGCATGCGGGTGCCGACTATT[G/T]CCTGTTATGATTGAATTTAGGCACTTTTCATCCAG	K	2	1	2	1	1	r		SALP_104308	TP24897	Contig3042	407642	danzferg_second.tsv	0.68	recommended
100526412	Affx-472329630	AX-181914564			AGTAATTGAGTTTAAATAAAACATTGACCTTGACA[A/G]TTAGCTAATTTCAGTAAGGTTACCTGAACGTTGTT	R	2	1	2	1	1	f		SALP_104310	TP24965	Contig22608	115	danzferg_second.tsv	0.71	recommended
100526413	Affx-472329634	AX-181914565			GATGCATACAAAGCACTCACCTGTATTCCCTTCGG[C/T]AAATCCGACTGCGATCTCATTCCAAACGTCGTAAA	Y	2	1	2	1	1	f		SALP_104317	TP2513	Contig2040	218690	danzferg_second.tsv	0.644	recommended
100526414	Affx-472329635	AX-181914566			ATTTGACACGAATGCAGTACACACAAACAGTGATA[A/C]CACACTGTAATCTCTGAGTTCTGAGTTTCAGCTGC	M	2	1	2	1	1	f		SALP_104318	TP25130	Contig3652	304213	danzferg_second.tsv	0.67	recommended
100526415	Affx-472329636	AX-181914567			A[A/C]ACACTGTAATCTCTGAGTTCTGAGTTTCAGCTGCA	M	2	1	2	1	1	r		SALP_104319	TP25131	Contig3652	304214	danzferg_second.tsv	0.606	recommended
100526416	Affx-472329637	AX-181914568			ATGTCACAAAATGTCATGTCTGCCTATTCTGCTTT[A/G]TATGCATTGCAAACATCGCTGTGTCTTCCTCAAAA	R	2	1	2	1	1	r		SALP_104320	TP2514	Contig1432	1249629	danzferg_second.tsv	0.76	recommended
100526417	Affx-472329640	AX-181914569			AGATGCTCTATAGGAATGGCAGACTCCATCCAAAT[A/C]ATCTTGGCCCCTTAGAACTGTCCATGCATTTCAAG	M	2	1	2	1	1	f		SALP_104324	TP25200	Contig676	2036864	danzferg_second.tsv	0.784	recommended
100526418	Affx-472329641	AX-181914570			A[A/G]AGTCAGTAAACCACAGAACTTTCCTGTGTGTTATA	R	2	1	2	1	1	r		SALP_104325	TP25209	Contig1228	9502	danzferg_second.tsv	0.672	recommended
100526419	Affx-472329642	AX-181914571			TGCTTCCTGCTTTCATTTTTACTTGTAAGCTGGAA[C/T]CAGGAGAACAGTGATGGAGAGCTTTGTATGCATCT	Y	2	1	2	1	1	f		SALP_104327	TP2524	Contig1099	926463	danzferg_second.tsv	0.616	recommended
100526420	Affx-472329643	AX-181914572			TTTGGCCACTGTCAGCTGCGGCTCATAGAATATTC[A/C]GAGTCCATGCATGTCTCTACTCTCTAACATAGCAG	M	2	1	2	1	1	r		SALP_104329	TP25256	Contig1625	1772313	danzferg_second.tsv	0.65	recommended
100526421	Affx-472329644	AX-181914573			AGAGGATGGGACAGAGGGTGAGTTTATATCTTTTT[C/T]CCTGATGATAATGAAAATTAAATGGTATTTGTGAC	Y	2	1	2	1	1	r		SALP_104335	TP25344	Contig3634	255680	danzferg_second.tsv	0.726	recommended
100526422	Affx-472329645	AX-181914574			GCTATGCATGGAGGCCTGGAGATGCTAAATGTGTT[C/T]ATGTTCATTAATGATCCGTGAGATCGGCAGTCTTT	Y	2	1	2	1	1	r		SALP_104337	TP25388	Contig1204	738525	danzferg_second.tsv	0.756	recommended
100526423	Affx-472329646	AX-181914575			CTTCTAGGCAATAGTTGTTTTCATGCCTCAAGTGT[A/C]TTCCTCATTTTCTTAATCTTTCAGAGACCGTCTGC	M	2	1	2	1	1	r		SALP_104338	TP25406	Contig188	563427	danzferg_second.tsv	0.702	recommended
100526424	Affx-472329647	AX-181914576			CGTACGCCTGCTGAGATATTGACAGACATGAAACT[A/G]AATAGATGAACTATACATCATCCCCTTGAGCAATG	R	2	1	2	1	1	r		SALP_104342	TP25453	Contig714	1857257	danzferg_second.tsv	0.714	recommended
100526425	Affx-472329648	AX-181914577			ATGTGTATCCAGGGCTCGTGGAGGTGGGCATGTGT[A/G]TTTTTATAGGAGAGTGCTATGTTACACTGTAGGTG	R	2	1	2	1	1	r		SALP_104344	TP25531	Contig3161	10489	danzferg_second.tsv	0.62	recommended
100526426	Affx-472329649	AX-181914578			TACGTCAACCTAATGTTCTCATATTGCATGCATGG[A/C]TTAATGCACCCTCCTCCTCCCTCCCTCCAGCACCA	M	2	1	2	1	1	f		SALP_104347	TP25588	Contig2	4407953	danzferg_second.tsv	0.664	recommended
100526427	Affx-472329650	AX-181914579			TTTATTATAAAGGGTATTTTTCTTTAACAGCAAAT[G/T]TTGCCATGCATCGAATTGCATCTTGGTACGTGGAT	K	2	1	2	1	1	f		SALP_104348	TP25617	Contig1484	100963	danzferg_second.tsv	0.73	recommended
100526428	Affx-472329651	AX-181914580			AGACCTCAAATGGCACATGCATGGCAACACTGCAT[A/G]AAATGGCTACTCGTTCTAGAACACCACACTGAAAC	R	2	1	2	1	1	r		SALP_104349	TP25628	Contig26	297820	danzferg_second.tsv	0.704	recommended
100526429	Affx-472329652	AX-181914581			ATCCTCTGGGTTGGTATGGGCCCTCATGCATGGCA[C/T]AGTGTTATTTTTGAAGCGTGTATAAAATGCATTGA	Y	2	1	2	1	1	r		SALP_104351	TP25656	Contig9091	135176	danzferg_second.tsv	0.742	recommended
100526430	Affx-472329653	AX-181914582			AGTGCTTCCTAGTGCTAGTTGCTACCCACTAAATG[A/G]ATGCTCATGTATTCAGCAAAAGATGTCCAAAAATG	R	2	1	2	1	1	r		SALP_104352	TP2566	Contig956	1906791	danzferg_second.tsv	0.732	recommended
100526431	Affx-472329654	AX-181914583			TCTCTTCTTCCTACAGGTGACTATGCATGGCACGC[C/T]CATTCCTTCTCATCAACTCAATCCATATGTTTCAC	Y	2	1	2	1	1	r		SALP_104353	TP25672	Contig1681	2890542	danzferg_second.tsv	0.758	recommended
100526432	Affx-472329655	AX-181914584			CAAATGCAATGGTTCATTATGAAGGGGATTTTTTT[C/T]TCTCAACCCAACTCAAAACGTCTTCCCTCTGCCAT	Y	2	1	2	1	1	r		SALP_104354	TP25694	Contig3150	1803470	danzferg_second.tsv	0.694	recommended
100526433	Affx-472329656	AX-181914585			ATGCATACACCATTCACCTTAGTTTAATACTCATG[A/C]CAGTCTTAAACTGGAGTGAAATAGAGTGTCAGATT	M	2	1	2	1	1	f		SALP_104356	TP2574	Contig33	39800	danzferg_second.tsv	0.772	recommended
100526434	Affx-472329657	AX-181914586			TGGTAATAAGAGCGGTGGTCAAATGAGAGATACAG[C/T]GAGATCCTGTCTATTGAAACAGCATAAAAGGCATC	Y	2	1	2	1	1	f		SALP_104357	TP25792	Contig1371	1244185	danzferg_second.tsv	0.696	recommended
100526435	Affx-472329659	AX-181914587			GGATAATACTGTATGAACTAACATATATGGCCTAG[A/G]ATGTATGGACTAGCATGTATAGACTACCATGTATG	R	2	1	2	1	1	f		SALP_104365	TP25868	Contig3437	473215	danzferg_second.tsv	0.708	recommended
100526436	Affx-472329660	AX-181914588			AGTCTAAATACAGCTCTCAAACACTCTGCTCTCAG[C/T]GAGACAGCTGGAGTTGGTTTAGACACTGAAGCAGC	Y	2	1	2	1	1	r		SALP_104366	TP25910	Contig10694	9290	danzferg_second.tsv	0.656	recommended
100526437	Affx-472329662	AX-181914589			GAACAGGCGCTCTCTCCTTGATGTGACAGTATAAC[A/G]CCATTGTAAAAAAAAAACATCACTGTATCATGAGG	R	2	1	2	1	1	f		SALP_104368	TP25916	Contig1533	773833	danzferg_second.tsv	0.694	recommended
100526438	Affx-472329663	AX-181914590			GCCCTGCGTCCGAGGGGTGATTGTCTTATGCAAAT[G/T]AGGCTAGGGTAACATCCCAGCCAGCCCCATCCCAC	K	2	1	2	1	1	f		SALP_104370	TP25971	Contig23460	4382	danzferg_second.tsv	0.664	recommended
100526439	Affx-472329664	AX-181914591			CATGGCTACTGGGCTTTGGGCGCATCTCAATAGTC[A/G]AGGTGGTTCCTCCATCACCTCTTCTTCGTTTGATC	R	2	1	2	1	1	f		SALP_104371	TP26001	Contig4003	114502	danzferg_second.tsv	0.652	recommended
100526440	Affx-472329666	AX-181914592			GGCATGACGCGACGGAGATGCAACCAAAGAATATT[A/C]ATCCTTAAATCTATTGATGCAGCCATGCATCAATC	M	2	1	2	1	1	r		SALP_104376	TP26080	Contig740	157743	danzferg_second.tsv	0.722	recommended
100526441	Affx-472329667	AX-181914593			CTTTTGTAAGGAAGACATCATCCCCCGAGACAGCC[A/G]CAGTGAAATATGGTATTTCGTTTAACACGGTAATG	R	2	1	2	1	1	r		SALP_104377	TP26085	Contig5225	68835	danzferg_second.tsv	0.71	recommended
100526442	Affx-472329668	AX-181914594			TAACGTTCCTCAAAGCATAATGCATGGCTGCTATT[C/T]ATAAGAGGTCGATCACAGCACAAAATGGCAGGTCT	Y	2	1	2	1	1	f		SALP_104379	TP26089	Contig6076	68842	danzferg_second.tsv	0.642	recommended
100526443	Affx-472329669	AX-181914595			TCTAGACTACATCAATGGATCAATGCATGGCTGGA[C/T]TTGTAAAGGTCTCCACTACATCAATGGATCAATGC	Y	2	1	2	1	1	r		SALP_104380	TP26098	Contig873	60860	danzferg_second.tsv	0.718	recommended
100526444	Affx-472329670	AX-181914596			TGAGTGGTTTTCCTTTAAGTGAAACTGTTATAATT[G/T]ACAATTTAGAAGCCATGCATGGTTTTTCATTGGAG	K	2	1	2	1	1	f		SALP_104381	TP26153	Contig5197	107719	danzferg_second.tsv	0.74	recommended
100526445	Affx-472329671	AX-181914597			CTTAAATTAGCCTCCATGAAATATGCATGGCTTTA[C/T]CCCTCTTCTGCACATTAAACTGCAGGCACTTACCA	Y	2	1	2	1	1	f		SALP_104383	TP26162	Contig3707	603988	danzferg_second.tsv	0.656	recommended
100526446	Affx-472329672	AX-181914598			CAATGAATGTTTCCCTGATCATCTCCATGCGTAAT[C/T]AATGTTTCCCTGATCATCTCCATACACAATGAATG	Y	2	1	2	1	1	f		SALP_104385	TP26216	Contig1784	2389617	danzferg_second.tsv	0.628	recommended
100526447	Affx-472329673	AX-181914599			CATTAGCATCGCTAACTGATTACAAAGTTATATTT[C/T]ATGTGCAAGCATTCCCATGCATGCCGTTGCGTCTT	Y	2	1	2	1	1	r		SALP_104386	TP26217	Contig129	170555	danzferg_second.tsv	0.722	recommended
100526448	Affx-472329675	AX-181914600			GATACAATAACAGAAACCTATAATCATTTCATCTG[A/C]AGTTAATACCCTAATTGTCATCACCCTAGATAGTT	M	2	1	2	1	1	r		SALP_104391	TP26378	Contig1825	311547	danzferg_second.tsv	0.682	recommended
100526449	Affx-472329676	AX-181914601			TACTCACACGCCACAGCATGCCAGCCCTTATACAA[A/G]CGTTTCTCACTTGTATGCATCATTCATCCCTTCTC	R	2	1	2	1	1	r		SALP_104392	TP2640	Contig5754	17445	danzferg_second.tsv	0.696	recommended
100526450	Affx-472329677	AX-181914602			AGGCCTATATGAAGTAGAGTATGTGTGTGTTAAAA[G/T]ACACACATATTCTACTAATATACACAAAAACATAG	K	2	1	2	1	1	f		SALP_104393	TP2641	Contig949	954023	danzferg_second.tsv	0.684	recommended
100526451	Affx-472329679	AX-181914603			CACTTAATTCAGGAAACATTGACCTTTAGTGGATT[A/C]CTTGAGGCCATGCAGTGAGTCACATGAGGGCCGGA	M	2	1	2	1	1	f		SALP_104395	TP26433	Contig11	997683	danzferg_second.tsv	0.69	recommended
100526452	Affx-472329680	AX-181914604			ACGGCGTAAATGCATGGGCATCTCCATTTTGAGGC[A/G]GTCAATTTTCCATTTACTGAGCTGGCAAATTAACT	R	2	1	2	1	1	r		SALP_104396	TP26440	Contig676	274084	danzferg_second.tsv	0.748	recommended
100526453	Affx-472329681	AX-181914605			TACCAACAGTGCCATTTCATGACCATCTCTTAAAC[A/G]CCTACTGAGGAAGTATTCTGCTACACTCACTATGA	R	2	1	2	1	1	f		SALP_104397	TP26445	Contig1533	531566	danzferg_second.tsv	0.646	recommended
100526454	Affx-472329682	AX-181914606			GTGGGCATTTCGGCCCTCATAGCAAACAAAGGTCA[A/G]TGCGTGGGCATTTCAGCCCTCATAGCAAACAAAGG	R	2	1	2	1	1	f		SALP_104398	TP26447	Contig2290	157545	danzferg_second.tsv	0.608	recommended
100526455	Affx-472329685	AX-181914607			ATTGCGAGACGCGTAGTCAAATTATAAATATGCAT[G/T]GGGAAAAAATCGATAAAAAGTGCAATCGATAAAAA	K	2	1	2	1	1	r		SALP_104401	TP26525	Contig1661	1044873	danzferg_second.tsv	0.696	recommended
100526456	Affx-472329686	AX-181914608			AATATGCAGCTCATTGTCAACAATCCACTTAAGCC[A/C]CAACCTGGTCCCAATGTATTGAAAACTGTAGCAGA	M	2	1	2	1	1	f		SALP_104402	TP26536	Contig700	428727	danzferg_second.tsv	0.706	recommended
100526457	Affx-472329687	AX-181914609			GCTCAATACAAGGACTCCCAACAGCAGTTCCCAAT[A/G]CCCCATGCATACAAGTTTACATTCCAGCCCATCAC	R	2	1	2	1	1	f		SALP_104405	TP26587	Contig1033	1117744	danzferg_second.tsv	0.638	recommended
100526458	Affx-472329689	AX-181914610			AATGCATGGGGCCTGCTTCAGTTGGTCCAATGTGT[G/T]TGGGGATAATTACCCCTTCACTAGATGAGCCCATT	K	2	1	2	1	1	r		SALP_104407	TP26594	Contig11463	29744	danzferg_second.tsv	0.624	recommended
100526459	Affx-472329691	AX-181914611			AGAATGAGGTCTTGCAAACCAGTTACATGTGTTAG[A/G]GGCTGTAATTTTGATTGAGGAATATTGTATGCATA	R	2	1	2	1	1	r		SALP_104409	TP2661	Contig1468	693394	danzferg_second.tsv	0.726	recommended
100526460	Affx-472329692	AX-181914612			CCTTTAAACTCTGACTCACATATGCATAATGCATG[A/G]TGAATGTGCATAATCACCAGGTGTCTCAATTATCA	R	2	1	2	1	1	f		SALP_104411	TP26629	Contig1056	224208	danzferg_second.tsv	0.728	recommended
100526461	Affx-472329693	AX-181914613			GTCACCTTGATAACATGCTCCAACTTGCGGGGCTG[C/T]TCCTCAACCTTTGCAGCTAGGAATAGTGTTGCTGG	Y	2	1	2	1	1	r		SALP_104415	TP26698	Contig822	1053620	danzferg_second.tsv	0.67	recommended
100526462	Affx-472329696	AX-181914614			GCATGGGTGTCCGAGATGTGTGCTAGTAATTTAGA[C/T]AGACAGCTCGGTCCATTCAACATGTCAATACCTCT	Y	2	1	2	1	1	f		SALP_104423	TP26790	Contig1185	3805830	danzferg_second.tsv	0.604	recommended
100526463	Affx-472329697	AX-181914615			AATACTTTCTCTTGTCTGATAATGATGGTGCTCCA[G/T]ATTCTCCACCATTACCATGCATTTTAGATGTCTCA	K	2	1	2	1	1	r		SALP_104430	TP27059	Contig8451	71034	danzferg_second.tsv	0.716	recommended
100526464	Affx-472329699	AX-181914616			AGAAAAGAGGTTGAGAACTACAACTTAGTTAGCTG[C/T]GTATGTTTGTCATTTTGCACGTTTGTTTCCACCAC	Y	2	1	2	1	1	r		SALP_104433	TP27116	Contig818	1320229	danzferg_second.tsv	0.754	recommended
100526465	Affx-472329700	AX-181914617			GCATGCATTGATAGAGTGGAGATTAGTCCGCTAGC[A/C]TTGATTTGACCATGCATAATGATTTGGATAGCCAG	M	2	1	2	1	1	r		SALP_104435	TP27166	Contig2864	1392322	danzferg_second.tsv	0.688	recommended
100526466	Affx-472329701	AX-181914618			GATATCATGCATGGTCAGTCCTTTTATCCATAGCT[A/C]TGTCTATCCGTTTGAGAGTGGTTTACGTTTCTCCA	M	2	1	2	1	1	r		SALP_104438	TP27184	Contig1746	326436	danzferg_second.tsv	0.716	recommended
100526467	Affx-472329702	AX-181914619			TATTATCAGGTAGGCTGTGCCTGTAGCCCAAATGA[C/T]GCAGCAAAGTGCAAATAAATAGGCGAAGCATGGTG	Y	2	1	2	1	1	r		SALP_104441	TP27202	Contig833	125932	danzferg_second.tsv	0.606	recommended
100526468	Affx-472329703	AX-181914620			GCGTACACATTTTTAAGAATCTAGCTTAACTAACC[A/G]CTTTCTTGGCGACCATGCATTTTTTCGGTGCGACC	R	2	1	2	1	1	f		SALP_104443	TP27222	Contig882	2626068	danzferg_second.tsv	0.708	recommended
100526469	Affx-472329704	AX-181914621			GGATGCCTGGTCTATTTGACTGGTAGGACACCTGG[C/T]CTATTTTGACTGCTTTGCTTCCTGGCTATTTTGAC	Y	2	1	2	1	1	r		SALP_104444	TP27236	Contig2278	217672	danzferg_second.tsv	0.714	recommended
100526470	Affx-472329705	AX-181914622			CTGGAGTCCAGGAAACCATGTATTTTATATAGAAC[C/T]TTCATAGGTGTGTCTGGATGCTGAGTCCAGGGAAA	Y	2	1	2	1	1	f		SALP_104445	TP27242	Contig22300	347	danzferg_second.tsv	0.672	recommended
100526471	Affx-472329706	AX-181914623			TTGCTTTTCATAAAAATGGGAAGTGTCTGTACCTA[A/C]TCAGATGAGCCTAACTTGTATACCTGTGTGTTGAT	M	2	1	2	1	1	f		SALP_104447	TP27269	Contig4376	381403	danzferg_second.tsv	0.706	recommended
100526472	Affx-472329707	AX-181914624			GTTACACAAATGGCCAATTGTATGCATACACAAGG[G/T]TTGGGTTAGACATTGTGCCTAAATGGGCATTCCCT	K	2	1	2	1	1	r		SALP_104448	TP2728	Contig2175	280702	danzferg_second.tsv	0.726	recommended
100526473	Affx-472329709	AX-181914625			ATGCATGGTGCTCTTATTCATTTAAAAAAGACAAC[A/G]TGTTTTGATCTTGATCAGTCTTCGCCAAAGCTTGC	R	2	1	2	1	1	r		SALP_104451	TP27366	Contig3778	55507	danzferg_second.tsv	0.7	recommended
[truncated: 84,582 more rows]
