# Supplementary material for: Design and characterization of an 87k SNP genotyping array for Arctic charr (Salvelinus alpinus)
Source: PLoS One. 2019 Apr 5;14(4):e0215008. doi: 10.1371/journal.pone.0215008 (PMC6450613; doi:10.1371/journal.pone.0215008)
Supplement: S2 File — Base pairs given indicate the location of the SNP, and the INFO column contains the 71mer sequence (SNP at base pair position 36) utilized in the array design. (VCF) [file pone.0215008.s002.vcf]

## This file gives the position of all of the markers on the Salp87K genotyping array in the
## final version of the Arctic charr genome: GCA_002910315.2
#CHROM	POS	ID	REF	ALT	QUAL	FILTER	INFO
NW_019942807.1	93468	Affx-472327091	C	T	.	.	ACCTAATGCACACCCAGCAGGTTATGGGGG[C/T]GCAGTTAGGTCAAGTAACCTTATCAAAAAT
NW_019945006.1	143576	Affx-472327093	A	G	.	.	CCTGCTGGTGTGCTGTGCCATCTGGACTCA[A/G]AGAAACACCAGATTATGGAGGAACAATACG
NC_036869.1	2673573	Affx-472327094	C	T	.	.	TGTGGGCTGTCTGATCAGGCTGTTCTTCAG[C/T]ATGTGGAACATCTATTCCCGGGAAATGTAC
NC_036866.1	42729976	Affx-472327097	A	T	.	.	AAACGGAACTTGT[A/T]AGGAACACCTCATGCATCTGATATTACACCCAACA
NC_036865.1	23230096	Affx-472327098	C	G	.	.	AATGACTAAAGAAAACTGTGTGTGCAAAATGCATT[C/G]CTGAGGAATTCAGTC
NC_036838.1	41135520	Affx-472327099	C	G	.	.	GCTCATTAGGCCCCAGGAGGT[C/G]TCTACATGGGATAGGTGGTCTAGATTAGAGGCTTT
NC_036857.1	34394306	Affx-472327101	G	T	.	.	GCATAGTAGGTTACTTCTGTTTTATAGCGGCACAT[G/T]TGCTTAA
NC_036850.1	14708518	Affx-472327102	C	T	.	.	TGTT[C/T]TCCCTTAGCAAACGATTGCTATCTTCCCAATAAGT
NC_036872.1	21300468	Affx-472327103	C	T	.	.	TCATGGGAATTGTCACTACAAAAGAAT[C/T]TGAAGACAATGCATTTCTTGTAGAAGAAAGGAAGT
NC_036850.1	21330910	Affx-472327104	A	C	.	.	ATCTCAGATAAAGCATCTGAGTGAGCGAAACAGAG[A/C]CCCCCTGTCTCAATA
NC_036846.1	8316366	Affx-472327105	A	C	.	.	AAAATAACATCCACCATTACTAGACCATGTACACT[A/C]GGTGATATTACACCTTACTCCATTTGGAGATGCGG
NC_036850.1	1003593	Affx-472327106	A	G	.	.	GAATCTGGATGCATCTGAGA[A/G]GTTTCATGTAATATATTAAAAACTTCTCAGATGCA
NC_036866.1	64987	Affx-472327109	G	T	.	.	AAACAGATAAAAATACAAAAAT[G/T]TATGGATCAGCGGGAACTGTAAAGCAACAAACATA
NC_036847.1	29711862	Affx-472327110	A	G	.	.	ACATCCTAACTCAATGGGGTTGCCTCATTGTTTAT[A/G]AGTTTAATGCATGTTCCTGTCAGCAGTAGAATGTA
NW_019943229.1	71621	Affx-472327111	G	T	.	.	TGCATACAGTACGCTCAAAT[G/T]GACCGTTTTGTTGGTCGGTGTGAAAACCAATATGA
NC_036855.1	32003204	Affx-472327112	G	T	.	.	AATCAGACAGGTGTCTCGTATGCCATGAAAGAAAT[G/T]ATCTATTTTCGA
NC_036874.1	15838528	Affx-472327113	G	T	.	.	CTTTGAGGTTTAGCAATTTTTTGGAACATTCAAAA[G/T]TATTAGCACTCAGGATAGATGT
NC_036851.1	36675515	Affx-472327116	C	T	.	.	CACTCAAATAACACTAGACTTG[C/T]TATTCAATCCAAACCTATAACCAGGTTAGGTTACG
NC_036856.1	36471366	Affx-472327117	G	T	.	.	ATTT[G/T]TTGTATTTTTTTTCCAAAACAAATGAATTGTCTAA
NC_036838.1	49371165	Affx-472327118	A	G	.	.	TAAACTGTACTGTGGCAGTGGCTCTATTTTCATAG[A/G]AACG
NC_036855.1	20297379	Affx-472327119	A	G	.	.	GAATTTTAGATGAAAAGCATGCCCAA[A/G]TTAAACTGCCTACTTCTCGAGCCCAGAAGATATGA
NC_036854.1	11227738	Affx-472327121	A	C	.	.	GTCAATGCATGTCTGTATCGTGCTGTGCTGTTGGT[A/C]GCCTGTGGCAAAGATCAAAGCAAAAATGCATTGTA
NC_036850.1	12347707	Affx-472327124	C	T	.	.	CTTCTATGTACATATCTTGTCTTTGCTCCG[C/T]CATATTCAGTGGTCAACAGCAGACACCAAA
NC_036851.1	3200916	Affx-472327126	C	T	.	.	GCTTTCCACCAGCTGGTTGGCAGTCCCAGA[C/T]GCGTTGTACTGTTGTGGGAGATGAGACTGC
NW_019946175.1	16796	Affx-472327127	A	C	.	.	AGAGGCTGCTGAAGATGGGGAACAGGAAGG[A/C]GATGGAGAAGTTCTTATTCAACGCCCGCAC
NC_036871.1	38449583	Affx-472327129	A	C	.	.	GGTGCAGGTGTGTGTACTGACCAGTAAGAC[A/C]TACCCGATCCCCATGGTACTTCTGATGATG
NW_019942978.1	154905	Affx-472327133	G	T	.	.	ATTAAAAATCATGTTAGATAATAATTGTAA[G/T]TATTTAGTAGGGCAGAAAAACTTGGCGGTA
NC_036858.1	19314353	Affx-472327135	A	C	.	.	GGAGATCTCTTATTGGTTGGTTTAGAGGAA[A/C]TGGGAGGAATTTGTAGCATTTGATTTGTGC
NC_036872.1	9562108	Affx-472327138	C	T	.	.	AGCCATAACCAAGCGGCCATACCTCGCCAC[C/T]GTGATGCACTATGATACTCTGTACCTCCTC
NC_036858.1	8198092	Affx-472327140	C	T	.	.	CTTGTCATCTATGAGGACGTCCCCAGTCAC[C/T]ACAGTCTTGTCTCTGGTTAGGATGATCTGG
NC_036863.1	28018662	Affx-472327142	A	G	.	.	TGGGAAGCACAGGTCCGTCTCCACAGGAAC[A/G]CCACCGTTGCTGTAGCCACTGTTCTTGAAG
NC_036846.1	8248733	Affx-472327145	A	G	.	.	TGTGTCCAGATCCTTGCAACATGGGGCCGT[A/G]CATTATCATGCGGAACCATGAGGTAATAGT
NC_036847.1	16763668	Affx-472327146	A	C	.	.	TGTCCTGGGTATGGACCACGACGAGATGGC[A/C]CAGGTGAGCCATTCAAAATGAATCAGTTTA
NC_036865.1	5600460	Affx-472327147	A	C	.	.	GCTATGCCAAGGTATCGTGGACGTGGCCAT[A/C]TCCAGTGTCTTCACACTGAACAACGATTCC
NC_036846.1	8483166	Affx-472327149	A	G	.	.	AAGTCCACATTTGAGATTTTACTGAGCCAG[A/G]ATGAGAAAGAAGCCGCTTCACAACAACAAT
NC_036853.1	50725991	Affx-472327152	A	G	.	.	CATCTCCACTGCGTCTTTCTCTTCCTGTGT[A/G]AATCTAACCAAAGCAATCACTACAAGGAAC
NC_036849.1	21400991	Affx-472327155	A	G	.	.	TGTGAGCTGTCACCTGCATGGGTGAAAAAG[A/G]AGTGGGAGAACCTTAAGCAAAAATACACAG
NC_036849.1	21247704	Affx-472327156	G	T	.	.	CTTACCTCTCAGTAGAGTGGGGCCGTAGTT[G/T]CCGAAGGAATCAAAGATGCTGTTAGAAGCC
NC_036839.1	8481570	Affx-472327157	A	G	.	.	CTTCATGGCCTCCTCGGAAGACTTCTCATC[A/G]TCACCTTCCACCACGCTAACCTGCGCCCGT
NC_036854.1	5841040	Affx-472327158	A	C	.	.	ACTAACCTTGACAACTATGGCCTAGATTTC[A/C]TGACTGGGATGGTAAGTTACCAGTGAGCAA
NC_036858.1	52580498	Affx-472327161	C	T	.	.	CTGGATGTCAAACGCAGTGTCCTCCAGATG[C/T]CTCTGGGTACCTGACACATTAGTCTCCATG
NC_036860.1	14682166	Affx-472327162	C	T	.	.	GAACCTTTTGGAGCGTCAGAAAGCAAAAGG[C/T]GGGATTATTGACACAGAGGCGGAGTCTAAC
NC_036850.1	14350250	Affx-472327163	A	G	.	.	TATGAATCCTGCCTGGTACAATCTCTCGTC[A/G]TCCGGC
NC_036869.1	2175029	Affx-472327164	A	C	.	.	GATGTCAGTGTGTGCGTGGAGGAACCGGGT[A/C]ACAAAGTCCTCCGGAGACATGTAGTGCTCA
NC_036851.1	44220712	Affx-472327166	G	T	.	.	AGTTCCCTCACAGATTGTCCTTCTTTCAGG[G/T]GTTTACTGCTGTGGCCCTATCCCACTGAAA
NC_036871.1	22726863	Affx-472327171	A	G	.	.	TACTCACGC[A/G]TGTAGAAGGCTGCCAATGAAGACCGACGAG
NC_036854.1	21044439	Affx-472327173	A	G	.	.	CATATGTTTTGCTGTGCCACAGATGCAGAA[A/G]GCAGCAGAGGTGGTGGG
NC_036844.1	2986750	Affx-472327177	A	C	.	.	CCTGGTGATTGCGCTGCATCGAATGAAAAA[A/C]CCCTTCCGGAAGTC
NC_036860.1	24350326	Affx-472327186	A	G	.	.	G[A/G]GTTGATGCGGAGGCTCTTCTTGAACATGAC
NC_036871.1	13226209	Affx-472327187	A	G	.	.	A[A/G]TACTTGAGACGTTCTACCCCATCTTTCCCA
NC_036863.1	43007793	Affx-472327188	C	T	.	.	GAGCTCCAAGAAGACCTGCTGCTCCTT[C/T]AGAACTGAGCTGTCCTGATCCAGAGAGAGG
NC_036867.1	35119676	Affx-472327192	C	T	.	.	TGAATCCTCATATGAAG[C/T]GTCAGATCACCAACTCGAAAGAAACATTTG
NC_036870.1	4070633	Affx-472327193	C	T	.	.	AT[C/T]GACTCAGGAAATAATGTGGTGTATAAGCAG
NW_019942637.1	74940	Affx-472327196	G	T	.	.	CCGTCCATTCCAGCAGACCGAGGCCTTCCT[G/T]AGACGCAGTAACTTCTCCTTATAACCCAGC
NC_036856.1	10987891	Affx-472327197	A	C	.	.	ATCAGCAGATAATTACCTTAACTTTCTGGG[A/C]TTCATTGAT
NW_019942648.1	343666	Affx-472327198	C	T	.	.	GA[C/T]GGTAAACATAACTCCGATCCCTCTGTTGTT
NC_036861.1	1565624	Affx-472327199	A	C	.	.	GGCGTAGTTTC[A/C]GTCTGATAGCTGTGCATGGAACTAATAGAG
NW_019944918.1	10748	Affx-472327200	A	G	.	.	ACATTGTCAACAGTC[A/G]AAGATGCAGTTGATATCGTAGGCTTCGTAC
NW_019944337.1	6564	Affx-472327203	C	T	.	.	CGTCATCGTCCCCCTTTAGAATATAGAGAA[C/T]GGTTGTAGAACACTCCTGGTGGAACCAGTT
NW_019943591.1	49717	Affx-472327204	C	T	.	.	CCACAAACATTCCCACCATCACCACGACAA[C/T]GCCCGCTAGTAGCCATGC
NW_019943759.1	149708	Affx-472327205	C	T	.	.	GGTGCAGCGGGCTGCTCCGTAACACGGTGA[C/T]GTGTAAGGTAAGAAGTAGAAGTCCTAAAAG
NW_019943221.1	322154	Affx-472327208	C	T	.	.	GGGACTGCAGTGGTG[C/T]GTGGCGGTTTATTCCCTCTGCTTCATCTTC
NC_036857.1	30926677	Affx-472327211	C	T	.	.	AA[C/T]GACGTCTCCTTCCAGGAGTTTGTGTACTAC
NW_019943249.1	125058	Affx-472327212	A	C	.	.	AGAAGCACCTGGACCCTAGACTGATGGTGA[A/C]AGGG
NC_036867.1	16756582	Affx-472327214	A	G	.	.	GTTATCCACCCAGTCCTGCCGATGGCGGTC[A/G]AACCCACTGGAACACCTGAAACCAGAGGAG
NC_036838.1	53482887	Affx-472327215	A	G	.	.	AATGAGCTACAAAGAGCTGGACGAACGCTT[A/G]GAGAATGACCC
NC_036854.1	10431730	Affx-472327217	A	G	.	.	AACTGCAGTCTGATAAGAATG[A/G]CACTGTCACCTGTCACTGTAATCATCTCAC
NC_036875.1	19450061	Affx-472327223	A	G	.	.	AAGGCGCAGTAGCGCGGCAAATAATGCCAG[A/G]GAAAGATGATGTGGCTTCATCAAACTGCTG
NC_036845.1	7359823	Affx-472327224	A	G	.	.	ACTGGTTCTG[A/G]TTGGCTGGACAGAATATCAAGTTCAGGTTG
NC_036858.1	38922345	Affx-472327227	C	T	.	.	CGACATACTGAGTCCTTGAAGATGGTGCAT[C/T]TGT
NC_036870.1	147474	Affx-472327228	A	G	.	.	TCTTGTGGTTCTTCCCTTGTCTGTGCTTTA[A/G]GGCCAGCTA
NC_036838.1	31726848	Affx-472327230	C	T	.	.	CC[C/T]TCCCATGATTACTCTGGAGGAGTCAGTGTC
NC_036838.1	37033963	Affx-472327232	C	T	.	.	TTGCGCCGGATGGCAAGACCTCGGCGGTA[C/T]AGAACACTCATCACAAAGATAGAGATGCCC
NW_019957666.1	165300	Affx-472327233	A	G	.	.	GTTGGTGAGCTTCAACGTACGGAAGCAGAT[A/G]TCATAGAGAGCCTC
NW_019942670.1	308609	Affx-472327234	C	T	.	.	GTTGTGTTGACAGGGTGCAGACATTGACTA[C/T]ATAGACTG
NC_036863.1	37435974	Affx-472327235	A	G	.	.	GGAGAAAAACACTGGAGGAACATCAGGGAA[A/G]CCTGGAG
NW_019957597.1	139288	Affx-472327238	A	C	.	.	TCGTAGCTGGTTGTAAATGGGCGGCTTTTG[A/C]GAGGTCTC
NC_036840.1	19266908	Affx-472327240	A	G	.	.	AAGATGTTTCC[A/G]GCGCTATCCTTAACGTGCACAACGTCAAAC
NC_036848.1	3629934	Affx-472327243	C	T	.	.	CAGCTACACCGGCAAGAAGCAGAGCTGTGA[C/T]TTCACCACTGACAAAGTCACCGCCTACATC
NC_036875.1	40473800	Affx-472327244	C	T	.	.	CTGTCACTACGCAAGCGGTTCAGCATATCT[C/T]TCAGGGCGATCAGAGCCTCTGCGTCCATCA
NC_036841.1	8256945	Affx-472327246	C	T	.	.	ATGGACTTGTGCGA[C/T]GACTCCTTCAGCTTCACCTTGTTGTGGTCC
NC_036870.1	8701320	Affx-472327247	A	C	.	.	GGTCGAGATTGTAGATGGAGAAGACGTGTC[A/C]TC
NC_036845.1	18964861	Affx-472327249	G	T	.	.	CAGGAAGAAGGA[G/T]ACATTGTCTTTTGATGGCATCCGCGAGAAA
NC_036872.1	8127740	Affx-472327255	C	T	.	.	TGGTGCTGCTGCCCTCTTCTGGTGACTGTG[C/T]GTAGTGATGTCCTGTGTTCCTGCTATACCT
NC_036867.1	34713113	Affx-472327256	C	T	.	.	TATCAATTATGTTCACCTGTGCAATGTTTT[C/T]GTATGGAAATCCCAAAGACCTAAAGTACCA
NC_036847.1	41253	Affx-472327258	C	T	.	.	CAAAAAGGTCTTCTGACATAGGACTGAATG[C/T]CTTCAGGGTCTCCAGTAG
NC_036840.1	24006895	Affx-472327261	A	G	.	.	CATACCAGTT[A/G]TGATCTTCAAAGGACTTGATCTTAGCAGTG
NC_036870.1	15701014	Affx-472327266	G	T	.	.	TACCGATGTCTTTCATGGTGAGTCGTACTC[G/T]GGGTTTGAGGAT
NC_036840.1	1830542	Affx-472327267	A	G	.	.	TCTTCTTACCAGTCGTTGGGT[A/G]TGTGAGCTTGTATTTATCTGGATCATGACT
NC_036876.1	5310328	Affx-472327268	G	T	.	.	GTGGATGTCTTATTTCTGG[G/T]GAAATCCAGCTAATATTGAGATTGCTCCCT
NC_036839.1	15725930	Affx-472327271	G	T	.	.	TACAC[G/T]GCACCATTAGGTGGTTGCATACCGCAACAA
NW_019944148.1	31201	Affx-472327273	G	T	.	.	CACTGAAAACACAGAGCTGAAGAACGATGA[G/T]CA
NC_036851.1	49514781	Affx-472327277	C	T	.	.	TTCCCAGGAACTCC[C/T]GGTCTGCCTGGAATCAAAGGGCATAGAGTA
NW_019942645.1	362867	Affx-472327278	C	T	.	.	GGGAGGACCACCCTCATACTTAGTCAATTC[C/T]GTCTGATAAAC
NW_019943773.1	63983	Affx-472327281	C	T	.	.	ACATTAACTCACCGGGCGGTTGTCATACTC[C/T]AGAAACGGACAA
NC_036867.1	37859425	Affx-472327288	A	G	.	.	CGTCC[A/G]TCACACATGTGTAATGAGGTCTTCCACGTC
NC_036874.1	1274381	Affx-472327289	A	G	.	.	GTGGGCA[A/G]CGGGATGGGCTTCACATAATCAGTGATCTC
NW_019943673.1	218505	Affx-472327295	C	T	.	.	GGGAGGCG[C/T]GACGCTGCTGACTTCCTGTTAAAGACCTCG
NW_019945350.1	3764	Affx-472327296	C	T	.	.	CAC[C/T]ATCAACATGAACAACATGAACGATGGCTGG
NC_036838.1	28413723	Affx-472327298	C	T	.	.	AGGTGAATGTCACTGAGTTACTAGGTCTGC[C/T]GGGGGAGACAT
NW_019944334.1	93773	Affx-472327300	G	T	.	.	TAACAGGTCATAGAAATAGTCCAGCCCCTG[G/T]CCCAGTTCCCACATGGAGATTCCTGTACCT
NW_019944457.1	20566	Affx-472327301	A	G	.	.	CACGGACAAAGACAAGTACGGCATCAGTCT[A/G]CGGGCTGAACCGGA
NW_019944146.1	123048	Affx-472327302	A	G	.	.	CAGCAGTGAG[A/G]TTTCTTCCCTGTTGGTCTCTGCTGGTGTTT
NC_036854.1	41770982	Affx-472327303	C	T	.	.	GTAGAGTACGACCCTA[C/T]CTCACACAGGAAACGCCACAGGTCCTAATCCAGGC
NC_036848.1	24143439	Affx-472327306	C	T	.	.	ATTTGGTACTTTGCAACTAAGTGTCACATTTGCAT[C/T]T
NW_019942614.1	28355	Affx-472327308	A	G	.	.	CTAGTCCAACC[A/G]CAATCACTGACACATGTAGAGGTTTAGATGTATAA
NC_036860.1	79739423	Affx-472327310	C	T	.	.	TAGTATGGTGTCTTTGTCTTGTGACCTGGGTTGAA[C/T]TGGAGAGAGATCTTTCGATGCCTCTGACTGTACCT
NC_036840.1	21483039	Affx-472327311	A	G	.	.	CGGACCGCCACCCGTGTCCCTCAGAACATA[A/G]TCACCTGAGAGTAAGGAAGGAATTAAAGAA
NC_036858.1	32281807	Affx-472327313	A	G	.	.	GGAACTGTGAGCACAAGACAGGACCCTGTC[A/G]TAAGATCGGCAGGTGAGGTCAATTACCAAC
NC_036855.1	54835504	Affx-472327316	A	G	.	.	AGCAGGAAGCACTTTGAGCATCCTCTGTTCCTCTT[A/G]GGTCTTTATTTATATGCTTAGCCTTGTTTGCCCCC
NC_036875.1	2592688	Affx-472327319	G	T	.	.	TTCTGGGAGTTACAGAACAT[G/T]TTTGTATCTTTTCATTAGCTAGAACACAGCAGGTA
NC_036851.1	8647036	Affx-472327320	A	G	.	.	GTCATTACTGTAGCACGCACAGGCCTGTCATTGTC[A/G]GACAAGGAGTGGGTGATTGATGCATTTCCCAGAGT
NC_036875.1	8971391	Affx-472327321	G	T	.	.	AGATGATTATACGACATTATAACGGGGTCATACAT[G/T]CTAGTCTTGCTATGCATTACAGCTGCATCCTAATG
NC_036841.1	12174600	Affx-472327322	A	G	.	.	ATGTCGTCTGCAACTCCCTGACTCTGGTCTCTGAA[A/G]AACTTGGACTTTTACTTTGTATTCTAATTGGAATG
NC_036850.1	7222784	Affx-472327323	C	T	.	.	TGTTAAACCGAACCTCAGCAGTACTCTATCCAGGG[C/T]AAACATAATCAAGTTTACACATAGGGAAGGGATTC
NC_036855.1	49975858	Affx-472327324	A	G	.	.	AGGAAAGCCACTACACAACAC[A/G]AAACATTACATTAATTGTAGTGGCGATCTTAGCAT
NC_036843.1	26375239	Affx-472327328	C	T	.	.	CCTGGTAATCCGGGTGGAGGCTCTGCGTCT[C/T]GACAGCCATGTTAGGAGGATGTAGATCAGC
NC_036871.1	35453247	Affx-472327329	A	G	.	.	TGTAGGGTTCCTGTAAATAGTTTACAGA[A/G]ATATTTTCTTATCAGATGTATTGTGTCAATCATGA
NW_019942971.1	50863	Affx-472327330	C	T	.	.	G[C/T]GTGTATGCATGTGCATAGGATATCTACTGTTTGTG
NC_036838.1	28382738	Affx-472327331	A	G	.	.	CAAAATAAATACATTCAAGTTCAC[A/G]TATTTTTTGTTTTCACATACATTAAGATATAAGAT
NC_036853.1	43039529	Affx-472327333	G	T	.	.	A[G/T]TATAAATTGACACAGTGTGGTCCATCTTGT
NC_036872.1	32615469	Affx-472327334	A	C	.	.	A[A/C]AACTTTCTCTTGCAAGCAAGTTACATTAGC
NC_036860.1	52870282	Affx-472327337	C	T	.	.	CATTACAACATTTTAATTTGAAGATACACA[C/T]ACCTACATACTATATAAAGAACTAAA
NC_036865.1	12586688	Affx-472327341	G	T	.	.	TTTAT[G/T]TATGTGTGCATGCTTAGATTAGCTGCTTTGAAGGG
NC_036842.1	46286626	Affx-472327342	A	G	.	.	CATAGGTT[A/G]TAATATGGATTTTTACTGGCTTAGCTTCCT
NW_019953362.1	747	Affx-472327343	A	G	.	.	CTAACTATTCTGATTTGCCACTAGAATCAT[A/G]ATAA
NW_019951188.1	6000	Affx-472327348	C	T	.	.	A[C/T]GCTTTTTCTGGTCTCCTCTCAGGACATTTT
NC_036858.1	50221660	Affx-472327349	C	T	.	.	ATAACACTCTTGTATGCTGTTTTCCATTCC[C/T]GTCTTTGAT
NW_019943607.1	3243	Affx-472327350	A	G	.	.	CAGGTTATCATTCAACCAACCCGGGTAGAT[A/G]CAAACAGGAATGAAATCCTCAA
NC_036863.1	28115483	Affx-472327351	C	T	.	.	CGAAAACAT[C/T]CCACACATTCATTAGACCGTCTCTGAGCAT
NW_019942567.1	196416	Affx-472327352	G	T	.	.	ATGAGCAAAAAT[G/T]ACTAAATTGAATACTGAGCGATATTGTATG
NW_019944746.1	58680	Affx-472327353	C	T	.	.	T[C/T]ACCACAGAGAAATAGTTTGCAGTACGGTAA
NW_019948226.1	5009	Affx-472327354	C	T	.	.	AA[C/T]TCCTTAGTCCTAATTTAAGGGTAATTGGAG
NC_036839.1	25454636	Affx-472327356	G	T	.	.	GGA[G/T]GACAATGTAGAATCCCGGAGATATCGCTTC
NC_036860.1	42782022	Affx-472327359	G	T	.	.	A[G/T]CATTTTGAAACTGACGGATGAGTTGGATTA
NW_019943423.1	18574	Affx-472327360	G	T	.	.	GTCTCTTTCCAACATGTGGATTCCATCAGA[G/T]ATATTTTGCTTAGGCA
NW_019949026.1	12619	Affx-472327361	C	T	.	.	C[C/T]ATTGTGTTCATGTTTGTGTCGTGGTCCCTG
NC_036854.1	27753699	Affx-472327366	C	T	.	.	CACAGTGCAAGAGTGAAGAAACAGTATATC[C/T]TTTTACCTCGTCATGGTCCATGTCTGCATC
NW_019944515.1	62349	Affx-472327370	A	C	.	.	TGATGTCCTGCCAGGTATGAGAGTGGCTC[A/C]GCATACTACCATGAAGATGACAGAGAGGGCCTGCT
NC_036839.1	18313364	Affx-472327371	A	C	.	.	AA[A/C]AATTTTCCCGGTTGTCCCAAAAAATGACACATATT
NW_019944693.1	184	Affx-472327372	G	T	.	.	TTATGCAAGAGCCTAGCTCAAGAATCTAGC[G/T]TTTTGCATACATCAATGTAGTATGTGCAAT
NC_036858.1	57230147	Affx-472327373	G	T	.	.	TATTTTCGAGTAATGCCCCCACTAAGCCAC[G/T]CCTCCAATATAATTCCTCTGTGTGCCTTGC
NC_036867.1	33099090	Affx-472327375	C	T	.	.	AGTCTCCACTGGTATGTATAACAGTACTTC[C/T]TTTTCTGTTCTCCCCTCTTCATAGAACATC
NC_036858.1	43542816	Affx-472327376	A	C	.	.	TTTAAAGCCTCTTTGTTTTTCAAG[A/C]CTTTTCTTTTAATGGACCTGAAGGAAAAAA
NC_036858.1	44370850	Affx-472327377	A	G	.	.	TCTGGTCCCTCAGTAAGGAACACAGGCGGA[A/G]TGCTAACTCTATCAGAAACACACTCGGTTG
NW_019946665.1	15845	Affx-472327380	A	C	.	.	GCATTCTACTAAGACTAAACCTGATGTGAA[A/C]AA
NC_036848.1	36901325	Affx-472327382	C	T	.	.	AACACAGAAA[C/T]CACTGATGGATATGAGGCTTTATAAGAAGT
NC_036860.1	20682860	Affx-472327383	G	T	.	.	TTTCCTTTA[G/T]GGTTGATTTTAACGACGGAAGGAGTCTCTC
NW_019943690.1	119186	Affx-472327384	G	T	.	.	TGACATAAATCCATCAAAGGTGATTTAATT[G/T]A
NW_019942808.1	349956	Affx-472327389	A	G	.	.	TGGCAGATATGTCATAAGAATGAGTGCTTC[A/G]TTGAATATCACG
NC_036870.1	1270767	Affx-472327390	G	T	.	.	TATATCATCAAACAGGGACATGATGATAGA[G/T]TCCCCCCCGACCACCTGACGACCACGCAAT
NW_019944946.1	13710	Affx-472327391	A	C	.	.	ACATCTCCTAGCATGACTTTATCAGGCAAA[A/C]A
NW_019942767.1	478424	Affx-472327392	G	T	.	.	TCCCA[G/T]GTTTCATGAGCTGATCTAAAAGAATCCAGA
NW_019953384.1	1472	Affx-472327394	A	G	.	.	CCGAGACAGGTCAGCATTATCACTGAGACA[A/G]GGCCTGAATTATCACTGATACAGGCCTGCA
NW_019949427.1	3901	Affx-472327395	C	T	.	.	TCTCTGCCATTTAGTTTTGGACCCTGAGGC[C/T]CTATCTAAGCTAATCCTTGTGTACGTCCCA
NW_019946833.1	47423	Affx-472327400	A	C	.	.	ACCATCTTACCTAGCTAGATAGCTAGACCT[A/C]GCTGATATTGCATGTTGTTTTGCAAGAGGC
NW_019942690.1	8556	Affx-472327401	A	G	.	.	GGTCATGTAAGCTCCCAGAGAGGGTTGATT[A/G]AACTTGGGATTACATCTCAGTTCATCCGTT
NC_036853.1	42725873	Affx-472327402	G	T	.	.	TAGTATGCATGGAAAGGGTTTACCTTGATG[G/T]TCATTGTAAAAGCAATGCATTTCCTTCTCC
NC_036841.1	26729760	Affx-472327403	A	G	.	.	ACAACGAGATGGGGAGGGAATGAGGAGAGA[A/G]GAAACAGCAAGAAAGAAGATTGAGAGATGG
NW_019951834.1	6291	Affx-472327407	A	C	.	.	GTATGTATATACATTTGCAATTATGTGCTA[A/C]AATATGTTTAATTTGCTAGAGGTGAAAGGT
NW_019957637.1	290909	Affx-472327409	G	T	.	.	GACAATACACTGCATTGTGCCAGCCAGGCT[G/T]CTAGCCAGGACACCTGTTGACTATTGGACT
NC_036870.1	10648407	Affx-472327412	A	G	.	.	TATTCGCTCCATAACCAGGG[A/G]GGCATTCTTTATGTTTGATGCATGCTTCGT
NW_019942676.1	179035	Affx-472327413	A	C	.	.	CCCTCCAGGTTCCCGTAGGTGAC[A/C]GTGTGAGTGGAGATGTCTGAAACGTCTGAA
NW_019944212.1	51940	Affx-472327414	A	G	.	.	GGCAGAGGTAGCTGGAGTGTCCTTGTGTGT[A/G]GTTTCCCACCAGCACACGACAAACAAACAT
NC_036851.1	11569221	Affx-472327416	C	T	.	.	GTAACACTCACCCTTCCTCAGCCTGCGGGT[C/T]CTTGCTCTTCCTCTTCAGTTTCAGCCGCTC
NC_036859.1	10021595	Affx-472327417	A	C	.	.	TGATGAAGAGGACGGAGGGCCAGACCACGT[A/C]CAGTGCATGTCCTCTTGAGCCAAAGAGACA
NW_019943192.1	67849	Affx-472327420	A	G	.	.	GGATAAGGCACCAGTACCTTTAAAAAACAT[A/G]CGAGCAAGGAGGCCTACAAACC
NW_019948293.1	5975	Affx-472327421	A	G	.	.	CCGTCTGCTCTTGGAGTGGCAGGGGATGTC[A/G]TGCTTCAGGCTGTTCTCTTCGATCTGTAGC
NC_036841.1	1740211	Affx-472327422	A	C	.	.	AGAATC[A/C]TCCACTCGGTATCTAGGTATGAATTCAGAG
NC_036860.1	7611813	Affx-472327428	A	G	.	.	GAGGATTAGAGATTACAAGTGGAAGCCAGG[A/G]CCTTT
NC_036857.1	10637119	Affx-472327432	G	T	.	.	TGTATCTG[G/T]GATATGATTACAACTGCAAATATGTTCAGG
NC_036853.1	41777584	Affx-472327433	A	G	.	.	CTATGATCAGCTTGTCAAAAAT[A/G]TAAGGATACAAACTTCAAACCACTGATCAT
NW_019943799.1	114739	Affx-472327436	C	T	.	.	TA[C/T]ATAGAACCAACCAACCAGAAAGTAGAATGA
NC_036866.1	45664878	Affx-472327437	C	T	.	.	GAAACTAGTCTTTGCTCATTCTCTCCAAAC[C/T]G
NC_036876.1	4863927	Affx-472327438	G	T	.	.	TTTTTGTTTTACGCCAATTTTGGTAACTAA[G/T]AAATATTAATATGGTTCCTTT
NW_019947840.1	28694	Affx-472327439	A	C	.	.	CTTGTCGTTGTGTC[A/C]TTTCGAGTTAACAATGGGTGCTGGATAGCT
NC_036876.1	2203879	Affx-472327440	A	C	.	.	TGAGGTTATTTTCATGCAAACAGTGCCTTC[A/C]GAAA
NC_036845.1	10273605	Affx-472327442	C	T	.	.	TGGCGTAATTAGGAGAACACAGCCGGAGAC[C/T]GATAGC
NC_036860.1	35029885	Affx-472327444	C	T	.	.	CTCGCTGTGTACTGTTGGCAGGGGTTACTT[C/T]GGATCAAAATTCCTAAATACAACACAAATA
NC_036860.1	34904950	Affx-472327445	C	T	.	.	ACACAATCAAGTCTA[C/T]ATGAAAATTGCTAAAAGCAGCAGATTTGAA
NC_036851.1	24367722	Affx-472327446	G	T	.	.	TCTGGGGGCCTGCCCAACAACCTCAGAGCA[G/T]CAAAACTGGTGGGTTCACTTTCATTCGATC
NC_036839.1	9486862	Affx-472327447	G	T	.	.	AAAGGACAGGAATTCTGTCAACGCCAGCAG[G/T]ATGCTTGTAACGGTACTCTAATTG
NC_036871.1	7755039	Affx-472327449	A	C	.	.	GCAGATCACCTCCTCGTCGCCAAAAAATGT[A/C]GTGGAAATTCATTTTGAGAGAGACTTTGTA
NC_036861.1	3756584	Affx-472327451	A	G	.	.	CGGGTGGGTATGAGTGTGAAGGGTTAACGG[A/G]TGCTTTTCGGTTATGTCCAACCATCAGTAA
NW_019942838.1	202152	Affx-472327452	C	T	.	.	ACCCTGTGTCATCAAAGAGTCATACAAGTG[C/T]GTGTCATTTTACTTTCTGTCTCCGGAATAG
NW_019942838.1	265775	Affx-472327453	G	T	.	.	AACAGAAATAGCTGCCCCTGGACACTTGTC[G/T]ATTTACATTTGAAATGAACCAATTCATTCC
NW_019943299.1	31192	Affx-472327454	C	T	.	.	AGCTGTTAAGGATTGTAGCCTACATCAGCT[C/T]GTACTGTGTAGCTGAAGCTGTCTTTATTAG
NW_019943299.1	94419	Affx-472327455	A	G	.	.	TGTCACAAATTCCAGACAGAAGTGA[A/G]TTTCCTATTCCCTGTCAATAACACCCAGAG
NW_019957692.1	44230	Affx-472327456	C	T	.	.	AGTTACAAGCTTGTACAACTAGCTGACTAG[C/T]TAGATTAATCGATCCACATATAGCTATTGA
NW_019942739.1	155412	Affx-472327457	A	C	.	.	TGAAAAAGACAAATCCTCAGGTGGGCGGGG[A/C]ATTCGCCTTGCTCGTTTGGTCCTTGTGTCA
NC_036839.1	38379916	Affx-472327459	C	T	.	.	GCATGTGGGGATGTACTGTGTCTTGACACT[C/T]TGACTTCATCGTTGTTAGATTGAGAATGTG
NW_019947378.1	31352	Affx-472327460	A	C	.	.	CCAGTCATTGCTAATCACTAGTTAGCATCA[A/C]ATAGCATCAGTTATCATCAACCATTGCCAC
NW_019943135.1	13269	Affx-472327461	C	T	.	.	TACAGTGGGCCATCACACAGGACCTCAAAC[C/T]ATGGCAGCTTTCAGATGAGGTCCATTGCCT
NC_036838.1	40198257	Affx-472327462	G	T	.	.	ATCTCTCAGATACAGGACAGACATTTTT[G/T]ATTTATTTTTGGATTATCTGTTCTGACATC
NC_036858.1	33885703	Affx-472327464	C	T	.	.	TGTGTCTGGATGTGTATGTTTTGTGTTCCA[C/T]TGAAAGGTATACACAATATTCTGCTTTTGT
NW_019945016.1	231	Affx-472327465	C	T	.	.	GTCCTGTCCCGTCATCTTCTCAAACAACAC[C/T]GTGTAGATTCCTAACCTCGTTGTGGTGTAG
NW_019942895.1	196941	Affx-472327467	C	T	.	.	AATCAAGAACATACTG[C/T]CGTTAAAATGTGTCAACATAACAATAAATC
NC_036853.1	18884170	Affx-472327469	A	G	.	.	ATGTAGATTATCAACGTCTCTAACCCATACTTTCA[A/G]AAATACATTCCCCCCTCTTCCGAGAATGTTGCCAT
NW_019945006.1	156772	Affx-472327470	C	T	.	.	GGTTGAGATCCTTGGATTCAACAGCACAGA[C/T]ACTGAGTCATCATCCCAGTCAGAGGACACT
NC_036869.1	16967435	Affx-472327471	C	T	.	.	GACCAGCTGCG[C/T]GACATTGAGGACGTCTGCGCTATATGCTACCAGGA
NW_019945006.1	156917	Affx-472327473	C	T	.	.	GGCAACAACAGACACTTACGGGACGCAGCG[C/T]GTGACGTTTACAAATTAGCCTACCTATCGT
NC_036871.1	6793198	Affx-472327474	G	T	.	.	TGTTGTTAATACACAAAGTAACCAAAAACC[G/T]GATCTAATTTGCATATTCATAGTGAG
NW_019955620.1	435	Affx-472327475	A	G	.	.	CATGTGATCTGCTGAACAAACGT[A/G]AAAATGTAGTGAAAATAAGAATTACTTTTT
NC_036868.1	9663271	Affx-472327478	A	T	.	.	TCCATGTGTATATTCATTATTCCTTTCATGTCTAT[A/T]ACACAACCATCCCCATGTACATCTCCTTATTCCCC
NC_036864.1	9890042	Affx-472327481	A	T	.	.	TTCCTGTAAAAATCTCTCCCTCATACTGATTCCAT[A/T]TAGTACAGTACCAAGTGATGCATTCAGCAGACTCA
NC_036847.1	14287650	Affx-472327485	A	T	.	.	TATTTACTCTGAGCTGTGCTTAAATAGGTTGGTCA[A/T]AGATGGAAGGCCATGTTGCCCAACAGAGATCTTCC
NW_019943019.1	150194	Affx-472327487	A	T	.	.	TAGAATAAATTGATAACCCAAATGTTTTAGAAGAC[A/T]ATTTTTATTAGCTTTCACATTGGACACCTATACAG
NC_036841.1	16263204	Affx-472327488	A	T	.	.	TTACAATTTAATGCATCCGTTAGATAAATAATACT[A/T]GCACATACAGTTACGTTGGTGTAGAATAGGCTCTA
NW_019942514.1	929001	Affx-472327490	A	T	.	.	ATCATAATTAAGAAACATGCAGTTGGCTCTCAACT[A/T]GATATTCAGATGAGCTAGTCCCAAACAGAGTCCTC
NW_019946351.1	16681	Affx-472327491	A	T	.	.	CGGTGCCTGTATGAGAAATGATTTGATTGTGCATG[A/T]AGGCCGATGCATATGCTTACATGTGTTTTTGTGTG
NC_036855.1	56865238	Affx-472327497	A	T	.	.	CACCAATTAGATGCATCACTACTTGAATATGGCGG[A/T]CTATTGAATCAATCAGGTTCTACACACACATTCGC
NW_019957637.1	190879	Affx-472327498	A	T	.	.	TAGGTGTCCTCACTATCCAAATGGAGTAAGGTTAC[A/T]CTCTTGTAGTCAGAAGAGCTGTAAATGCATAGCTT
NC_036851.1	30349473	Affx-472327499	A	T	.	.	GTAAAAAATGTACTGACCTTCACCCGCCTAATGTA[A/T]TATAATAGAAATGATGACCCACATCTCATTTAAAG
NC_036859.1	4719272	Affx-472327502	A	T	.	.	TGTGATGTGCTGAGGAAACCTGTCTTCTGTTGCAT[A/T]TGAGATGCAGCAGCAGGCTCTGTATCTGTATTCTG
NC_036838.1	13531497	Affx-472327503	A	T	.	.	TGGCTCAAAGTGGAGGAGAGTGACTTCATCACTAC[A/T]TGTTTTTTTAAGTAGAGTTGACATGTTGAATGCAC
NC_036862.1	9580646	Affx-472327504	A	T	.	.	CACACTATAGGTAATGTCTTTTACTCTAAAGTATT[A/T]ATTTATATTTCATGCACCCATGCTATCCAATGCAT
NW_019944148.1	55979	Affx-472327505	A	T	.	.	TGCATGTAATCCTTTAATATAAAGATGCAATTTTA[A/T]GGTAAAAAAATTGCTTCTACCAACTTTGAAACTCA
NW_019943098.1	54204	Affx-472327507	A	T	.	.	AGTCTACTTTTCTCTGGTAGAATGCAAGATTAGCC[A/T]CAAGCAAAACATTAAGAAATGTAGCTTCTTTCCAT
NC_036868.1	4133421	Affx-472327508	A	T	.	.	AGGTGGAAATAACAACTATGAATATGCATGATGAA[A/T]GTAAGCTTTACTTTTTGGTAACTGTTTAACAGACA
NC_036841.1	13316548	Affx-472327509	A	T	.	.	TATAATTAATCACATCATTAACTAAATCCATTCAA[A/T]CACATCTCATCAACATTTTCCTGCCAGCTGCTAAC
NW_019944329.1	64865	Affx-472327510	A	T	.	.	TGTGTGTGCATGTATGCATGCATTTAGTCAATGTA[A/T]CTTAAATGCTATCATATTGAGAGGGATGGATGGAG
NW_019943201.1	297471	Affx-472327512	A	T	.	.	TTCACATGAAAAAAATTCTCTCTCAATTGTTTAAT[A/T]TTTCTTGGGATCACAAAATGCATCCAGTGCTGCAA
NW_019944345.1	22524	Affx-472327515	A	T	.	.	AAATGTCGGAGCAGGAGGAAGCTTGGCTTGAAGCG[A/T]TGTGCATCTTTTTGTTAAGACATGCATTATCTGAA
NW_019945276.1	21489	Affx-472327516	A	T	.	.	ACTACTATTCATAACTATATTCTACATGATCATGT[A/T]TATACTACACAATAACCCTCTTCTACATGATAATG
NC_036838.1	6107016	Affx-472327517	A	T	.	.	TCAAATGACAAAGTAATTTGTGGAATATTAGGTTT[A/T]CAGTGTAAAAAGCACCGTTTCCTACTGAGATGCAT
NW_019942751.1	235183	Affx-472327519	A	T	.	.	ACTGCTTTAATGAACAAAAACAAAAGCATTTTG[A/T]TATTGCATGCATTAGAACAATGGTACATGGTGGTT
NW_019945798.1	48929	Affx-472327520	A	T	.	.	GCTTGATGGTAATAACCTTATGGTAACAAAGAAAG[A/T]TTAAAACTGAATTCAATATATTCTCAAAACTAAAT
NC_036848.1	18872487	Affx-472327521	A	T	.	.	CCAGACAATTTTTACAACTTTTTCACTGATGTATT[A/T]TACATTGCAATTATGCATTGCTATTACAAAGCAAA
NC_036858.1	143883	Affx-472327522	A	T	.	.	CAGTCGCCCAGGCAATGGATAATCTAATTATTGTT[A/T]GATTATTAAATGTTATTCCCTCTGGATGCAACGTT
NW_019945169.1	50860	Affx-472327525	A	T	.	.	GGGGCCGTTTAACCCTTGCTCACCCTGCAAATGAA[A/T]ACACAAATAGGGGTTAATCAATTAGTGAAGGGCCC
NC_036843.1	16156385	Affx-472327526	A	T	.	.	GATCTCCTTCCTTTTTCAGAGGCGATTTCGGGAGA[A/T]TAACCCAAGCCACCTCTAATGACCCTGCATTTTGC
NW_019944913.1	41257	Affx-472327527	A	T	.	.	TGCTTTGAATAAAAGTGTCTCCTCTGAAAAGGAAA[A/T]GGTGAAACACTAAACATGAGGGTTGTACACACCCT
NC_036867.1	20905260	Affx-472327532	A	T	.	.	ACTATATGCCTATAATTTAATAGGGCTATTGATAG[A/T]TGTTAATTACACTATACACATAGCATATGCAGTAC
NC_036858.1	39370258	Affx-472327533	A	T	.	.	AATGATAGTTTATGCATTTTATTCAGTGTATATTC[A/T]TATAAAAAAACGTCCATCCAGTAAAAGATAGGTAA
NC_036838.1	33305722	Affx-472327534	A	T	.	.	A[A/T]TACCTGAATTCTAATTATCATTGTGCAGTTATACA
NW_019943354.1	85828	Affx-472327535	A	T	.	.	GTGTATGTGACATATAAAATGTGATTTGATTTGAC[A/T]TTCCTCCATTCTTTTCCTTCATTAAACCAACTTCT
NC_036851.1	1795837	Affx-472327536	A	T	.	.	GCATAACTGTAGTGTATTCAATTTCATCACGTCAC[A/T]TGAATTTAACAGTAACTGGGCCTGGTTCTTGTATA
NW_019942528.1	843378	Affx-472327537	A	T	.	.	AATGGGTAGCACTCGTGAGAATTTAGGACGTGCAT[A/T]TGGGTAGCACGCTTGAGAATTTAGGACATGCATAT
NW_019942528.1	81750	Affx-472327539	A	T	.	.	TCTTCAAAAGTGCCAAGTGCCCTTTTCACATGGCA[A/T]CATATCCCCGCTCAAGCCAAATGCATCAAACCCAT
NC_036871.1	11296966	Affx-472327540	A	T	.	.	GTCTTTTTTGCGGGCTGTTTTTCAGTTATATTATC[A/T]GCCTAAATTATGTCTATCCAATCTACTTATCACAT
NW_019946691.1	21526	Affx-472327543	A	T	.	.	GACCCGGAGTCGTACAAAATGTTGTGTTTCTCTAC[A/T]CTGACTATTAACATCGAGCAATCCCGTTCTGAGCC
NW_019948102.1	14767	Affx-472327545	A	T	.	.	CATTTAATGAGTTGAGTTCTACTGACCGTTGGAGA[A/T]GTTGGAGTCGCCACTACTAAATGCATTAATGAGTT
NC_036875.1	626013	Affx-472327548	A	T	.	.	TTCTCTGTAAATTTGGGATTACATGTGATTGGTAC[A/T]ATGCATGGGACGTACAGGATATCTTCTCAACTGCT
NC_036840.1	17330080	Affx-472327550	A	T	.	.	GTGGAATTTCTTTCCTTCTTAAAACCTTTTCTCAA[A/T]AGGGAGCGCCATTTCAACTTTGTAAAAAAACGTTC
NW_019946550.1	18028	Affx-472327551	A	T	.	.	TGAAGTTTGAGTCAGAGTATGAAGAACTCCTGGTC[A/T]TGCCCATAATATAGTCTGGAATGTGTTCTCTAGTC
NW_019943716.1	175289	Affx-472327553	G	T	.	.	TTTGACTTACCGACTGCTGACAGACAGACA[G/T]ACAGACTCAC
NC_036847.1	28719219	Affx-472327555	A	T	.	.	GATTGGGACAAATAAGTCCATCTCACTAACGTCTA[A/T]AATACGACGGTGTAAACATACAAAGTCATATATAT
NW_019957604.1	49235	Affx-472327557	A	T	.	.	AAAGCGCTTTCCATCAGGCCTCTAAGTGCTTTACA[A/T]TATGTTTTGGGTAACTCACCTTAGCCACCACCAAT
NW_019957525.1	385860	Affx-472327558	A	T	.	.	TCAATACTGCCCCTGCAGCCATAAGAAGTTAACAG[A/T]ATTTGTATGATTTAATCTTGTTCGGAATTCCTCTA
NC_036850.1	16871075	Affx-472327562	A	T	.	.	CTTGGAAGGGCACCCAAGTTTTACGAATTATTTAC[A/T]ATTAGATTGGCTAAAAAAATACAGGTTGGACAGCT
NW_019948040.1	3311	Affx-472327563	A	T	.	.	TTGACACAAATATGAATGTAAAACTATAGCTTGTT[A/T]ATGAACATACATCATATGAAACAGAAATGCATACA
NW_019945671.1	14708	Affx-472327564	A	T	.	.	TGGCAGAGCATTTGTTAATTATCAAAACAACATAT[A/T]GATTCATCTTCCATCTCCTAGAACTATGTGGTATA
NC_036860.1	53251475	Affx-472327565	A	T	.	.	CCTCATATGATAAATGTTAATGCTGATTTTCTTAA[A/T]ACTGATTTTCCCATTAGGACATTATGTGCAAACAC
NC_036845.1	24333459	Affx-472327567	A	T	.	.	TTTACATGATTCCAGATGATGCTTAATATTTATGG[A/T]AGAAAAACATTTACCATGGATTCTATAATTTTATG
NW_019945564.1	58439	Affx-472327569	A	T	.	.	TAATGCATGTGATTCCAGAGACAGTTTAGGGTAAA[A/T]TGAAGTAATGCAGTGATTCCAGAGAAGTTTAGGGG
NC_036867.1	2554289	Affx-472327571	A	T	.	.	ACAGCTCATAAGTGGCTAAACTTAGAATAAAGACT[A/T]ACATTTCGATTCGAAAGTAAGGCATTACATGTATG
NC_036842.1	36502722	Affx-472327573	A	T	.	.	GGCCAATTGAGGTAGTATTTACATGAATGTAGAGA[A/T]AAAGTGACTATGCATATATGATAAACAGGGAGCAG
NW_019942617.1	1048811	Affx-472327575	A	T	.	.	GCTTCAAATAAAATGTCTATCAACCAATAGAAGCA[A/T]TTAAAAGTGACGGTCCTGACGTTTGTATGCATACA
NW_019942617.1	1048812	Affx-472327576	A	T	.	.	CTTCAAATAAAATGTCTATCAACCAATAGAAGCAT[A/T]TAAAAGTGACGGTCCTGACGTTTGTATGCATACAG
NC_036847.1	30939503	Affx-472327579	A	T	.	.	TTCCATGGAAAAACACATGCATTGTTTTTCGTCAG[A/T]CTGAATGTTAATCTATTATGTTCTGCATTCCAACA
NW_019950512.1	867	Affx-472327580	A	T	.	.	GCTATTATACATTTGATTTCAATGCATGTGTAGGA[A/T]TTATCTGGCGTAGTTGGTATTAGTGGTCAGCTGTT
NC_036872.1	15271100	Affx-472327582	A	T	.	.	CATTCACAACAGTGTACGGCTTTGTAGCAGACAAA[A/T]ACAATAAAATATTACAAGTTCAAATGCATTTAATT
NC_036868.1	30624581	Affx-472327584	A	T	.	.	AAGCTGAGCAGGGATTCCTGCATGACAATGAAACT[A/T]GTCTTCGTGCATAATCACACAAGCCCTTTAACATG
NC_036875.1	24561304	Affx-472327588	A	T	.	.	AACATACACCTTAGCTGCCACTGCCTATCCCTCAT[A/T]TCTAGCTGTTTCTGGATCACGACCACTTCTATAGG
NC_036853.1	39420133	Affx-472327589	A	T	.	.	CAGTCCTTATTCTGCGAAACCATGTAAGCATTAAT[A/T]TGGTAATAAGCAAAATTCAGCATATACTTGCAACA
NC_036858.1	3043204	Affx-472327590	A	T	.	.	ATACTTCTCACAAAAAGCAAGTACTGATGCAGTTA[A/T]TCTCTCCTCTACTTTGAGCCAGGAGAGTTTGACAT
NC_036866.1	49668445	Affx-472327591	A	T	.	.	AAAAATCCTACGTGTACAACGTAAAACATCAAATA[A/T]TTCATGCATAGCAGAATTATGCCAATACCCGCTAA
NC_036868.1	9235483	Affx-472327593	A	T	.	.	GAATATGGGATAAAATACTTCACTTTTTACTACTT[A/T]ATATATGCATATGATGGTTTCTATAGACAGTATAG
NC_036849.1	19588301	Affx-472327596	A	G	.	.	AAGGCTGGTTGCTTCTCTCCCAAGGTCGCC[A/G]AGAAAGAAAATGTTCGCAAGTCCCTGCGTC
NC_036839.1	4422072	Affx-472327597	A	T	.	.	GTCTGATGCATGAGAATATTATCAAATGCATGACA[A/T]ATTGTGAATGAGAGACTGATGAATAGTGTGCAGCC
NW_019942945.1	179133	Affx-472327598	A	T	.	.	ATTTAATTCCATAATTTATGTGCCATAATTTTAAT[A/T]CATTTTCCATCTCCTTCAATACTGCATAACTACCT
NW_019942945.1	179131	Affx-472327599	A	T	.	.	GCATTTAATTCCATAATTTATGTGCCATAATTTTA[A/T]TACATTTTCCATCTCCTTCAATACTGCATAACTAC
NC_036871.1	16807644	Affx-472327600	A	T	.	.	GTACATGCATAGAATCAGGGACAATTAGAGAGATA[A/T]GGGAAAAAAGGGTTTTAGCCTCAGCAAATTATTTA
NC_036871.1	16807610	Affx-472327601	A	T	.	.	GCCCATAGGGTGCCATTTGGGACGCATCCTGTAAG[A/T]ACATGCATAGAATCAGGGACAATTAGAGAGATAAG
NC_036840.1	27250052	Affx-472327603	A	T	.	.	CCAGAATGCATGCCATGT[A/T]TTGACTGATTACTTTGCAATACCACGATTTGTGAT
NC_036862.1	36374787	Affx-472327605	A	T	.	.	CATGTTTCAGCTCTCCCTTTTCAGGTAAAAGTCTG[A/T]TAAACTGGGTCAACATGCATGATGCTGGAGTGAAG
NC_036860.1	7269888	Affx-472327606	A	T	.	.	TGCTTCTTAGGCCGGAGCCACATAGAGATTTTGTG[A/T]TAGGAAATTACAGAATGATCGTTTCAACAAGAATG
NC_036858.1	20496978	Affx-472327607	A	T	.	.	CTTTGCAGCATAAACTGTCAGCCTACACTATCCCT[A/T]GGTTGGGGATCCAGTAAGCTACCTTCAGCGTATTT
NC_036854.1	15299263	Affx-472327608	A	T	.	.	CTAGGCAACTCCTACACACACTGACTGCATGCATG[A/T]GCGCTTTCATGATAAACACAAAACTGAAGACTGAA
NC_036857.1	9744204	Affx-472327609	A	T	.	.	ATTGACTTTATTTCCTTTGGTTTAGATCTGGAATC[A/T]TCTGATGTTGACTTGCTCTTGCTGTCCCACGTTAA
NC_036860.1	5610016	Affx-472327611	A	T	.	.	CTAACATGCATACGCACAAGCACACTTTTCCCATT[A/T]CCAATCCAACATAGTTTGTACCTACTTTGTAGGAT
NC_036871.1	7150399	Affx-472327612	A	T	.	.	CTATACTGGTAAAGTTTGTTTCATTATTATCAATA[A/T]CAATTATAGACAAACCAGACAGTGGATTTCTCTAC
NC_036842.1	56563496	Affx-472327613	A	T	.	.	ATTTGATGGAAACACACTGGTGGGAAAATATGCAT[A/T]TTTTTTTCATGCAGAATTTTGAATATTCGCATGAA
NC_036852.1	9281955	Affx-472327614	A	T	.	.	CATTTTGTGCAATAACACTGTCGGTGTGCCTGCCC[A/T]TCATGCATTTGTAGGCTACTTTTTTGACATTTTTA
NC_036842.1	44649705	Affx-472327615	A	T	.	.	CAATGTGGGTGCTATTGATCTTGGACTGAAAATAC[A/T]TTTTCCCATCTCACAGTCATGTCAATAAGACACAC
NC_036870.1	28836340	Affx-472327616	A	T	.	.	CATATTGCTAATTTGGAGACTAGTGTTGATTGAAA[A/T]GTCACAATAAAGCAATTGTACAGGAGAGAGCGTGG
NC_036847.1	25527810	Affx-472327617	A	T	.	.	TTAGTTGAATAATGCAACATAAGATCTGATTCAGG[A/T]AGATGATGCATTCTGTCCTTCATCTCTCACAGCAT
NC_036847.1	25790275	Affx-472327618	A	T	.	.	CAGTCTGGTGTAGCTCTCCCTACAGTATACACACG[A/T]ACAGTACTAATTAGATTTGACATGTTACTTATCCA
NC_036860.1	238921	Affx-472327620	A	T	.	.	AAATGCAGTTCCATATGAAGAAACAGCCATCTCCA[A/T]TAGAATATCATTCCTTTGTCAGTGGTCTTTAATGG
NC_036849.1	1478998	Affx-472327622	A	T	.	.	TTCGGTGCTATTTCCAACCATCCATTTGTGACTTT[A/T]CCAAAGGAACTATTGGGAAGTGTAATGTTGATGCA
NC_036876.1	8371574	Affx-472327623	A	T	.	.	GAGAATGGTGAGAAAGCTGAAATTTCATACTTGTC[A/T]ACATTACAAAATGCATCATGATCTCTAGATGACTC
NC_036841.1	13758607	Affx-472327624	A	T	.	.	GCATTTAAATGGTTTCCATTACCTTTGATGTTGAG[A/T]GCATCTAATGAATATAGTCAAAATAAAAAAGATAA
NC_036871.1	35514848	Affx-472327626	A	T	.	.	TGTTAGCTACGTTACTTCAACTGCAATGCATGACA[A/T]ATATCTTTCGTCTCTAACGTTAACATTACTACATT
NW_019945772.1	38720	Affx-472327627	A	T	.	.	AATGCATGT[A/T]TGGTGTCCCGCATCTTGTCTCATCTGTCACCCCGA
NC_036867.1	20280972	Affx-472327628	A	T	.	.	TGTAGGCTACTCCGGTTCTCTCACTCCACACATCA[A/T]CCACTGTTTTAGGAGCATGCATCTTCTTGCTGCGC
NC_036854.1	50488711	Affx-472327629	A	T	.	.	ATATGATGGCCACTGGTGTTGTACCTTTGTGTTAA[A/T]ATGCATTTTCACTTTCAGAGAGTTACAGATAGGCA
NC_036839.1	19793381	Affx-472327630	A	T	.	.	GTCAAGAAAGGAGGTGGTATGCTAATCTCGTAAAC[A/T]ATGCATCTGATTAACGACATGTAAAAAGCAAGATG
NC_036855.1	55765806	Affx-472327632	A	T	.	.	AAGTTCTCATCTTTATAATCTTTGTCTTCAGAATA[A/T]ATGCATTATGGAAATGTAGTTGAGAACATCTTGGC
NC_036855.1	55765784	Affx-472327633	A	T	.	.	ACAATGGGATTTGTCTACCACTAAGTTCTCATCTT[A/T]ATAATCTTTGTCTTCAGAATAAATGCATTATGGAA
NC_036843.1	8669093	Affx-472327634	A	T	.	.	AGAGATGAATTCTTACTGTCCCAAATCACATGCAT[A/T]TAGAAACACTTGTAGCCCTCTTCTCAATTCCCAAT
NW_019944442.1	68380	Affx-472327637	A	T	.	.	TCAGCAAGAATTAGATATGCATTACAATTAGATAT[A/T]GGCTAAACTGTATAGGGAATGTGTAGGATATCAGA
NC_036855.1	38710660	Affx-472327640	A	T	.	.	TCTTGTGAGAGACCTCACTGTGTAGTGGTTACTGA[A/T]GAG
NC_036876.1	4969209	Affx-472327642	A	T	.	.	ATTTTCCACTGAGAAGCGAGGGTTATCCAGTATGT[A/T]ATGGTAGAATGTTGCGTCCCTGTCAAACTTACAGA
NC_036860.1	58109443	Affx-472327643	A	T	.	.	AATGGCCTTTGTTATTGAATACGGATTCATTATCA[A/T]TGTGTGGTATCAGACTCTGATACGCAACATATAGT
NC_036871.1	19493540	Affx-472327645	A	T	.	.	CTTCTTTTAAACCAATTCTGCTGGTTGGTAAAAGC[A/T]GAATTTTTACGATATGACCGTTATATCAACACACT
NW_019947433.1	26962	Affx-472327647	A	T	.	.	GTTTTTAGTGCCTCAAAACTCAATTTCATGTGTTA[A/T]TTGTATTATTGTATCATTGTTGAGTGTCACTTAAA
NW_019942514.1	3483536	Affx-472327649	A	T	.	.	CCTGAACGCACATTATCTCAAGATGCTGAAAGAAA[A/T]AATCTTTCTCCACTCCACATTTGGAGAATAATTTT
NC_036864.1	9669891	Affx-472327650	A	T	.	.	TAATTGCATACTTTTCCATGCATTAAGAGAAAACA[A/T]TAGTTTCTTACCAGCAGTTCCCTTGGTGTGATGGA
NC_036856.1	17531029	Affx-472327651	A	T	.	.	GAGCATAGAAGACATTTAGTAGACAACTGTAGTAG[A/T]AACAGCAATGTGCCAGCGTTATTATCCTACTTAAT
NC_036855.1	42799636	Affx-472327653	A	T	.	.	ACAGCTACAGTACCTTAAATGGTGTGACCATTTCC[A/T]TCGCATAGAGTTGATCAGGCTGTTGATCGTGGCCT
NC_036855.1	45109008	Affx-472327654	A	T	.	.	GTCAAATGTCACATGTCACATGAAGGCCAGAAAAA[A/T]ATATCATGCAGCATTTTGGGACAACGCTATGCATA
NC_036875.1	13356127	Affx-472327655	A	T	.	.	CACCGTTACATGCATTGATGTAGTGGTAAAAAAAA[A/T]AATAGGTGCGTAAATTGCTGATCAAGGTGAAACCA
NC_036875.1	8678557	Affx-472327657	A	T	.	.	CATATTGGTCATAGTATGAGTATAGTTAGTATGCC[A/T]AAAGTTCCCGGATGTCGTACTAAATTCGCCAAAAT
NC_036864.1	9433340	Affx-472327658	A	T	.	.	GTTACATTATTTTCTATACTAGGTAGTGGAACAAT[A/T]TTCCAGAAACCTAGCATGCATGGGTGAAATAGTGA
NW_019946848.1	21880	Affx-472327659	A	T	.	.	GACAATAAACGTATGACTTGGATTGTATGCATAAT[A/T]GTGTAGTAAACAATATCGCTCAACGTGGGAACTTT
NC_036859.1	20439956	Affx-472327660	A	T	.	.	ACACATGCATTTTCATGCTAGTAACCGACACACAA[A/T]TCGACAATGAAGCTTTCCTTGAAACATCCAAGTCG
NC_036849.1	7724946	Affx-472327661	A	T	.	.	GGTAACATCTCTAGTTGACATAAATATAGATATTC[A/T]ATATAGTTATTCGAAACTTTTTTGTCTCAACTTGT
NC_036853.1	26801095	Affx-472327662	A	T	.	.	TTCATTTTCTCCAAATCATTTCACAGATGTTTGGT[A/T]TTTTGCAGACCTTACATGAATGAATACTGTACATC
NW_019942643.1	460229	Affx-472327663	A	T	.	.	TTGTTGGAGTGAAATGACTGCGACATATGTTGTCA[A/T]TAACGCAATCGAGTATGCATGACATTGCTTGTGAT
NW_019957659.1	57805	Affx-472327665	A	T	.	.	GTGTTTCCTTCAAAATGTTTCCAAGACTATGCATA[A/T]CCTTGCTTTCAGGGCCTGAGCTACAGGGCAGTTAG
NC_036862.1	8521738	Affx-472327667	A	T	.	.	CCCTGAACGTTGCTGCATTTTTATTAGTTGAAGAT[A/T]TACCGACATGCCCTACTGATGATAGCCTGCAACGT
NC_036876.1	17090025	Affx-472327668	A	T	.	.	TAACCATAGGAAAACCATGCATTCACCAAGCTCTA[A/T]GAAACATATGGTTCTCAGAACATTATGTGGTAGCT
NC_036843.1	25389382	Affx-472327671	A	T	.	.	TGTCAATTCAGTAAGTCTCAATTTAGACCGAAATA[A/T]TTTTTTGCTGTCTTATTATGTTAACAGCACACAAT
NC_036853.1	37626402	Affx-472327672	A	T	.	.	CAACCCTGGTGGTCCTCGTAATGAAAAGCAGTTGT[A/T]TTCAATCCACATTTAATATGATATTACCTTGAATG
NC_036862.1	27200687	Affx-472327673	A	T	.	.	GACATGCCTATGACTTCTATCTCAGAGGTCGAGGC[A/T]CTTGATTTGTTACATCTTTTAACAGCATGGGGGTG
NW_019944421.1	57211	Affx-472327674	A	T	.	.	TGAAAGACATTTAGTGGAATCACAGGAAGGAAGGA[A/T]TAATGCATTTTCAAAGTATTCAACACACTGTGTCC
NC_036843.1	4334475	Affx-472327677	A	T	.	.	CTGCGTAAAAGACTGGACAAGCGCTTATACCTGTA[A/T]ATTATTCCAAAGAATGCATGTATTCAACATTTGCT
NC_036873.1	435235	Affx-472327678	A	T	.	.	CTTTTGTTTATTTTTGTCAGTTTTGTCAAACGTAA[A/T]GAATGTGTTTACCTCTGATTTAATAAAAACATTGC
NC_036851.1	43771984	Affx-472327679	A	T	.	.	TTCTCAGATCACTATGCATGGCCGGTATGCAAATG[A/T]CTTGTGACTTTGCTGCTGATCCTTTCAAGCGTTAG
NW_019957591.1	198978	Affx-472327681	A	T	.	.	CAAATATGCATTGTTAGATTTTTTTTTCTCATGAC[A/T]ATCAAAATGCATTCTAGGGAACAGTACATTGTTGC
NW_019943744.1	70055	Affx-472327682	A	T	.	.	CTTGCTCGACATTTTCTTTTGTAAAATGCATTGAT[A/T]AAATTCCATTACGTCTTACATCACTAGCTGTTTGT
NC_036860.1	19259893	Affx-472327683	A	T	.	.	GCAGATAATCTGCGTACCTGAAGGAGTTAGTTGCA[A/T]GTAGTGGTCCCATATGGATGCGGTATGCATGGTTT
NW_019946986.1	39808	Affx-472327686	A	T	.	.	AACTAATACAGAGATAACCATTTGGACATCTATTT[A/T]CCATTATGTCATTGTGTTTACCACTTCAGAACCTT
NC_036871.1	20980538	Affx-472327688	A	T	.	.	AGTGGTCCTCTTCCATGACATTGTCATGCATCTAT[A/T]TGCTATAAGTGCACGATAAACCCATTTGTGTAAAC
NC_036859.1	2778799	Affx-472327689	A	T	.	.	AGCACGTCGTTAAATTCTGGACATGCATGTTCTGT[A/T]AATGAATTACCATGATATCCCAAATGTGATTTCTG
NC_036858.1	7510450	Affx-472327690	A	T	.	.	ATACTGTCAGAGTTCACGCCAACATTGACAGATTA[A/T]AGGAGGGAAAAACGTTGCCTATGCATTTTGCTAAA
NC_036853.1	23899018	Affx-472327693	A	T	.	.	TGATTTATAACTTATATATTGAGTTATGCATATTA[A/T]TTTCTTAAATCAAACTATTACTTGGAGCAGTATTT
NC_036856.1	16746450	Affx-472327694	A	T	.	.	GCAGACAATCTCTCCTCAACTTTGAGCTTAGAGGG[A/T]TTGAGATGCATGTTATTGAAGTTAACTCTCTCGTG
NC_036864.1	9433304	Affx-472327695	A	T	.	.	TTCCAGAAACC[A/T]AGCATGCATGGGTGAAATAGTGACCCGGATGGATG
NC_036869.1	2785192	Affx-472327697	A	T	.	.	CAATGTGCAAAAGTTGATTAAGATGCATAGTCATG[A/T]TGCGTCCCAAATGGCACCATATTCCCTACATAGTA
NC_036858.1	29097413	Affx-472327698	A	T	.	.	CAACGTTGACATCAGAGCCATGATGATAAAATGCA[A/T]GCATTTCCTCTTACCTAATTTGGTGAAAGCAACTG
NC_036866.1	32288684	Affx-472327699	A	T	.	.	CTGCCTCAAAGGAGTTGAAAGAAATTGGCCTATCA[A/T]TACATACACATACTCAAGGGTTAAATTGGGCCGAG
NC_036873.1	4654942	Affx-472327700	A	T	.	.	TCTCATGTATGCTGTACTGTTATTAATGCATCGAT[A/T]CTGTACATATACCATAGTCAGAAAGACACGCGAGG
NC_036867.1	36485367	Affx-472327701	A	T	.	.	TGATGCATCCCACAACAGCTAGGCATTTGTAACTT[A/T]GTTTTTTTCGTTGTACTATCCGTCTGAATATGAAA
NC_036848.1	50909929	Affx-472327702	A	T	.	.	GGTAGACACTGCATTAACTAACAGGCTGTACAGTA[A/T]GCCTCATGGTAGACACTAAATTTAACTACACAGGC
NC_036838.1	27228368	Affx-472327703	A	T	.	.	TATGGATGCAATGCATCATGGGTTATTGATCAACA[A/T]GTATGAAAGGAGATAATGATTTGTACCATCGGAGG
NC_036862.1	16589286	Affx-472327705	A	T	.	.	ATTACTGCTCCTTGTTTGTCCAATGACAAAGATAA[A/T]CGATCTGGAGGGATTACAGTATGCATGGAGGAATG
NC_036863.1	21622447	Affx-472327707	A	T	.	.	CACATTACCATGTCAAAGAGCAAGAGAACAAAACA[A/T]TTATACTAATCAAAAACGAACTAAATTGACTAGTT
NC_036839.1	27153261	Affx-472327709	A	T	.	.	ACTCTAAAATGTGCCTAAATAATTGACAAGATTGA[A/T]GAAAAAAAAATCTACCAGTTGGTGCTGAAACAGAG
NC_036848.1	23970820	Affx-472327711	A	T	.	.	TACCTCCCCTATATTTGGAAGTTCCCTACCTCTCT[A/T]CCCCTGCTTATGCATTAATAGTTTTTTGTTTGTAT
NC_036866.1	18441574	Affx-472327712	A	T	.	.	ACTTCATTAACTTCATTAACATATTGCTGATGCAT[A/T]TATATGGTTGAATCATCAGCATACAGTGGTTCCTC
NC_036858.1	47468144	Affx-472327713	A	T	.	.	GCATGAACTTTTCCTGTAAAGGAAGCCCATTTTAA[A/T]TCTTTACTTTTTAACTAACTCATCAATATGCTTTT
NC_036859.1	20590570	Affx-472327719	A	T	.	.	TAATGTTATGCATTTAATTTTACGTTTATTTCCAT[A/T]CTAAAAGTATACTTACATAAGTCTTATTAAAAACA
NW_019942720.1	133339	Affx-472327720	A	T	.	.	AGTGGGGATGGATTTTTCAATGAGATGAATATGTT[A/T]AACTGGATGTTAAGAGCTGAGCTGATGTCAAAGTG
NC_036866.1	43091339	Affx-472327721	A	T	.	.	TCCCGTATTTTCCAGGAATATGCATATCATCTTAC[A/T]TAATGAATCCAGAGTGTTTTCAGAATTCATTACCA
NW_019942552.1	822575	Affx-472327722	A	T	.	.	TAAATTATGATGCATTGTGGAAAAATGGCTGTATT[A/T]TGATTGATACTGTAATTCCACCTGACAGAATACAG
NC_036858.1	39973131	Affx-472327723	A	T	.	.	ATTTTGAAATATTTTCCAACCAATGTTTTGGCTGC[A/T]ATGTGTAGGCTATGCATGGCTTATGCACTACTTGA
NW_019946018.1	29319	Affx-472327724	A	T	.	.	CTAATCCATACATTACATTAATCTATAGCCCTACA[A/T]CCCAGCCAGGTGCCTCTACAGCCACGGATAATCCT
NW_019947326.1	9605	Affx-472327725	A	T	.	.	ATTCCCTGCATTTAAATCACCGGGCACAAGAAGTG[A/T]CTCCGGGTATGCATTTTCTTGTTTGCTTATTTAGT
NW_019943177.1	219639	Affx-472327726	A	T	.	.	ACGCAGCGCTACAGGAGAGAGCGCCATGTGTTCTT[A/T]TCCTTCATTTGTATGCATAGAGGCATTTAGCTCCC
NC_036855.1	26978880	Affx-472327727	A	T	.	.	ATAGCAGCAATGGGACCAGTAACATGGCATCATGC[A/T]TGCATGAATAGCACTAGGCCTGTTAGTTAGCATTG
NW_019944937.1	67652	Affx-472327728	A	T	.	.	TAACAGGAAGAGGGGTCAAATGATATATAGACCAT[A/T]GTGGTAAATGCATAATGTACGGTAGATAAAGCC
NC_036845.1	1921366	Affx-472327729	A	T	.	.	TGATGCCTGATCAGAAAGGTGTGATTTCGAGTCTA[A/T]TAAATAGACAGGCATTGCATTTAACTTCATCTAAA
NW_019942936.1	97831	Affx-472327732	A	T	.	.	TATCAGATTAACACTACTGACACTTTCCAAAAATA[A/T]TATTTTCATTTAAGCTTATGCATAAGAAATTAAAA
NC_036875.1	8066151	Affx-472327733	A	T	.	.	TCAACAATCTGCACATCTAGATTTAGCTAGCTAGC[A/T]AACTTTAGTTGAAACAAAGCATTAGGGCATCTCGT
NW_019945765.1	10349	Affx-472327734	A	T	.	.	ATCGGAATTCCATCATTGATTCTACACAAATAGAT[A/T]TGCGACACTGTTGGTTCATTGGGCAATAATGTGAC
NC_036842.1	59936561	Affx-472327735	A	T	.	.	TCCTCTTTTATGTTTCTGAGAGGATATATTCTGTT[A/T]TCTCATGTTTTGTCA
NC_036869.1	12594002	Affx-472327737	A	T	.	.	CTTTATGTATGTACCAGGCATTGATCAGGTCATCT[A/T]TGGATTATGAGTACTTTTTAAATGGACCGGCAGCC
NC_036872.1	3235262	Affx-472327738	A	T	.	.	TGCAATCTTTTGTTGAAGGGGAAACTTGCTGTCGC[A/T]CCTTACAGACAGCCTGGTGTGTCCCCCTCTCTTGT
NC_036838.1	21012940	Affx-472327740	A	T	.	.	GTTCACAGTCCACAGAGACACAACAGATGAATGCT[A/T]CTTCGAGTGTGTGTCGTATCCGAACACAGACCACT
NC_036844.1	16271421	Affx-472327742	A	T	.	.	AACACAGCGCACCGTATTAGTCATCTAGCGTATAT[A/T]TAAATCCTTGGGCTACACCCAGAATGCATGAGACT
NC_036863.1	21622439	Affx-472327743	A	T	.	.	CATGTCAAAGAGCAAGAGAACAAAACAATTATACT[A/T]ATCAAAAACGAACTAAATTGACTAGTTGGTTGTTG
NC_036859.1	36398259	Affx-472327745	A	T	.	.	CATTATGATGCAGGTTAAATGTATTATGATGCTGG[A/T]TTAATGCATTATGATGCAGGATTAATGCATTATGA
NC_036859.1	27778140	Affx-472327746	A	T	.	.	TTGTAATGAAGCAGCAAATAAAACGTATTTTTACA[A/T]TTACCAAAATGCATTTTACAGGAAAACACTGTTCT
NC_036854.1	51451196	Affx-472327749	A	T	.	.	AAGTACAAGTTCAACTGTTACAATAAAGTTACAAT[A/T]TTAATGTTTCAATGCATATTGAACTAAAGTAACAA
NC_036871.1	24315741	Affx-472327751	C	G	.	.	TGTCACAAACTGAAATTAGCCAAACTACTGTATTA[C/G]AATTTTAGCAACAGAAAATGGTGGAGTGATTAATG
NC_036853.1	39639979	Affx-472327752	C	G	.	.	ACCGCCGTATGATTGGTTAATAAGAATTTGCC[C/G]CTTTTTTTCAATTTTCGCCGAAAATGACATACACA
NW_019944835.1	52796	Affx-472327753	C	G	.	.	TTTTAAATGATCAATCTTCAGACATAATGACATCA[C/G]AATACCCCATAATGACATCACAATACCCCATAAAA
NW_019943464.1	46042	Affx-472327754	C	G	.	.	CTCTTCCATCTTGTACATTTTACTGTTAATATGCA[C/G]AACACATTTTGTCATCTTGTGCTCATAATGCATCG
NW_019943276.1	55107	Affx-472327756	C	G	.	.	TGTGAACATTAGATTGCACTGGAAAACTCATTCAA[C/G]TTAGGTTAGAGAAAACCGAATGCATTTGGGCAAAC
NC_036868.1	29239793	Affx-472327757	C	G	.	.	AGTCGTTAGAACAGACAGCTCTGTAACATGTCAAT[C/G]CCTCTCACAAAGACAAGTAGTAATGCAGTCAATCT
NC_036843.1	5067968	Affx-472327759	C	G	.	.	AGAACCTACTTTACACCTGTTCGCCTTTACAGAAT[C/G]TTTTCCAATGCATCACATTTGTGTTTCAAATGTAA
NC_036842.1	889464	Affx-472327760	C	G	.	.	TCCATTTGCTTGCTAAACAAGGTAGAACAGTTCAA[C/G]TGTTATAAATGCATCCGTCAGTCTCCAAATGTTTG
NW_019942950.1	145667	Affx-472327761	C	G	.	.	ACACGGGACAAGACAAACACATGTCCGACTGCTAT[C/G]CCATCTTGGATATGTGATGCATGTGTCACGTAAAG
NC_036868.1	8028081	Affx-472327762	C	G	.	.	TACTTTCATCTCCACTTTATAAAGGACAATGGAAA[C/G]GAACAATGTCTTGGCTCAGGTGAGGTGCATTGAAC
NW_019945831.1	39329	Affx-472327763	C	G	.	.	AGGCATTTATGTTAGCACTCACAAAGCTACGAACC[C/G]TAAGGTTGCTGCCAAGAGCTCTTTTCAAAACAGTT
NC_036848.1	10574759	Affx-472327764	C	G	.	.	ATGGTTTTTAAGGAAATGCATTAATTCTTAAGAT[C/G]TTAATTCATTCAGAAATGGAGTCCTAAGGTTAAAC
NC_036842.1	57771257	Affx-472327765	C	G	.	.	CTGGCCGTCGTGCCGATTACACATTCAAGTTAGTA[C/G]CTCTTGTGTTTTTTTTTTGTGCGGCGGTCAGTCAT
NC_036844.1	25726643	Affx-472327767	C	G	.	.	TCAGGAACAACTAGTTCCTTATGAATTATAGTACA[C/G]TGGCATAAATACTGCACACATACCCATGGCATTCT
NW_019944148.1	56023	Affx-472327768	C	G	.	.	AATTGCTTCTACCAACTTTGAAACTCACACGCCGC[C/G]TATGGATGTCGACATTTGAAGTCGGCCATGTTGTG
NC_036868.1	27705794	Affx-472327769	C	G	.	.	ATGTTCGTACAGGATTATTCATTGATAAATATGTG[C/G]TGTGTGTAGATTTGCACATGATCCTGTATGTGTAT
NC_036855.1	14574891	Affx-472327770	C	G	.	.	GGGCTCACTGCTGTCAGGTCAGTTTTTGATCGAGT[C/G]AGTGAGGCATTAGGCTATGCATCATATTGGTTGTT
NW_019944522.1	189836	Affx-472327772	C	G	.	.	ATAGATTAATCTTCAGTCTCCTAGAATTGTATGGT[C/G]ATAATGTTATACGAATGTGAAAATCAATGCATTTA
NC_036866.1	9248126	Affx-472327773	C	G	.	.	ACCTTACAATATCAATTTGCCATGTCTCACGTTCA[C/G]GTATAAACACTGTTTGCATGGCAATGCATGCAATT
NC_036846.1	19259907	Affx-472327774	C	G	.	.	TCATGTAAAGAGCATGACAAAATAGGTATTAGGGG[C/G]TCGTATACCATATGCATAATATGTAAATAAATGTG
NW_019943321.1	39552	Affx-472327775	C	G	.	.	GATATTTTAACTTTATTCAGTGTTGGAAGCCCCTG[C/G]ACACATTGTAAAGCACTGAGAGCAGAGTCTAGACA
NW_019943375.1	121640	Affx-472327776	C	G	.	.	GTTACAGTAAATCAGTATAGCATACGAGACATCAA[C/G]AACACTTTGTTACATTTATGTGTATAAAGAGAAGG
NW_019945512.1	25832	Affx-472327777	C	G	.	.	CTACACATGATTCTGGTGAGTAAAAACAAGAAATG[C/G]CAAACTGCATCGCAGTCCTCATGATGCATTCTTAA
NC_036866.1	47447211	Affx-472327778	C	G	.	.	ATGCATACCACCAGCCATTGGAGTTGGCTAAAATA[C/G]TAGTTGGCTCACCTCAAACATGCAATGTATTAGAT
NC_036860.1	74316647	Affx-472327780	C	G	.	.	TGTGTAGCTACAGTATTTAATGCAAGTGAAGTGTA[C/G]CCTTGATTGATAAAGTGTAAAAATGTAAATAATGC
NC_036850.1	12609476	Affx-472327781	A	G	.	.	CTCTGCCCAAAA[A/G]CTATCTTTTGGCATTTGTTTTATTAGTCCATTGTT
NW_019948696.1	8855	Affx-472327782	C	G	.	.	TTTTTTAAACCTGTCTTTATAATGCGACAAGCTAC[C/G]GCCGACTTCATCACACGTGTTTCTATACCCAGTCG
NW_019944574.1	31502	Affx-472327783	C	G	.	.	AGCTGTGGTAGATGTTGTACTTTAGAGTTTCTAGA[C/G]AAGTTAAAGTTGTACTTATCAAAAAATGGGTAATA
NC_036854.1	4320040	Affx-472327784	C	G	.	.	TGCACCAATTTTGCACTCTTCTGTCCCTGCCATTA[C/G]ACTGCATGCATATTCAGGCATGAACTATGGGGTGG
NC_036852.1	391790	Affx-472327785	C	G	.	.	CGATGAATGCAAACTATGCTTAGATAAATCCTACA[C/G]ATGCATTGAAATAAAAGGCATACATCAAAGGACTT
NW_019942552.1	882568	Affx-472327786	C	G	.	.	GGGTTGTTGGGGAGAGTGCAGGGTTCTGATAACTA[C/G]TTCCACTAGTGCAGGGATTCACAAACAAAGGACAA
NC_036853.1	44217340	Affx-472327788	C	G	.	.	TTGAATGCATGGAGATACCTTAACAAGATTCTAAG[C/G]CCCATTGTCATGCCATTCATCCGCCGCCATCACCT
NC_036843.1	2504567	Affx-472327789	C	G	.	.	TTGCTTTCCAGAATAATGGGTAGTCTAATTCAAAT[C/G]TGGGTTAATCTGAAACAAACATGGTAAAAAGTACA
NW_019945617.1	26198	Affx-472327790	C	G	.	.	CGTATTTAAATGCATATACCAACATAATTCATAGT[C/G]GGTTAAAACATTTGATAGTTTATTTTTAATTTTTT
NC_036848.1	24512568	Affx-472327793	C	G	.	.	CATGAATTTAATATTTCCACAAACCTCAGTGTTTC[C/G]TTTCAAATGGTATAAAGCATATGCATATCCTTGCT
NC_036856.1	4336413	Affx-472327796	C	G	.	.	AGCACACCTCCGCCACGGTCATTACCATTCCACAT[C/G]AGTGTTTGAGGATTCCGTGATCGGCAGCCAGAGCG
NC_036839.1	42323763	Affx-472327797	C	G	.	.	GTATCAAAGTCAAGAAGACATGCAGAATGGACTGC[C/G]TCTCTGGGACTGGACTATCTAGCTAGTAGAGGGGT
NC_036844.1	13074934	Affx-472327798	C	G	.	.	CATCTGACATCTCACAAATGTTTCATTCACCAATA[C/G]TCTATTCATGCATGTCCTTACAAAAATACAATAAG
NC_036854.1	2027142	Affx-472327800	C	G	.	.	ATGAATGTGCTGTCAAGTGTGACTGTGTTTACAAA[C/G]CTAAAGTGGGTAGTGTCTTCTGGTTGTGCAGTTAA
NW_019944322.1	126565	Affx-472327801	C	G	.	.	TTTTCCTCTCAAAGGCTCTGTATCTGTATAATGTA[C/G]GCGTGTGACAAATAAGATGCATAACAAATATACCG
NC_036844.1	5942143	Affx-472327802	C	G	.	.	TATGACAGATACAGGACGGGAGTGTCACCATGGAA[C/G]CGTTTTCATCGTTGCAAAGTACACACTGCATTTAT
NC_036844.1	7963644	Affx-472327803	C	G	.	.	TGTTATAACAGAATGAGGTGAAGGGATGGTTCACC[C/G]ATCTTTCGAGTAAACTTATGGTAGACATCACACCC
NW_019945252.1	38111	Affx-472327805	C	G	.	.	GTGTAAACCCAAAGTCACATGTTGAGTGACGAAGA[C/G]CATCAACCTGCATCACAACTTCCTTGTTATTGTCG
NC_036869.1	16394820	Affx-472327806	C	G	.	.	CAATCGGGGAAATAGCATGCATGCAAGTTCTGCAT[C/G]AAACAAAAGGTCTCAAGTTGTTTTATTAAACCGAA
NC_036856.1	37047810	Affx-472327807	C	G	.	.	CTCTTCTATTGTCTCTTCTTCCTTCAGAGTCCCCT[C/G]CTCCTCTCCATGCATGAGAGGTGCCTTGAAAATGA
NC_036863.1	30814811	Affx-472327808	C	G	.	.	TGTGTTTTTTTCTGTGTGGGTATTGTTTTATTAAG[C/G]CTGGTGCTTCATAATGCATACTGCCAATATTATCA
NC_036871.1	12405628	Affx-472327809	C	G	.	.	CATAGCATCCTCCCCAGTCCCCATTCACATAGATA[C/G]GTTTTGTGCGCATGCATCGACTTCTGCAGCGTCTA
NC_036859.1	5779188	Affx-472327810	C	G	.	.	CAAGCAAGCTATTCTAGTCCAATAGCTATGGAGAG[C/G]TTTTTGAGGAGAGGCCAGCGGAGGGAGCACAGTTG
NC_036859.1	5779218	Affx-472327811	C	G	.	.	GAGAGCTTTTTGAGGAGAGGCCAGCGGAGGGAGCA[C/G]AGTTGTGTAAGAGACAGTGGCTATGAGTTGGAAGC
NC_036841.1	8195176	Affx-472327812	C	G	.	.	TTAATTAATAGGGTTTAGCATGTGTTGTAAAATAA[C/G]TACACGCCCCTCAGATCCAGACTTCTCCCTACAGT
NW_019949514.1	3404	Affx-472327813	C	G	.	.	TCTTCCATTCTTGTACATTTTACTGTTAATATGCA[C/G]AACACATTTTGTCATCTTCTGCTCATAATGCATCG
NW_019943297.1	138935	Affx-472327816	C	G	.	.	TCTTTAATGTCCTTCGCTTTCACCCATCACAGATT[C/G]ACAACGATCGATAAGGTAGAATGTTTCCATTGTAT
NC_036851.1	20704993	Affx-472327818	C	G	.	.	AGGCTGCAGGTGAGACATGCATGTCCTTTCATTAA[C/G]TTCTTATGGCTGCAAGGGCAGTATTGAGTAGCTTG
NW_019943466.1	112398	Affx-472327819	C	G	.	.	TATCTTTCTCTCGGTCTCTCTAGGGCTAGGCCTAA[C/G]CTTCTCTTCCTTTATGTAAATAATTTAAATATTCA
NC_036842.1	862802	Affx-472327820	C	G	.	.	AGGACAAGGGTATCAATCTTCAAAAGTTAGGTTTT[C/G]CTTTGATGTCAAATCAACTCATATTGTTGCTAGCT
NW_019943269.1	141992	Affx-472327822	C	G	.	.	GTTTATAAGCAGTGCACCTTTAGTACTATGTCGTT[C/G]AGTATAGTGAATTGTGCATGGCATTAGGCATTATA
NC_036840.1	21515702	Affx-472327823	C	G	.	.	CAGACAAGGAGGTGACTGAAAATGTTGTGTTTGAT[C/G]CAAGAAATCACTGTTCAAAATAAAATGCATTATTA
NC_036863.1	21412541	Affx-472327824	C	G	.	.	AAGCACTACGCATGCATGTAATTGATGTGTGTAGC[C/G]TACAGAAAATCATTTGATAGAGGATGTTATTGCGT
NC_036868.1	7802075	Affx-472327825	C	G	.	.	TGCATGTCATAACAAGATGACTAGGGCGCTCTATC[C/G]ACCTGTAAAATTTCAGTCACATCTTGCGCCATAGG
NC_036848.1	32405196	Affx-472327827	C	G	.	.	CTATAGAACAAAGTGTTTCCTGTACATGAACAATA[C/G]TTTCATTTCATCATGCATAACAACATAACAGAAAA
NC_036860.1	61990524	Affx-472327828	C	G	.	.	TCCGAATGCATAGGAGGATGTTTCAGTCAGGGGGC[C/G]TCATAGATTGAAATTATATATTCAACGAGTTTAAG
NW_019947873.1	37735	Affx-472327831	C	G	.	.	GGTTGGCATCAGTGTATGTAAATGCGTGTGTGTTT[C/G]TGTGTGTTTCAGGTACCAGGACATGAGAAGACATA
NC_036848.1	54629969	Affx-472327832	C	G	.	.	ACCTGCTGTGCTTTGCAGTTTTATTTTGGTATGTT[C/G]ATTTTCACATATGCATTTACATTTAAGCAGTTCAG
NC_036850.1	11817881	Affx-472327833	C	G	.	.	GACATTATAGAGA[C/G]TGAAATTGCGTTTATGCACAGCTTTGGTTAGATAT
NC_036871.1	6628851	Affx-472327834	C	G	.	.	TAGATGGGGCAGTCAAGTCCCAGAGAGGCAGTCCA[C/G]TCTGCATGCCTTCTTGACTTTGATGCAATGTGTAG
NC_036843.1	11888879	Affx-472327835	C	G	.	.	ACCATGAGGGTTCATTCTATTTTAAAAGGCTAATA[C/G]GTAGCTATGGAAGAGCACATCCTACTGACCATAGC
NC_036869.1	18307255	Affx-472327836	C	G	.	.	GATATAGCTGTTAGACATGCATAAAAAAACAACCA[C/G]ATAACCTGCCAGCAAACGAAAAAACTGCAAAATTT
NC_036870.1	27028544	Affx-472327837	C	G	.	.	GAGGTTCTGTTTATTGCTGCTGCATGATGTTTGGC[C/G]TTTTTAATGCATGCAGAGATTGTTTTATAGGGAGG
NC_036840.1	112629	Affx-472327839	C	G	.	.	ACTCAACAGCAGCCAGCTGAATTACAAAGACATCA[C/G]ATCTGGCAAAGGTACAGCTGATGGATATGCATGTC
NC_036872.1	5960952	Affx-472327841	C	G	.	.	TGTGCTGAGATATAAAAGCTTTGGAGTTTAGTATT[C/G]CGCTATATCTCTGAGATGACCTCTACCCCAATACC
NW_019943857.1	39196	Affx-472327845	C	G	.	.	GGATAAGCCAGAGCCTGGACGTCAGCGTCTAGACA[C/G]CAGTTCTGTTTTCTATTTGGATGTTTTCTTGACAT
NW_019942895.1	131386	Affx-472327847	C	G	.	.	TAATTCAGCTACTAACAGCCAAAGTAAAGCAGCAG[C/G]ATATTAAGCAACTGAATGATAGTTTTCTTAACAAT
NC_036839.1	8985066	Affx-472327848	C	G	.	.	AAATTACAGTGGTATGTTGAAAGAGATGCTAAATG[C/G]GGCTATCGATGCATCTTTTCTAACCGGGCTTGTTC
NC_036861.1	1489198	Affx-472327849	C	G	.	.	CAGCAGAAATATTGGAGGAATACGCGCTAATTCTA[C/G]CTGTTAGATATTTGTTTACAGAAAGGCATGCATAT
NW_019946791.1	18015	Affx-472327851	C	G	.	.	TCCCATCTCTGACTCGCCACTAGGTAAACTGTGGT[C/G]TGTGTGTGTGTGTGTTGTTAAGCCCTCGGCCACTG
NW_019944128.1	35863	Affx-472327853	C	G	.	.	GGGAATCCATTTGCCATGGCTATTTTATCATGAGC[C/G]GGGGCATGCGGTACAAGCTTTCTAATGTGGGGTCT
NC_036871.1	19738987	Affx-472327854	C	G	.	.	AAACTGAACAGGAGAGGAAATTCAGAAAATATGCA[C/G]TGGCCTTAAAAAATGCTTATTTATTGTCGAAATCG
NW_019942951.1	32985	Affx-472327855	C	G	.	.	CGTAGATGCATATTGAGATAAACCCTCAGTGTCAA[C/G]CCATGCAGTATGCATGGGCTAATCCAACGCCAATG
NW_019957528.1	49430	Affx-472327856	C	G	.	.	CCCAGAGGGGTCATTCTATTTTAAAAGGCTAATGT[C/G]TATCTTTGGATGTGCACATCCTACTGACCACAGCA
NC_036849.1	14748016	Affx-472327857	C	G	.	.	ATCTACAGTAACGTTACTACATGCCTACTACAGAG[C/G]GCTTAAAGCATTATGTAATCGTAAGTAACCGATCT
NW_019944183.1	47717	Affx-472327858	C	G	.	.	CTATTGCACAACGTTTCAGGATCATTAAGTACTTG[C/G]ATGCATCATTACTAAAGCTGAGAGGAAGAGAGAGA
NC_036854.1	48251935	Affx-472327859	C	G	.	.	GCCATGTTATAGCTACTTCACAACTCTTTCAAATT[C/G]TACTGTAAAATGCATACTCGAAAATGAATTTTTTG
NW_019942768.1	83086	Affx-472327860	C	G	.	.	ATGCATTACTTGTTGAGTCATTTCAACACTGCAAA[C/G]TGTTGTTACATGGTAATGAGTGGTAGTTGGTAGTT
NW_019944037.1	78749	Affx-472327861	C	G	.	.	CAGCTTAGCTTGTTGTTAATCCACCTATCGTGTCA[C/G]ATTTTGAAAATATGCATTTGCAGCGAAAGCAATCC
NW_019947985.1	17444	Affx-472327862	C	G	.	.	ATGATAAAGGAGTGGATGAATGGATGCATGGGTGG[C/G]TGGATATAGATGGATTGACGTATATCTTGGTAGAT
NC_036875.1	20042420	Affx-472327864	C	G	.	.	TTGCTTTTGAAACAGAGACGGTTGAGCTTCTCTAG[C/G]AAGTAAGTATGGAATTGAGGTATGCATGTCGTACG
NC_036869.1	20845029	Affx-472327865	C	G	.	.	GGTCCTACTGCTTCTACCCGGGGACCAAACTACTC[C/G]TACACAAACAAAACAGCAATGAATGCACTATGCAG
NC_036871.1	30564873	Affx-472327866	C	G	.	.	ACCATATAAGTGAATTTGTACAAATACTTATGACT[C/G]CTTCAAATGTAGGGACTAGATGCATAGTGCTTTAA
NC_036853.1	15530571	Affx-472327867	C	G	.	.	GTATGCATATACATAGTTTGTTTTATTACTAAATT[C/G]TATGTATTAACATCTCTTTTATTTCATGCTGAATG
NW_019944121.1	26962	Affx-472327869	C	G	.	.	CATGTAGAGTTGTTGTGGCCTTGTTTACATTGGTA[C/G]CGTGTAGGATAACTATATCCCCCTGTTCGGGGTGT
NC_036870.1	818961	Affx-472327870	C	G	.	.	ACACTTTGACTGATGTCTGTGTGGAATTGCAGCTG[C/G]CTTTCTCCAAACGTGATAATGCAAGTGACTGCGAT
NC_036842.1	66059802	Affx-472327871	C	G	.	.	ATCATTTCTAATGCATGGTTTAGTCTGACACTTGA[C/G]TCTACACAATTCCAAATAGAAAATGCAACTTGTCA
NC_036839.1	12408476	Affx-472327872	C	G	.	.	GTATGTATGTTTGAAGAGAATGTTTGTTATGCAAA[C/G]ACGGTGTGTTATATGATGCATGCTGCGTTGCAGGC
NC_036860.1	64504372	Affx-472327873	C	G	.	.	AGCCACATACCGTGAATGCATGTACATCAAACTGT[C/G]CATGGCAGTTCACACTTCAGTGTCACACACGCATG
NC_036862.1	30176291	Affx-472327875	C	G	.	.	AGTTGATTGGATAGGAGAGTTTCCTGACAGCCATA[C/G]ATGCATGCTTGACTCACTGTGTGACTTGCTAAACC
NW_019942906.1	420057	Affx-472327876	C	G	.	.	AGGGGACACTGGACACAGAGTCTCTTCACACATCG[C/G]AAAAAGTTCAGCATGCATGGTGCTATGGATGACTG
NC_036855.1	17202440	Affx-472327877	C	G	.	.	AGTATCTCAGAATCAGGAACTGTCATAT[C/G]CCATGTGATATGTCAAAACAAGTTGATGCATGTGT
NC_036860.1	2605209	Affx-472327878	C	G	.	.	TAACAGTCTGCTATGTAGTATTTGCAACAATTGAG[C/G]CCTATCATTTTAATATGCATCATAATCATTCTAAT
NC_036839.1	5277847	Affx-472327879	C	G	.	.	GTTGATTTGGTATGTTGATGCATGCACAAAAAGGT[C/G]ATTTCACCATTTCCCATTAACTTCAATTACAGTGT
NC_036840.1	29835419	Affx-472327881	C	G	.	.	ATTAGTGAATAAATAGAGAAGGTGTGTGTTTTACT[C/G]TCTATGGCACTTCCTTGAAACACACAGTAGTGTGT
NC_036869.1	3039650	Affx-472327883	C	G	.	.	CTCAATATGTCTATGTAAGTGTGCATGCTTTTGAA[C/G]ATTAACATTATTTTTGACAACTTCTTAAAATTGAC
NC_036860.1	25539978	Affx-472327884	C	G	.	.	CATTTCAGTTACAGTGAAATGGGTTCTGAATGAGG[C/G]ATAAACCCAACGTGACCCTAGCCAGGAACTTTGAG
NC_036840.1	35324229	Affx-472327885	C	G	.	.	TAATTTGAAAAGCGTGATGCATTTGAAAGGGGAGG[C/G]CAAATGGGAGTCGGGATGATTAATGGTGTTTTATT
NC_036849.1	23299468	Affx-472327886	C	G	.	.	TGACAGGCTGTGTGATTTGCCCCAGCAGTATGCAT[C/G]ATGTTGTGCCACTTCTTATTGACAGTGAAGATGTC
NW_019942514.1	1150299	Affx-472327887	C	G	.	.	TAGTGAATAAGTCTCATTTAATAATATGCATAGGT[C/G]TTATAGTTGTATGAATTTATCACAATGGAAGCCTG
NC_036870.1	30376715	Affx-472327888	C	G	.	.	AATGCATGTTTGAATTTCACCAAGTAGAAAGGGAA[C/G]TAGGTAGAAAGGATGCTGTTTGGTGATGTAGCTAA
NC_036848.1	22012483	Affx-472327889	C	G	.	.	CGATGATTGTTGAGAGTATAAATGCATTTCAATTT[C/G]CTCTCTCCCCCATTGATTTAGTCATAAACAAATTG
NC_036840.1	23510016	Affx-472327890	C	G	.	.	TAACAATGGAAATGCATGTCCTCAAAGATGGAAGG[C/G]AGGCGTCTTTACTCATTATCGTCTCTCACTTTTGT
NC_036838.1	4280347	Affx-472327891	C	G	.	.	GATAGATGACACAGGGAGGTGATAATAAAAGTGGT[C/G]TGTGATTTTCTACTCCAGGTCATGATTCAGCTTAC
NC_036868.1	26094210	Affx-472327892	C	G	.	.	AACTTGACAAACTTGACAGATGTCTTTTCTCTTTT[C/G]TTGAGATAGATAATGCATGGGACCAGGAACAGGCG
NW_019943322.1	145248	Affx-472327893	C	G	.	.	CAGGGTGATATGAATTGATTTTCTCTGTGTGGCTC[C/G]AGGCCTGCATACTGAGGCTCACAGAAATAATCTAT
NW_019943113.1	923	Affx-472327894	C	G	.	.	ATGATGCATGAGTGAGTGTTATTTGTCCAGCATTA[C/G]ATCATCACTGTAAGCAATCCTTCACTTTGAACGCA
NC_036860.1	37030566	Affx-472327895	C	G	.	.	CTGGGCTAAGGACCTGATGCATCTGGAGGAAACTC[C/G]CATCTTGGTAAATAAAAAGTAGCTACTTACATCAC
NC_036862.1	8194503	Affx-472327899	C	G	.	.	AATTATTACTTTTAACAGTCCAAAAATGCATGTAG[C/G]AACTCCAGATTGGGCCTTTAGGTGCGCTGTTGGAG
NC_036853.1	43670946	Affx-472327900	C	G	.	.	TGGTATTGTGGGATTCAAGGTCAATTAATGCATTA[C/G]AGTCAAAGCCCTGCTGAAGCCAGGGGAGTGGAGGG
NW_019946926.1	2890	Affx-472327901	C	G	.	.	CTGTGTGCCAGTAGTTTAAATCAGACAGCTCGGTG[C/G]ATTCAGTCTGTTACCCACGTAAGAGACTCTGGTGG
NW_019945153.1	19832	Affx-472327902	C	G	.	.	TATTGGAATGCATTTGAAATACACTTAAATTATTG[C/G]CATGTATTTGAACATACTCAAATACACAGACAAAT
NC_036870.1	10534680	Affx-472327903	C	G	.	.	CGAAAAGCAAAGATGAAAGTATTTTGATACTGAAC[C/G]GGGCAATGCATATTTGAGGTAAGAGTCCTCAATTG
NC_036871.1	18930446	Affx-472327904	C	G	.	.	GCACAAATGTTCTGTGAACCCTAGTTGTTTTACAG[C/G]ATCCATTTAAATCCTTCCTGCATCTTACCTCACAA
NC_036853.1	16046897	Affx-472327907	C	G	.	.	CAACATTTCAGTCGCACCATAGACTACACTTGTCA[C/G]TCCAATGCATGTAAAAAGCATGCCCGCTCCATAGC
NC_036855.1	18680834	Affx-472327908	C	G	.	.	TGAAATAATAAAAAGCAGAATTATTGTCATGTAAT[C/G]TCTTGAAAAATAGCAGTCAACAACATGCAATGTTT
NC_036867.1	5357622	Affx-472327910	C	G	.	.	TAGTACATGATAGATTTTGATGCGGTGTGGGACTA[C/G]ATAACATGTGAGCCCACTTTAAAACTGCCTGAAAA
NC_036845.1	29858372	Affx-472327911	C	G	.	.	GAGCACGGAGGGCACTCCTCGAATGAGTACTTCCG[C/G]TAGTACATATTCTTGTTTCATGCATCATTGCAAGC
NC_036874.1	7451631	Affx-472327912	C	G	.	.	AAGGTAATATGATACGCTGTAATGTAATTGGTTCA[C/G]TCCAATTGAAAAATAGTGCTAATGAACATGGCATT
NC_036854.1	19115396	Affx-472327913	C	G	.	.	AAATGCATGTATTATTGTGTTGTGATTACTGTAAA[C/G]ATTTGTGTTGTAATGTAAGTAGAATTATGTTTTGA
NW_019945763.1	8708	Affx-472327915	C	G	.	.	AAGTCTAGATAACCTTTAGTAATGTAATTTATTAA[C/G]ACACTGGACTGGTTTCATGCATAAGCAATTAAACA
NW_019946115.1	2377	Affx-472327916	C	G	.	.	GCTTAAACAATTCCTACAGTACAGAACAACATGTT[C/G]AAATGTAAGACAGATGCATACCTGGGCTAATTAGC
NC_036855.1	32808664	Affx-472327917	A	T	.	.	TCTTTTAGGTGAGTTATGATGCATTCCTTTGGCAG[A/T]TGTTGGAATGCCTTCTAACAGATGAATGCATCTGT
NC_036865.1	20605710	Affx-472327918	A	T	.	.	TAAAATGAATGATGCACTACACTTCTAAGATTTCT[A/T]AGGTTTCCTGAGGATGTTCCGATGTTCCACACTTA
NC_036838.1	20948610	Affx-472327921	A	T	.	.	GGTGTAGTAGAGGGTAAATGCCGTTGATGCATCTT[A/T]TTTTGATTTTGCGCAAACGTTTACCTACCTTTACC
NC_036851.1	14908771	Affx-472327922	A	C	.	.	TTCTCCAGTTCAGCTGTAGTTGCCATGGTAATGTT[A/C]A
NW_019943761.1	50270	Affx-472327924	A	T	.	.	TGAATTACTGATTAGAGGATTGGCCTCAGTGAACA[A/T]AGTATGAGCAAAGAAGCTGGTTTAAAAATAACCAT
NC_036858.1	43358993	Affx-472327925	A	T	.	.	TATACAGTACTTTGAATCAGATTTTAATGATTTTA[A/T]GTGTGTGCTTCAAGTACGTTTTTGTCGCAGGTATT
NW_019944329.1	64841	Affx-472327927	A	T	.	.	GGCTAGATAATCATAGGGGGCTTGTGTGTGTGCAT[A/T]TATGCATGCATTTAGTCAATGTAACTTAAATGCTA
NW_019944992.1	62298	Affx-472327928	A	T	.	.	ACCCATTGAGTTTTCCAAAAAGCTAGATCAGAAGA[A/T]CAAGCATGAGTCTCTTGTAGAAAGTAAAAGTCTGC
NW_019942538.1	456406	Affx-472327931	A	T	.	.	GGAACACACCTGGTGCTCCTCTGTCCTAATCAGAA[A/T]CAAATAAAGTGCTCTGAGACCACCACATTCCCAGC
NC_036871.1	20980598	Affx-472327935	A	T	.	.	TTTGTGTAAACATATGTTATGTCCAAAGATACAAT[A/T]ATTTTTTTGCAGACTATGCAGCAGTCACACCACAA
NC_036862.1	13700695	Affx-472327936	A	T	.	.	AGTTCTGCACATGTTTGTGAAATTCAAATATGTAA[A/T]GTACAGTGCAAATACAAATATGGCTGGGTAAGGCA
NC_036848.1	30254752	Affx-472327937	A	T	.	.	CAATTTGAGATACTTTTGGATTTGGACATAATGCA[A/T]GAAAAATGCTAATATCGG
NC_036856.1	38959437	Affx-472327939	A	T	.	.	TAGAATGCATTTAGAATGCATTTAGAATATGTGAG[A/T]TTGATGTATTGTTTTTAAATGCCATGTAAAAAATT
NC_036840.1	30409724	Affx-472327940	A	T	.	.	CACTGAGCTTTTTGCAGAAATTCTAAACTATTTTC[A/T]GTTTTATTAAAGGTGTTTCAACATGTATTGTAAGT
NW_019957555.1	226868	Affx-472327941	A	T	.	.	GATGTTTGCAGATAAAGACAAGGTGTTTTTCCTCA[A/T]TATGCATACTGCTGTGATCCACACTCGTGCTCTGA
NW_019942970.1	272434	Affx-472327942	A	T	.	.	CTGTTCTCAATACAAATTGGAAATACATTTTCCTG[A/T]AAGAAATTAAAATCAAACATGCATAAACTATACCA
NW_019942970.1	272380	Affx-472327943	A	T	.	.	GCTTTTTAAGCTG[A/T]TCTCAATACAAATTGGAAATACATTTTCCTGTAAG
NW_019943112.1	30962	Affx-472327946	A	T	.	.	TAATACAGGGAAGGTTTCAATTATATAACCCTCTG[A/T]AATGCATTATGAATGGCAAAGTTATTGTAGACACA
NW_019948838.1	15619	Affx-472327947	A	T	.	.	CCACAACTTTTTCAATCAAATGTGAAGTTAGCCTC[A/T]TATGCATTGTTTATGCTATTACTTGGATCTATGCT
NC_036863.1	15577335	Affx-472327949	A	T	.	.	CCATAAAAATGTCAACATCATTCAGTTCTTAATTT[A/T]ACTGTGGGTTGAAAGTACCGGTAACAATTTACTTC
NC_036855.1	35020627	Affx-472327950	A	T	.	.	TTGCAATCAATTCAAACCTTATCGCTTATTCTAAC[A/T]ATCCCTCACTTGAGGACTACAGTGGACGTGTTCCG
NC_036862.1	33334045	Affx-472327951	A	T	.	.	ACAATGCATGATCTACTCATGTGACTTACTATTCT[A/T]TTGGATGACATTTTCAACCAATCATAGGACACCAT
NC_036847.1	11402053	Affx-472327953	A	T	.	.	CCCCCATGCATATAACAACACATAAAAGCTCTCTG[A/T]CTATTGTCAATAAACACACTATGATCTCTTAGCAT
NC_036851.1	48548298	Affx-472327954	A	T	.	.	GTAAAGGGTTTTCTACCATCAAAGTCGATATTTGC[A/T]CTCCGATCACACACGTACTGTTTGCAAATAAACAC
NC_036866.1	1592280	Affx-472327955	A	T	.	.	TTAAACCGACAGCTCGGTGCATTCAACATGTCAAT[A/T]CCTCTCATAAAATCAAGTAGTGATGAGGTCAATCT
NC_036855.1	17202406	Affx-472327956	G	T	.	.	TAGATCAACAGATGTTCTTTTATCTCCTCTCAAGG[G/T]CTGTTGATTTA
NW_019942633.1	139604	Affx-472327962	A	T	.	.	GGCAATTAACTCCTTTGCAGCCTGAATGGAGAAGG[A/T]TTTATGTACGAAACGGTTCACGGAGGATACCAGTG
NW_019946444.1	61523	Affx-472327964	A	T	.	.	CCCTCAGTCATTTCACAGACTGAACAGTGCCATCT[A/T]GTGGCGTGTAATGCTATCACACCTGTGGTCATGCA
NC_036860.1	2783314	Affx-472327965	A	T	.	.	TAATCACATCAATAAATTGGTTATAACAGTTGCTG[A/T]TAGATTACAATATTATTACCTTTTCTGACCACTTA
NC_036850.1	16997038	Affx-472327966	A	T	.	.	AAAAAACAACAGCTGATTTCAATAGTGGACTAACC[A/T]ACATCTCAGGGCAAAGGGTCTTCCTGTGACTGTCT
NC_036860.1	25568125	Affx-472327970	A	T	.	.	TCACGGTCAACACAGATATATTTTGTAACAACAAC[A/T]TCATGGCATAAAATAGAATAAATGACAAAATGATA
NC_036840.1	112668	Affx-472327971	A	T	.	.	GGTTTAAGTCAGGATTATGTGTTATTACTAAAAGC[A/T]TAAACTCAACAGCAGCCAGCTGAATTACAAAGACA
NC_036860.1	7269886	Affx-472327973	A	T	.	.	CTTCTTAGGCCGGAGCCACATAGAGATTTTGTGTT[A/T]GGAAATTACAGAATGATCGTTTCAACAAGAATGCA
NC_036876.1	8371561	Affx-472327974	A	T	.	.	CTGGTGACAATGTGAGAATGGTGAGAAAGCTGAAA[A/T]TTCATACTTGTCAACATTACAAAATGCATCATGAT
NC_036858.1	31206422	Affx-472327978	A	G	.	.	TATCAACTATGAACATTTATGAACTTCACTTTTTG[A/G]TAGCTGTTCAATAGACACCTTTCCAAAT
NC_036838.1	33730903	Affx-472327981	A	T	.	.	ATGCCCTTCATCTGCATTGATCTGATAAACAGGAT[A/T]GGTGTAGTATTCATCAAATGGGAGTTAATTTCAAA
NC_036865.1	16574423	Affx-472327983	A	T	.	.	TATAATGCAATTTCAGTCAATGCATGATTGCATAA[A/T]GAAAACGCTCTCGTGAATAGGCCTAGCCTATAGTA
NW_019946986.1	39861	Affx-472327984	A	T	.	.	TTACCACTTCAGAACCTTACATCTGTTTGAAGCAT[A/T]TACAGGGCATTATATAAGAGCCCTTGACTTTTTCC
NC_036858.1	1961237	Affx-472327987	A	T	.	.	ATGGAAAGTTCCTATTGTATCGTGTTAACTTTGAG[A/T]AATGCATTGGCATGGATTCATGTGAAATTACAAAG
NC_036839.1	2933463	Affx-472327988	A	T	.	.	TGGGAACTTTTGGTGTTAGGAAAGTATCCGTTATA[A/T]GTCTCCATGGCACGTATCACTTCGTTGTCTTGTTG
NC_036848.1	35945044	Affx-472327992	A	T	.	.	GGTGTTGAATGAATGGGCTTAACATAATAAAAGAG[A/T]GCATATGTTATGGTGTTGAATGAATGGGCTTAACA
NC_036847.1	32413698	Affx-472327993	A	T	.	.	ATTAAAAAGGTTTTAACATGCTTATAACAGCATCA[A/T]AATGCATTGTATCGGCAGGCTTTACCACGTGTTTT
NC_036862.1	8194519	Affx-472327995	A	T	.	.	AGTCCAAAAATGCATGTAGCAACTCCAGATTGGGC[A/T]TTTAGGTGCGCTGTTGGAGAAAGTCATCATATGAT
NC_036848.1	17374377	Affx-472327999	A	T	.	.	TCCAATATCCAGTAGCAGAACACTATAGTCCATAA[A/T]AGGGTATATCTGTATTCTGAGCAGATTTTCAACAG
NC_036847.1	12184327	Affx-472328000	A	T	.	.	CATTTTCATGGGTGTTATGGGGGAAACATTGATGA[A/T]CGGGGACAAATGTCTCCAAAACTATTAATTAGACA
NC_036847.1	12184401	Affx-472328001	A	T	.	.	AATTACTTGGAGTATGGCCTACAAACTTTCCAGAG[A/T]TTCAAATGCATATTTGTCAAATCCATCTCGACACA
NC_036843.1	18512215	Affx-472328002	C	G	.	.	TCCTTCAATGTAAGATTTTTATGAATGAAAGAACA[C/G]AATGCATTCGCCCATTGGGATGAATACTCAGTCCG
NC_036875.1	1063489	Affx-472328003	C	G	.	.	TAATGCCCTATGGGGTGACACTTGGCACCTTAAAG[C/G]TAGAATCCTTAGTCGCTAAATGCATTTTTGGACTA
NW_019948918.1	7468	Affx-472328005	C	G	.	.	TACTGTCTTTTGCAATGTCAAATAGTCTGTCCATG[C/G]CATGCATACCTAATACTAAACAAAAATATAAAAAC
NW_019943120.1	79660	Affx-472328007	C	G	.	.	CCCCTCATGAATATCATGACACCCTCATGAATACC[C/G]TGACCCCCCTCATGAATATCATTGGCCCCCCTCAT
NW_019945763.1	8677	Affx-472328011	C	G	.	.	ATACATGATAATAATGTATTTCAGCCATGAAAAGT[C/G]TAGATAACCTTTAGTAATGTAATTTATTAACACAC
NC_036858.1	28249075	Affx-472328012	C	G	.	.	AACTATAAGCCAATTCCTCTGCGGTCATTATAAAT[C/G]ATGCATTACTACTCGACGCTTCGCCTGCGGTTTCA
NW_019947756.1	11215	Affx-472328013	C	G	.	.	TCTACAATAAGACGCATCTTGTCAAATTGAATAAA[C/G]TGTATCTGTTAGTTACAGAGGAAATATGTTGTTTG
NC_036859.1	4687918	Affx-472328014	C	G	.	.	GTGTTTAAATAGCGTATGCCACCGCCATGAAGACG[C/G]CAGTTGTTTCTTTAATGCTGTTGGTGCATTTTTTT
NW_019944379.1	52459	Affx-472328015	C	G	.	.	TGTAGATACTGCTCACTGGATGGAGGGGGGACAAA[C/G]AAGATTGAGCGGCTTTTAAAATAAATGCATCAAGG
NW_019952327.1	2180	Affx-472328016	C	G	.	.	TTAGAATTTGCAATGCTTATAAATGTTTATAAATT[C/G]ACTATTACTACTAATTTATTGACAGTGTATTTACT
NW_019943832.1	16636	Affx-472328017	C	G	.	.	TAAAGTCATATGTAATTGTACATTTAAATAGATTT[C/G]AACAGATAAGCAATCTAAATACAAGTAATGTGGCA
NC_036854.1	16777892	Affx-472328018	C	G	.	.	ATTTGTTTGACCAGAAATCAAAGTATTTTCTTATG[C/G]CTCATTTTTAGGATAGAAAAATGTTGAAGAAGGTA
NW_019944183.1	47654	Affx-472328019	C	G	.	.	ATGCTGTTCGAGTCCTCTGAAAGAGAT[C/G]TCCCAATACTCATAATTTTCTATTGCACAACGTTT
NW_019945494.1	107091	Affx-472328020	C	G	.	.	GGTTCTACACGTTACTATGCCTGATTGGATACTTG[C/G]TAGTGTTATGGAAAATAAGGTGAACTTGACATTTG
NW_019943019.1	97002	Affx-472328021	C	G	.	.	AAAATCGAACCATTCCACAAGAAAACACAAGAAAA[C/G]TACAGTAGCAGTAGGTTGAGTGTGTCAACGTCTCA
NC_036842.1	58758815	Affx-472328022	C	T	.	.	GACTCGACCATAACAAGATGCATAAAATACATCAG[C/T]GAGGACATCGCTAAGCAACTGATTACTGACAGATC
NW_019944776.1	36703	Affx-472328023	C	G	.	.	TAAGGACTGTTGATCATGCCAGTTATATACAGAGA[C/G]AAGGGACTGTTGATCCATGCCATTTATACCAGAGA
NC_036846.1	10746065	Affx-472328024	C	G	.	.	GACACAGATGTTATATATGATCCAAAGTAAAGGCT[C/G]TTTACCTATTTACAAATGCATTTTTTCTCATTCTG
NC_036848.1	49816190	Affx-472328025	C	G	.	.	ACGCCAGCAGTATGAGTGGGTAAAAC[C/G]AATTGGGACAACAAGCCAGGCCCATTTTTTTGACA
NC_036860.1	67029530	Affx-472328027	C	G	.	.	GAAATGCATCCTTCTTTGTTTCCTTGAGGTCAGCT[C/G]AGCTCACATAAAGGCAAGGTTACCACCCTATTACT
NW_019943613.1	72949	Affx-472328028	C	G	.	.	CTTATGAGAGGTATTGACATGTTGAAAGCATTGAG[C/G]TGTCTGCTTAAACGATTAGCACACAGCTCAGACAC
NW_019942695.1	211009	Affx-472328030	C	G	.	.	TCATACTTTATCACTACCAGGTTCTTTATCCT[C/G]CAGCTCCAGCTCCAACACCTGGACCGCCCCTC
NW_019957645.1	120919	Affx-472328031	C	G	.	.	TGCCCATTAGCATGCATGGTTACAGTAGTAGGGTC[C/G]TGTGCTCTGGCCACTAGCATGCATGGATACAGAGA
NC_036869.1	8020116	Affx-472328032	C	G	.	.	GCGTCCTCATGCATATATTATGACAGCACTTTGAC[C/G]ATTTTTTGTTTTGCTCTACTGCAAGATTTTTTTTT
NC_036866.1	28721318	Affx-472328034	C	G	.	.	ACCTTATTCACCCAAGCTACTCAATACTGCCCCCA[C/G]CCATAAGAAGATAACACCCTCTGTTTTTTTAGTGG
NC_036860.1	73872678	Affx-472328035	C	G	.	.	TCGCAACTCTCCCAGGGCTTGTGTATTCCTTCTCT[C/G]TGCATTGTTTCTCTTTAATAGCCCTGTCTCCATGT
NW_019942557.1	325193	Affx-472328037	C	G	.	.	ACCGTGCAAATGCATTCTAGAGTTTTCTCTTAGTG[C/G]CTTTTTTATCTCCCCCAATAAATCTGCTGAAAAGG
NC_036854.1	37012063	Affx-472328038	C	G	.	.	TGCATGCAATTACTCCAGCCATTAATGTCTCTTCT[C/G]TCTGGCCTCCCCTCGATGATATGCACCAGATCAGT
NC_036847.1	12184329	Affx-472328039	C	G	.	.	TTTTCATGGGTGTTATGGGGGAAACATTGATGATC[C/G]GGGACAAATGTCTCCAAAACTATTAATTAGACACA
NC_036872.1	11276251	Affx-472328040	C	T	.	.	CATGGAGAAGGTGTGACCAAGCTGAGCCTTTCACA[C/T]TGTTCTTAGACATTCCAGCCTGGGTGACAGGGCGT
NC_036854.1	2111258	Affx-472328041	A	G	.	.	CCAATGCAACTACTATAATGTCAACCAATGCATTC[A/G]GTATTACGACAATGGTAGGCGGAATATAGCCAGAA
NC_036868.1	24141963	Affx-472328043	A	C	.	.	TTACGCAACCATGCATGAGCCGCAGATTAAAACTA[A/C]AGGCTTGATGTGATGAGCTCCTGTCCTTACTATGC
NW_019944337.1	8960	Affx-472328045	G	T	.	.	AATCGGTATGCATTTGCTAGTAGTCTATGAATTGG[G/T]ATTATGGTTCATTGTTTAGCTAGCTAGCTAGCTAG
NW_019944355.1	99933	Affx-472328048	A	G	.	.	TGGAGCTCTGCCACACCTGCCATGAATGACGTGTC[A/G]CTAATGCATGTATCTAGAAACTACGGACAAGTTGA
NC_036874.1	11734242	Affx-472328049	G	T	.	.	CAATGCATTATTTACCATTGATTATGATTATTTTG[G/T]GCCCAATAGAAATCAATCTAAACAAAGAGCAAATG
NW_019948785.1	2265	Affx-472328050	A	C	.	.	TGCCAAAAACATTCACATATCAGTATTCGGATGAA[A/C]CTCAAATATTCTCCTCCAATGCATTATAGAGGTCA
NW_019942583.1	328594	Affx-472328051	G	T	.	.	GTGATTGCACAAATGCATAATGGGAACAATAGAAT[G/T]AAAGAATTAGAATGTTGGCCAATTATGCATCATCC
NC_036851.1	16343455	Affx-472328052	G	T	.	.	AACTCGTGTGTATCAGTATCCTCCCACATGCACAT[G/T]AATGCATAGTGATCTCTGACTGTCAGTCTCAGGGG
NC_036854.1	44846848	Affx-472328053	A	G	.	.	ACTATTTATAAAATGCATAATCTCAGTTAATCTCC[A/G]AACTCACTTCACTCATGCATAAGAAGGAGGCTTGC
NC_036860.1	72033885	Affx-472328055	G	T	.	.	GAGGCAGATGCATGTATAGGCCTAGCTATTTTATT[G/T]ACAATGAATGGACAAACGACCGATTGTTAGATTTG
NC_036854.1	12645269	Affx-472328056	A	G	.	.	CACCAAAGTGTCCGATGTCAAATATGCATTTCAGC[A/G]AAAGCACTACAAACGATTATGTTAGGTCACACCAA
NW_019944244.1	73142	Affx-472328057	A	G	.	.	GAGAGGAGAATGAGGGGTGACTTAGCATTAGTAAT[A/G]AGGATGGATGCATGATGAACAGAGAACAGGCTTCA
NC_036851.1	2295635	Affx-472328058	A	G	.	.	CTCCGCCAAACTTTACAGTTGGCGCTATGCATTGG[A/G]GCAGGTAGCGTGCATCTTTGTAGAAAATAAATGGA
NC_036842.1	77947723	Affx-472328062	A	C	.	.	TCCTCTCCTGCTTTATCATGCATGGGACCTACACA[A/C]ACATACACAACCTCTGTTTTATCATGCATAGGACC
NW_019942983.1	58789	Affx-472328063	A	C	.	.	GCTGACCGTTTTGGACTTCTCTTGCTTTTTTTAGT[A/C]TACGCTCCAGCATTTAGAAGTGTATTAGCCCCTCA
NC_036858.1	13021974	Affx-472328064	C	T	.	.	AATGCCTAATAGAATGCATGCTGTACACATTTTGT[C/T]ATTATTCAATAAATATCCAAACGTTGTGTTATACG
NC_036868.1	1478995	Affx-472328066	A	G	.	.	AATAAGAGTTTACTACTTACTTTAGGACCACTAGT[A/G]TCAAACTAGTTCATTATGCATTACTCATTTCGGAT
NC_036852.1	7592955	Affx-472328068	C	T	.	.	ATACGTTCATAATACATGATTTATGATAACCTACC[C/T]CTTAATCCTTTAGCTGAATTGTTCAGATGCATCAA
NW_019943500.1	88130	Affx-472328069	G	T	.	.	TTTTTTTTGCATTATGGGGAAAAGACTACATTTCC[G/T]AGAATGCATTAGTGTAACACTCAAGTTGACCCTGA
NW_019944504.1	11518	Affx-472328070	G	T	.	.	CCAGCCTTAAATGTCTGAAGTGTCTTCTTTCACTG[G/T]TCACATGCATTCTGTTCATTCTTAGAAAAAAAGGG
NC_036841.1	16683051	Affx-472328071	G	T	.	.	CACTTTTTTTTTTTTTGCCCCACCAAGATTTACAT[G/T]TGAAAATCGTCACTGACCATGGTTATGCATGTGCT
NW_019945652.1	70813	Affx-472328072	G	T	.	.	GAAAAAGTATAATGGTAGCAAATGTTTCTTTGATT[G/T]GCATCATAATGCATCTAAACTGCATTTATTAAATT
NW_019942600.1	238047	Affx-472328073	C	T	.	.	GCTAAACATGTGCGGAAAAGCATGGTTGTTATAGT[C/T]ACCTTTAATTTATGCATTATTCACTTAGGCTATCT
NC_036870.1	4624769	Affx-472328074	C	T	.	.	CTAAGTTTTCTCTGCTAATGCCTCCACTGTCATAG[C/T]GTACAGATAACATGCATAGCTCCACACTCTGTGTC
NW_019942547.1	327766	Affx-472328077	A	G	.	.	AATGCATGAATTGAGTTTCGATTTTACTTTCCAGG[A/G]TTGACCCCAACCCTGAGCTCACAATGCATATGCGT
NC_036871.1	7417772	Affx-472328078	C	T	.	.	AGAAGAAAACCCCTGTCACGTGATGTAGTAGTTCC[C/T]ATGCAGTGAATGCATCCAAGGGGAGAGCCCGAGCT
NC_036860.1	75280249	Affx-472328079	C	T	.	.	CTTCATCTTTTGCTCTCCACGTCTCTATGTCCGTC[C/T]ATCCTCTTTTTATGCATGTCTCTTGGCTCTTCTTG
NW_019943002.1	23645	Affx-472328081	G	T	.	.	AATACTGCAGCGTTGTTAAGCAAGTCCCTGAGATC[G/T]TCATCTTCATCCACATTTATTTGCTTATTTGTAAG
NC_036856.1	12665318	Affx-472328083	A	C	.	.	AACACAAATGGGTCATGGAAATATACAGGTAAATG[A/C]CAAAATAAAAGAAACACCAACATAAAGTGTCTCAA
NC_036844.1	25192605	Affx-472328086	A	G	.	.	ACGACCAGTTCAAGAAGGACCTATTGAGTGCTAAA[A/G]GGCCAGTAGAAGCATACAAAATGGTCTTTCCTAAC
NW_019948746.1	28768	Affx-472328087	A	C	.	.	GATGTCTTATTGAAATACATTTAACATTTTCACCC[A/C]AAACTGTCATTACTGAAATGCATCCAGATTAAATT
NW_019948746.1	28790	Affx-472328088	G	T	.	.	CAACTAGTATTCTGAGGACTAAGATGTCTTATTGA[G/T]ATACATTTAACATTTTCACCCCAAACTGTCATTAC
NW_019945886.1	28107	Affx-472328089	A	C	.	.	TGTACATAAAGTATAGATCAATGATCTACAGTGAC[A/C]TCAGAGAGTATTCATACCCTTGATTATTCCACATT
NC_036860.1	66736868	Affx-472328092	A	G	.	.	CTGGATACATGGTTGGATCCATGGTTGGGTACATG[A/G]TTGGATACATGGCTGAATACATGGCTGGATACATG
NC_036841.1	13814572	Affx-472328093	A	G	.	.	ATTCATTTCGTTGAACTTTTTTTTTAAAGTTTGGG[A/G]CCTTTTCTTACAATATAGTATATGTACCCAAGGGA
NW_019943375.1	121612	Affx-472328094	G	T	.	.	CTGTCTCTAATGCATCCCTTCATACTTAGTTACAG[G/T]AAATCAGTATAGCATACGAGACATCAACAACACTT
NC_036860.1	75490048	Affx-472328095	A	G	.	.	CACAAAATGTCAATAGACCAGCTGCTATGTATGAG[A/G]TAGACAGACCTGATGCCTCACCTCTCTACTGTTAT
NW_019942642.1	97590	Affx-472328096	A	G	.	.	ATCAGCTTTTAGTGCACGAAACATAACATGGAGTT[A/G]CTCAATAAAAGTGATAAAAGAAACAAAAAGTTAAG
NW_019943120.1	79668	Affx-472328097	A	C	.	.	GAATATCATGACACCCTCATGAATACCATGACCCC[A/C]CTCATGAATATCATTGGCCCCCCTCATGAATATCA
NW_019944382.1	43907	Affx-472328098	A	G	.	.	CAAACATGGAACAATAAAAGGTGAGGAAGATAGAG[A/G]ATGTTTCCTAAATGAGACAGATGGTAAAACAACAA
NW_019944287.1	46123	Affx-472328099	A	C	.	.	CCTACTGCTATAGACAGGCCTCTGTCTGTGAGATA[A/C]TGTTACTGACTGGGATCAGATACCTCTCAGCTGTA
NC_036848.1	25654133	Affx-472328101	A	C	.	.	TCAGTAATATTATTCCAAAGCATTAATGCATGCTA[A/C]GTGCATTTTTAATGGTCCGGTAATCAGACCCCTGT
NC_036860.1	25655635	Affx-472328102	C	T	.	.	TAACTGAAAATTCTATGGGACTTTAGGTCCATTTG[C/T]AATTGTTTTACTTATGCATCCTCATGGTAGCATAT
NC_036857.1	22742671	Affx-472328104	A	C	.	.	TAATGTATCTAGATAATTTTGCTAAGGTAATGTAG[A/C]TCTGCAAATAGATACAAATAAAGAGATGCATTATG
NC_036839.1	27798946	Affx-472328106	A	G	.	.	AGCTGTACAATGCCTTATAACAAGTTATGTGTTAC[A/G]TCCTTTCACCTTGATGCATGGTAGCTGTACAATGC
NC_036839.1	5835737	Affx-472328107	G	T	.	.	CATAGTATTTATATTAGCCTTCTGATTACCATGAA[G/T]AGCAAGATGTGTCACTCTGTTCTGGGCCAGCTGCC
NC_036863.1	22559334	Affx-472328108	A	C	.	.	TTTCTCAA[A/C]ATGCATACTACCTTGCTCCACACTCATTCTCCGAC
NC_036876.1	6114357	Affx-472328109	A	G	.	.	TGACCATTTGATGTTGGCTAAACTGAAAGGAAAAG[A/G]GAACCCATAGAGTATAACTGTGTTCTGTCTCATGC
NC_036870.1	6932918	Affx-472328111	G	T	.	.	CTAACAATTCGGCAACAAATAGGCTCTCTGATTCA[G/T]AAGATACCGTTGCAAAAAACAACAAGATGATCTAC
NW_019943428.1	185565	Affx-472328112	G	T	.	.	CAAATAATCATCATGACA[G/T]TTTATTAAAGCTGGTAATTAGCTACATACGTGATT
NC_036872.1	33867382	Affx-472328113	A	G	.	.	GGTCTGATATATTTTGCTTGCTTGGTGGAAAGCAT[A/G]GCAGGCTAGTCTAACAAGGAGAATAACTTGTTGGA
NW_019957583.1	109499	Affx-472328116	A	G	.	.	ATATCCTGGCATTGCAATGCTCTACCAAGATGCAT[A/G]CATGCATGCAAGATGCATGAAGTCTCAATTTAATG
NC_036842.1	57899229	Affx-472328117	C	T	.	.	GTAGAAACATGACTAGTCAAATGCGCCCACAAATG[C/T]TTAGCCAGGGCAAAGCTATGCATAGTTACATGAAT
NC_036842.1	57899272	Affx-472328118	A	C	.	.	TTAGCTACTAGCTAGCTAGCCTGCTAACGATAGCT[A/C]ATGCCAAGTAGAAACATGACTAGTCAAATGCGCCC
NC_036855.1	61256135	Affx-472328122	A	G	.	.	ACTCAGTTACAGCCCATTGGCTTTCATTTCAACTT[A/G]GTGCTGTCTGTTAATGAAGTTGCAATAACTGTGCA
NC_036856.1	26505669	Affx-472328123	A	C	.	.	ATAAAAATCGAAAACATAGGTCCTTTCCAAATGGC[A/C]CCTGGCCAGAATGCATTTTGCCATGTTGACCATAC
NW_019942637.1	219222	Affx-472328124	A	G	.	.	CGCAGTTCATAACAGCTGTGTTTTTTAATGCCTGC[A/G]TTTAAATGCCTGTTTTTTTTTACCAGTAATGTTTC
NC_036864.1	10568203	Affx-472328125	C	T	.	.	AACGTGGCTGCTTGCATGTTTGCAAGGCTCTGAAA[C/T]CCTCACTCTCTCACTTCCTCTGCCTCTCTCCTTCT
NC_036853.1	29319907	Affx-472328127	G	T	.	.	TATACAAACTTTTTTTCTACTCCGTTCGCAAATTT[G/T]TCATGCATCTGAAATGCAGAAGTGATAGAAAGTGG
NC_036867.1	31550701	Affx-472328128	A	C	.	.	TACGTTTTTCAGCATGATAGGCCTAAAACGTAAAA[A/C]ATGCATGCTATCTAAAATGTATCTTAAATGAACAA
NC_036860.1	7269919	Affx-472328129	C	T	.	.	CTGCTTGAGGCCACAATGCATCTGGTTATTCTGCT[C/T]CTTAGGCCGGAGCCACATAGAGATTTTGTGTTAGG
NW_019942694.1	142675	Affx-472328131	A	G	.	.	AGTACTCAAGAGTTCATGTGACAAAGCTTTGCAAA[A/G]TACAAAAATGTTTGTCATTATGAGGAAGAACATAC
NW_019942764.1	318495	Affx-472328134	A	G	.	.	CCCTGATTCACCTCACAGATGCATCACACCTTGAC[A/G]ATATAAGTGTAGGAGTTAGCAATGATGCTAACGAT
NC_036859.1	9616304	Affx-472328138	C	T	.	.	GTATTGTGAATAGGCCTAGACTACATCTTGATTTA[C/T]CCAGTTAATCAATAGAGATTTACCATTCAAATACA
NW_019944345.1	22495	Affx-472328139	C	T	.	.	TCTGAAATTTTGCAGGTGTGGAGAGCGAGAAATGT[C/T]GGAGCAGGAGGAAGCTTGGCTTGAAGCGTTGTGCA
NW_019944345.1	22473	Affx-472328140	A	G	.	.	TGTGTGTAAGGCGCGAGATGCGTCTGAAATTTTGC[A/G]GGTGTGGAGAGCGAGAAATGTCGGAGCAGGAGGAA
NC_036866.1	41683444	Affx-472328143	C	T	.	.	GTTATGGTCGTTATTTATTTGGCTATTTTAATAGG[C/T]TGTAGACTACAGTAATTTGCAGTAATTCAACATGC
NW_019949768.1	4808	Affx-472328144	A	G	.	.	TCAGGTCAGATTTCTCCAGCTAATTACGATGCATT[A/G]GGCTTATTGATCAGTCAGATTTCTCAGCTAATTAT
NC_036870.1	6932916	Affx-472328145	G	T	.	.	AACAATTCGGCAACAAATAGGCTCTCTGATTCAGA[G/T]GATACCGTTGCAAAAAACAACAAGATGATCTACAC
NW_019945065.1	40785	Affx-472328146	A	G	.	.	TTTCATTTACAGACAGAAATCACAAAGCTCTTTAC[A/G]TTGTGAGCAACCATGTTATCACCCTGTCAAGAGCA
NW_019945065.1	40746	Affx-472328147	C	T	.	.	ACTGTTCATGATAATAACAACATTAATTTGTAGAG[C/T]GCTTTTCATTTACAGACAGAAATCACAAAGCTCTT
NC_036838.1	56232379	Affx-472328149	A	G	.	.	TGTGTTGCTCCTTTTTGAACTATCCTTTGTCCGAC[A/G]AACAGAATAACACAGTGTTTCTGTAACAATAAATC
NC_036839.1	19399138	Affx-472328150	C	T	.	.	ACATCATAGGTGTCCATTACAATCAATGCAACAAT[C/T]AGAATGCATTATTTGGGACCAGTACTTGAAAACAT
NC_036868.1	9412304	Affx-472328152	C	T	.	.	CTTCCTCCCCAAGCTAGCCTGGTGATGAGGTTAGG[C/T]CTGGAATAGTACGTGCATCACACTTCTCCCCAAGC
NW_019943051.1	1704	Affx-472328156	G	T	.	.	GTTCATAGGTTCAATGATCACGAAATGTGGAAAAA[G/T]AATGTAGAATGTTGAAAGATGTAAAACGTATTTTA
NC_036860.1	23637155	Affx-472328157	C	T	.	.	AGCCTATGCATGTCTCCGGCCTCAGTTTCCCAGAC[C/T]CATTGCAAAACACCTTTTATTCAGCATGCAATTCA
NC_036860.1	23637142	Affx-472328158	C	T	.	.	CTCCGGCCTCAGTTTCCCAGACCCATTGCAAAACA[C/T]CTTTTATTCAGCATGCAATTCAGTTAGCTGACTCT
NC_036870.1	27028514	Affx-472328159	A	G	.	.	CCAGAGAGATCATTCTCCTTACGCTTCAGCGAGGT[A/G]CTGTTTATTGCTGCTGCATGATGTTTGGCATTTTT
NW_019947873.1	37701	Affx-472328162	C	T	.	.	TCTGTGTGTTTCAGGTACCAGGACATGAGAAGACA[C/T]ATGCTTTGAGATCAGAGACATGTGGTATAATCTAG
NC_036860.1	5167984	Affx-472328163	C	T	.	.	TGTAAGTATACAGTATGCTACTAATAGTGTATGAA[C/T]GTGTTTGCATCGTTGCTGTAAATTGTAACATGAAC
NC_036847.1	22090726	Affx-472328164	A	C	.	.	ACCAGACACAGTCATTGGTAAGAAACACACTGAGA[A/C]ACCTTGGCTACTGCATGGAGGTAGTCTCTAAAATC
NW_019942643.1	460257	Affx-472328165	A	G	.	.	CTGCACCACGCAATGCTGTTGTGATACGTTGTTGG[A/G]GTGAAATGACTGCGACATATGTTGTCATTAACGCA
NC_036860.1	4815573	Affx-472328166	A	G	.	.	AAATGGTTCCTTTACATGGTAATCCAGAGAGACAT[A/G]GAGACAGGGCTATTAAAGAGAAACAATGCACATAG
NC_036860.1	4815628	Affx-472328167	C	T	.	.	TATCATTAAAAATGCATGATTTTCTTTTCTTCTAA[C/T]ATACAGTATTTGACCAAGTAAATGGTTCCTTTACA
NC_036876.1	1196615	Affx-472328168	C	T	.	.	TAGCTCAATAGAAGTCGTAACGCTTCATCTGAATG[C/T]CATAGGGACAAACCAAAGATATCCCAATCCCATAT
NC_036851.1	21843793	Affx-472328171	A	C	.	.	AACAAGGGGGAAATTATGAAATTAACATACATTTA[A/C]ATTCAGGGTGGATGGGCTGCTGCAAATCAGTGAAG
NC_036865.1	21483743	Affx-472328172	A	C	.	.	TTACCCAGTTTATCAAGAGATTAACCATTCAAATA[A/C]AAGTATTACCGTAGATTTGTAAAAACAGTCCAATT
NW_019944379.1	52438	Affx-472328173	A	G	.	.	ATGAACATTCATTTTGGCCTATGTAGATACTGCTC[A/G]CTGGATGGAGGGGGGACAAAAAAGATTGAGCGGCT
NC_036841.1	21969942	Affx-472328174	A	C	.	.	ATAACGTTGAGATGCATAGACGATCAAGGATTTCA[A/C]AAGATGTTTTAGCTCTGAACTTAAAACCCTTTCAT
NW_019943957.1	98124	Affx-472328175	C	T	.	.	CTCATATAGCAGGATCGCTACAGTATAACAAGGCC[C/T]AATGTGTCTAAAAACTATATTGTCTCTGTTTCCAA
NW_019957703.1	33551	Affx-472328176	C	T	.	.	TTAGCTCTGGGTTTAGGTGAAAGGGTATTGAACAG[C/T]TGTGCTTGATGACCTTCAGGTAAGAGACTAGCAAC
NW_019942979.1	101136	Affx-472328177	A	G	.	.	ACACATACACTTTG[A/G]CTTGTTCTGAAGCCAATCATTTGTATTGTCCTGTA
NC_036840.1	30409756	Affx-472328180	A	G	.	.	TTCAGTTTTATTAAAGGTGTTTCAACATGTATTGT[A/G]AGTAGAGGGGGCCATTGTATATATTGTGGAGTGCG
NC_036855.1	39321178	Affx-472328182	A	G	.	.	TTTGCACTCGTTTATGCATGAACAAATAGGTAGAA[A/G]AGATGTCTTGTTTTGTTGATGTGCTCTGATCTCGC
NW_019943042.1	24018	Affx-472328183	G	T	.	.	AAGTTATTTGTGAGCTTTCTAGCATTCCATGTTTA[G/T]ATTTTCTCTCTCAAGTTCTCGGCAATGGCTTGGAA
NC_036846.1	10759747	Affx-472328184	A	G	.	.	CATAAAATTACACATTCTTGAATGCAGGCTCAAAT[A/G]CTGGATTTATGCAGAGTACATTGCCAGCGGTGCAT
NC_036842.1	84827777	Affx-472328185	A	G	.	.	TTTTAAAGAGCAACCAAAAAAATGTAAACGCTTGG[A/G]ATTTGCTAATGGCATTGGCACTTGGATTGGATCCG
NC_036844.1	13574919	Affx-472328186	A	C	.	.	TTCCCATCATTCACTTTTGAAAGTTTACTTGAAAG[A/C]TCAGCCATCCCTTCACCTCATTTTGTTATAACATC
NC_036874.1	6335428	Affx-472328187	A	G	.	.	TGCATCATTTAACTTCACACTAACCTCACCTTCAT[A/G]TTATACACAATACATGAATGGTAAGATCAGAAATC
NC_036865.1	14799957	Affx-472328188	A	G	.	.	AGTACAGAATTTACCAGTTTTAACTTCTTATGGCT[A/G]GGGGCAGTATTGAGAACCTTGGATGAATAAGGTGC
NW_019957637.1	190881	Affx-472328189	C	T	.	.	GGTGTCCTCACTATCCAAATGGAGTAAGGTTACTC[C/T]CTTGTAGTCAGAAGAGCTGTAAATGCATAGCTTAG
NC_036838.1	47339351	Affx-472328191	C	T	.	.	GTCCCAAGAAACTTAGCACTGCCTCCCATTTCAAC[C/T]TCTAGCATTCTAGCAATTTGACTGGGGAGGTCATG
NW_019946078.1	90668	Affx-472328192	A	G	.	.	TAGCTGAACACATCCTATATTCTTAACACTCCCAC[A/G]CGTTTTCTCATTGACCTTGCTTGCATTGGAGGCAT
NW_019943569.1	81096	Affx-472328193	C	T	.	.	CTTCCTGTTGTGGTTATAAGAATATCATGGAGTTA[C/T]ATGAGTGAAGAACAGCTTCCTGTTTGTGGTTATAG
NW_019943569.1	81069	Affx-472328194	C	T	.	.	CATGGAGTTAAAATGAGTGAAGAACAGCTTCCTGT[C/T]GTGGTTATAAGAATATCATGGAGTTAAATGAGTGA
NC_036876.1	19330644	Affx-472328195	A	G	.	.	GCTGTACTAGAGACTGTAAAACCTTATTTTGTTAG[A/G]ACAGACTATATGGGATATTTTTGGGGAGAATTAGA
NC_036876.1	19330621	Affx-472328196	G	T	.	.	TTATTTTGTTAGAACAGACTATATGGGATATTTTT[G/T]GGGAGAATTAGATTCATTAATTTCAATAATATTAT
NC_036875.1	12925420	Affx-472328197	C	T	.	.	ATTTTGGGGGGATTTTATTAACAGGGGATATGTTG[C/T]TGTTTGATTCA
NC_036873.1	2842876	Affx-472328198	G	T	.	.	CTCTATAACATAGGAAGTAAACATTCCACTCGATC[G/T]CTTCTGACGTTTTGACAAACCCTGCATTATAGACA
NC_036868.1	27122116	Affx-472328200	C	T	.	.	CGACTTGTTATTCTCTACTTGACTCTTCACTGTTA[C/T]TGCTGATTAACGTACCGCATTGAGGGAACTAGCGT
NC_036862.1	21830916	Affx-472328202	C	T	.	.	GCAGCACATCTCAGTACGGAGTGCAGTTCACAATG[C/T]ATGCATCATCTCATTGTAACTTTTTTCGTGTGAAA
NW_019949403.1	4685	Affx-472328203	A	G	.	.	TACCAATCTTGGTCCTGGGATATCAATGGTTACAC[A/G]TGATTTAACTAGTTAAAGGCTGATTTGTAATTTAT
NC_036860.1	74746891	Affx-472328204	C	T	.	.	TATTCAATATGTGTATTAACACATAGGGCTATATG[C/T]ATGCATGTATATATGTTTGTGTACAATACAATCAA
NC_036866.1	7282292	Affx-472328206	A	C	.	.	AACTAATATATTCGAGAGAATAACAGGAAAAGACG[A/C]TTACATACGCCATTTGTGAGAGAAAAAAATGTGTC
NW_019946092.1	24255	Affx-472328207	G	T	.	.	GCATTCACACACTCTCACTCTCGCTCTCTTTTACT[G/T]AATCCCTCCCTTGGTGTGAAACGGCAACGTATGGC
NC_036876.1	395553	Affx-472328208	A	C	.	.	TTACCTCTTGCCATATCAACAGTAATACATTTGTA[A/C]TCTGTTGATTACCTCTTGCCATATCAACAGTAATG
NC_036853.1	36587339	Affx-472328209	G	T	.	.	GAAATGTTTAGACATTGTCTTTGTTTACAAGCTAC[G/T]GTGCTGCCCATGCATACACTTAGATTCAAGCATTT
NC_036840.1	12044667	Affx-472328210	G	T	.	.	TCGAGGCTGTGTGGAATCTTACAATATATGAGCTC[G/T]TTATCTCTGTGGGTTATTCAGTCCGAGATACGAAG
NW_019943258.1	124063	Affx-472328213	G	T	.	.	GAGGACAATATTGAACTGTTAGACTAATAAAATAG[G/T]ATCGAAATATGCATACATTTGTAACAGTTGAGAAA
NC_036849.1	20444136	Affx-472328214	G	T	.	.	TGAATGACCATCTATTACAGTGTTCTAAATGACCA[G/T]GTATTACAGCACTCTAAATTACAGCGTTCTAAATG
NW_019942632.1	222665	Affx-472328215	G	T	.	.	TTCAATATCTCTACCAAGATATTGAGCTATAATAT[G/T]GAAGGTCACGTACAAAATGCGATATGCCACTGGCT
NC_036850.1	17839116	Affx-472328216	A	G	.	.	TTCATTTCAACTGAGTGCTGTCTGTTAATGAAGTT[A/G]CAATAACTGTGCAGCTCTGCATCTCAAAGAGGAGC
NC_036875.1	40974985	Affx-472328217	C	T	.	.	TAATTATTACTGCGTAAGCAAACAGTTCATCAATG[C/T]TAGTTAAGGCTGTGACTTCATGCATAATATGCCCA
NC_036848.1	20811762	Affx-472328218	C	T	.	.	TGGTGGTGGTAGTGCGATGGTGGCCCTTTGGTGGC[C/T]CTTTGATAAAAGTGGAGCATTGTTTTAATGCCACA
NC_036874.1	7451623	Affx-472328220	C	T	.	.	GCACACACAAGGTAATATGATACGCTGTAATGTAA[C/T]TGGTTCAGTCCAATTGAAAAATAGTGCTAATGAAC
NC_036847.1	28719209	Affx-472328221	C	T	.	.	GATCATACGAGATTGGGACAAATAAGTCCATCTCA[C/T]TAACGTCTATAATACGACGGTGTAAACATACAAAG
NC_036855.1	35020628	Affx-472328223	A	C	.	.	TTTGCAATCAATTCAAACCTTATCGCTTATTCTAA[A/C]TATCCCTCACTTGAGGACTACAGTGGACGTGTTCC
NW_019950781.1	6793	Affx-472328225	A	G	.	.	TTACTACGGAACAATCAATTTCCCTTCAGTTGGAA[A/G]ACGTTTGGGTATATTTGACGCTGATATGAACAATT
NC_036847.1	7073581	Affx-472328226	C	T	.	.	AAGACATATGACAAATAGTCAGCAGCCAATCTGGG[C/T]TTCACCGAGGTGTAATGGTTCATGCATCCTACATA
NC_036851.1	30043418	Affx-472328228	G	T	.	.	TAAATGCCCCATTTGGCTTTTCTAACATTATTTTT[G/T]CTTTCTAGTTCATTATAGCATGCATTGGTTCTGTA
NC_036846.1	3564922	Affx-472328230	A	C	.	.	CATGCAACCAGATCATGCCAACAGTTATAAATTTA[A/C]GCAGAGAAAATGAACAAAAGAGAACGTTGGACAGG
NC_036844.1	4834145	Affx-472328231	A	G	.	.	TATAACCTGACTTATTGAAAAATGTCCTTGTTTTA[A/G]AGTGTTGTATTGCATTATTTGCGTATGACTTACAC
NC_036844.1	4834138	Affx-472328232	C	T	.	.	AATGCATTATAACCTGACTTATTGAAAAATGTCCT[C/T]GTTTTAGAGTGTTGTATTGCATTATTTGCGTATGA
NW_019943269.1	141918	Affx-472328233	C	T	.	.	ATACTCTTCATAATGCATTATAAGTGCCCTCATAA[C/T]GACATATGAGCAACTACACTATGAGTGTAGTTATA
NC_036867.1	36745086	Affx-472328234	A	C	.	.	TACCGTTGTTCACAGTTCACTCCATTCATCTGAAG[A/C]TGTAATCATTTAGCCATTTGAAATGCATTATGCAA
NC_036862.1	33334069	Affx-472328235	C	T	.	.	GGTCTATGCAGAGATCACATCTTTACAATGCATGA[C/T]CTACTCATGTGACTTACTATTCTATTGGATGACAT
NC_036862.1	18078622	Affx-472328236	A	C	.	.	CTTACAACTAGATTTATGTAAATTTACGATGGATC[A/C]AAATTTACATAATGGAGACCTGGAGGAAAATGGGG
NC_036862.1	18078617	Affx-472328237	A	G	.	.	TGTGCCTTACAACTAGATTTATGTAAATTTACGAT[A/G]GATCGAAATTTACATAATGGAGACCTGGAGGAAAA
NC_036860.1	72033830	Affx-472328238	G	T	.	.	CCGATTGTTAGATTTGTTTATGTCTGACATGGCAA[G/T]TTGTTGTCATGGGCAGACTAGACTTTTTTATATGC
NW_019943021.1	69369	Affx-472328239	G	T	.	.	ACAGACCATATGTGGTGGGAGAGTTCTGGAATCTA[G/T]CATTTTTTGTGAATATTGTATCATTCCATTATGTT
NC_036856.1	12035586	Affx-472328240	A	C	.	.	TGGATGCATCTAACCCATTAGCAGCCCTAATCCAC[A/C]TTTTGCTGAGATTCAGTTTACTATAGCTCTCTGTG
NC_036868.1	2160379	Affx-472328241	A	G	.	.	TAGTTGCAATTCAAAGTGGTAAATATGATGTATAT[A/G]GTCCTGCAGCCAACCTTACATCGCCTGTGTGTGTG
NW_019944884.1	100666	Affx-472328242	A	G	.	.	GCATGTGCAATTGTCGAGAAGAAATAAACAACTTG[A/G]ATGTGACTAGTTGTCCTGGTACTGTTTAAACTTCC
NC_036853.1	33506648	Affx-472328243	A	G	.	.	TCAGTACTATTCTCAGCCTCCCATGACCCA[A/G]CCACCTCCCCAGGCTTACCAGAACAGAGAC
NC_036840.1	4471318	Affx-472328244	C	T	.	.	CTATCAATATTGCAAACAATTATAGTTGTAAACGC[C/T]TGAGTTACAGATGCAAAACGCATTTCAAAAGATTC
NC_036855.1	58840114	Affx-472328245	A	G	.	.	CATTAGTAATGCTCCAAGTCAATCACTTGGTCCTT[A/G]GGTACATGCAAGTCTTTACATTTATTTACAACTAC
NC_036848.1	39682235	Affx-472328246	A	G	.	.	ACCATCATTCACTTCCGGAGGTTTACTCGAAAGAC[A/G]AGTGAACCATCCCTTCACCTCGTTTTGTTGTAACA
NW_019942505.1	544434	Affx-472328247	A	G	.	.	AAAAGCTTGAGATATGTGCATAGCAGTCTCATTAC[A/G]TCATGCAGCTGTTTAGGTGAACGATCCGTATGCAT
NC_036869.1	10138863	Affx-472328248	C	T	.	.	CCAAGGGCCAGCCGTGCTGCCCTGTTCTGAGCCAA[C/T]TGCAATTTTCCTAAATCCTTCTTTGTGGCACCTGA
NC_036847.1	12501570	Affx-472328249	C	T	.	.	CACGCACACACACACAAAGGATCAATCAAAGACGA[C/T]GTTTTTACTGTACTGTCCTTTGCCCCCAGACCCAA
NC_036838.1	44893758	Affx-472328250	C	T	.	.	ACAATCACTTTGATTTATGACCCTCCGATGCAGTC[C/T]TAATGGAATCTGGCCTTTTACTCCCTCCCCGCATG
NC_036871.1	31196313	Affx-472328251	A	G	.	.	TATTCTATAATGATATTCAATAGGCTAAATCTGTC[A/G]GAACAAACTGAGAAATGATGACGTCATTTTTATTG
NC_036860.1	50339884	Affx-472328253	A	G	.	.	TGTTGCTTTGAGTTAGAGAGAGAAGATATCAAAAT[A/G]AATTTGTGAAAGATAAGGTGTGGAGCATCTAGATA
NC_036858.1	55822479	Affx-472328254	A	C	.	.	GTCAACTACTGTAATTATCAAGCCCATGTTAGGTG[A/C]ATCAGGTGAGCTAGTCCAGGACTACAACAAAATTG
NC_036860.1	47175611	Affx-472328255	C	T	.	.	AACAAATGCATATTCGTTTTCTTGGAATAGAAACA[C/T]ATTGTACAGTGTCATATTTTCCTAACTGAACCCCA
NW_019950781.1	6836	Affx-472328256	A	C	.	.	GGTATATTTGACGCTGATATGAACAATTCACATAT[A/C]ATTCTACTTGACATGTATTCATATGGTCAATGCAT
NW_019950781.1	6809	Affx-472328257	G	T	.	.	AATTTCCCTTCAGTTGGAAAACGTTTGGGTATATT[G/T]GACGCTGATATGAACAATTCACATATGATTCTACT
NW_019942558.1	938993	Affx-472328258	A	G	.	.	GTAAAATTTAGTTGTTTTGACTGTCAAAACAAATA[A/G]CTTTGATGGAATATTCCAAATTATAATGGCAATTA
NC_036851.1	48548289	Affx-472328259	G	T	.	.	CAGTAGAATGTAAAGGGTTTTCTACCATCAAAGTC[G/T]ATATTTGCACTCCGATCACACACGTACTGTTTGCA
NW_019944656.1	23116	Affx-472328262	A	G	.	.	CATTCGTGCTTGTGTGCGCACCTGCGTTCATGACT[A/G]TATGCATTACTGGGATACAAAATAAATAGATATTC
NW_019957521.1	276206	Affx-472328264	A	C	.	.	ATTGTGTATATGCACCGATTCTACATGATCCAGTC[A/C]TTCACCAGGTTCCACAGAAATGTAAGTACTTTTGC
NC_036866.1	45881617	Affx-472328265	C	T	.	.	CATTTGTTGAATGCATTCTAGGCATTTGAATATGG[C/T]GCGGGAAAAAGGAATCTGGACACGGTAGACATTTA
NW_019945552.1	26307	Affx-472328266	A	G	.	.	CACCAAATTTCACGCAC[A/G]GCTATGACAGGTCCTTAGAAGTGTTTTTAGCTTAT
NC_036838.1	51459632	Affx-472328267	A	G	.	.	GATCAGCATGGCAATATGAAATGCTGCACTGACAG[A/G]CAGCCTCAATTGCTACACTGACCAATAGACAGCCT
NC_036839.1	8876361	Affx-472328268	C	T	.	.	ATATCGTTTTGGGTCCCACTGTGCAAGAATGGATC[C/T]GTGGAGTTTTATGAACATCAAGGCAGACGCGGTGA
NW_019944290.1	48715	Affx-472328269	A	G	.	.	CTGATGTAGAGGTTGAATGTGCAAGAGCTATAAAC[A/G]TTACGGACCTGTTGAGAATGCATAGAATGTTTTAA
NC_036850.1	14088823	Affx-472328271	C	T	.	.	TATATCTGTCATTAGGCCTAGAACAGTTTACTGGA[C/T]CCAGCACTGTTACACTGGGATGTCTAGTGAACCTT
NW_019945916.1	78222	Affx-472328272	G	T	.	.	TCTGTTCAAATAGGCAATGCTCTTATACTGTAGTA[G/T]TGCATAGAAGATAATAATAATAGGTGTTCTGCGCT
NC_036861.1	2136502	Affx-472328273	A	G	.	.	ATTTAGAGCTGAACTGTATGGCTCCTTCACATTGA[A/G]GGACTCCCAAATGGCACCCTAGTCACTTACATAGT
NC_036861.1	2136478	Affx-472328274	G	T	.	.	CTTTGAAAATGACACATCATTTACATTTAGAGCTG[G/T]ACTGTATGGCTCCTTCACATTGATGGACTCCCAAA
NW_019945677.1	40944	Affx-472328275	A	G	.	.	GAGTATATCTTCAGTTACTGTATAATACATGTAGG[A/G]AGTATATCTCAGATTCTGTATAACTACATAGCAGT
NC_036865.1	18764343	Affx-472328277	C	T	.	.	CTTTGAAGTTGTCCATATCACTTGTAAGCACAAAT[C/T]TCTTCCTAAACTGTACATTTCTCTGTATCTTGCAA
NC_036845.1	11835313	Affx-472328278	A	G	.	.	TGTATTCCTAACCTAAAATCACAGTTTGTTTTCAT[A/G]ATGAGCATTGTGGACGACCAGTCCAATATGGTAAA
NW_019943277.1	23383	Affx-472328279	C	T	.	.	TATCTAACTGGGGATAGCTAGCTAACATAATGTCA[C/T]AAAGCATTATTCAAACCTGGTGATAGTTAGCCTAA
NC_036858.1	43843218	Affx-472328280	C	T	.	.	TAATTCATATATACAGGGGAAAAAACTATGCATAT[C/T]GAACTCCCTTCATCTGCATTAATCTGAGGACACAG
NC_036844.1	14694524	Affx-472328281	C	T	.	.	TGTTCGTCACTTGGCTGTCACTCTGGAAATGTATG[C/T]TGATGTGTGAAAATATGTGAAAAAAAAACAGCTTA
NC_036860.1	79360720	Affx-472328283	A	C	.	.	TGTGGATTGGGCGTTGTGAGCTTTTCTATGCATAT[A/C]TTCATTTCCTTGGCAGTGAAGTCAAGATACAAGCC
NC_036865.1	20340728	Affx-472328285	A	C	.	.	TCTAGCATGTATGATGTGATTTGGAGGCAATTAAC[A/C]ATGAGAGGAGGAGAGGTCCTCACCCCAATACATCA
NW_019944276.1	70819	Affx-472328286	C	T	.	.	AGAGGAAGTAGGCAAAACAAAGAGGTCTAGGTA[C/T]GCATGACAACACCACTGGTATGGGTAGATGGTTAA
NC_036838.1	18588162	Affx-472328287	A	C	.	.	AGGTTTGTCTTCAGTTGTGGTTTGAGATGCTGCAG[A/C]ATCTAGCGCTGTCTGACGATTTTCCGCTCAAAGGC
NW_019942805.1	216897	Affx-472328288	A	G	.	.	CTCACATTAACTTTATTTCTGACACAAAATGTTTC[A/G]AAGCTGCTTGACATAATGAAGAGAGGCGCGAGAGT
NC_036838.1	27758086	Affx-472328291	G	T	.	.	TATTCCAATGCATTGTGGAATAGTGTGCATCGAAT[G/T]CTACTAGATGAAGAGCGAGTATGTGAGTGAGTAAC
NW_019943112.1	107838	Affx-472328293	A	G	.	.	TATATGTATAACATCTAACATTATGAACAGTGTGG[A/G]AAAAGATACTGTATGTTGGGAAGATATATTTCAGT
NW_019950098.1	13149	Affx-472328298	C	T	.	.	TACACTATAGGACGAAACCGTACTGTGCTGGCTTT[C/T]GTATTTTTCTTCCCTTTCTAGGACGTTTCCAGAAA
NC_036840.1	23860758	Affx-472328299	G	T	.	.	ACATTTTAATTGAAATGCTGTACAATTCCTATGGA[G/T]GACTGCGCCAATATGGCCGACCGATGTCTTCAAAG
NC_036840.1	26091766	Affx-472328300	A	G	.	.	GAGTGCATTCGACTCACCTCTCCGATCGTTTTAGT[A/G]ATCATGTAGTTCACCTCGCATGATGCATCTAAATT
NC_036842.1	52560152	Affx-472328301	A	C	.	.	CTGGTTTTATGATATATGCTATTGCAAAAATAATC[A/C]TTTGGTTGTATTTATGAAGGTTTTATGTATCATTA
NC_036842.1	52560116	Affx-472328302	G	T	.	.	TTTGGTTGTATTTATGAAGGTTTTA[G/T]GTATCATTAGAATATGAAAAACATGCATTTTCATT
NC_036848.1	3181161	Affx-472328303	C	T	.	.	GCCAAGAGACTAGTGTGGACTTCAAGTACTACTGA[C/T]GTGAAGGAGTACACACACCACTCATGCATAGTGCA
NW_019948374.1	7917	Affx-472328306	G	T	.	.	CTAAATTGAAATGGATAAATTAGACAGATCGTCAG[G/T]ACTGGAGAACACTGGTGTATGGGGAGAGAGTGGCA
NC_036859.1	4133863	Affx-472328308	A	G	.	.	CATAGGCGTCTGATAACTCAGGAGTCACCGGAGTG[A/G]TGGCTGTGTTCCAATAGTGAGAACCATGCATTTTA
NW_019942682.1	225134	Affx-472328309	A	G	.	.	TCAAGTAGTGATGCATTATCCCATAACTTAGAAAT[A/G]GAGGAAAGACCCTTTTCAAGTAGCGATGCATTATC
NC_036848.1	27797456	Affx-472328311	G	T	.	.	TGAGATCATCATGCTGACCTGGGACTATGAGCACA[G/T]GGACTAAACAACTAATCCCATACACGTTAAGGTCA
NC_036873.1	435231	Affx-472328312	A	G	.	.	TATTCTTTTGTTTATTTTTGTCAGTTTTGTCAAAC[A/G]TAAAGAATGTGTTTACCTCTGATTTAATAAAAACA
NW_019943942.1	40370	Affx-472328313	G	T	.	.	TCTAGTCTAAGGAATTAATGCTATACAATTCTAAG[G/T]GTTAACTCCTTTGTCTTATGCATAACTCACATTCC
NW_019943942.1	40310	Affx-472328314	G	T	.	.	TTCAAAACCATTGGGCCAAAGTTCCCTTTGTCAAC[G/T]AAAACGTGACGAAGGATTGAACCGTCTAGTCTAAG
NW_019957645.1	120898	Affx-472328315	A	C	.	.	CAGTAGTAGTGTCCTGTGCTCTGCCCATTAGCATG[A/C]ATGGTTACAGTAGTAGGGTCCTGTGCTCTGGCCAC
NC_036860.1	5284105	Affx-472328316	G	T	.	.	TAGAGTTTTGAATTGTGTAGAAATGCAGGAAATTA[G/T]CTTGAACTTTATAAACCCCACCCCCTGCACTTTGC
NW_019942662.1	284886	Affx-472328318	C	T	.	.	GTTAGCCACATCAAATTCCCATGTAATTACCTTAG[C/T]TACTCGATGGAACTAGCTAATTTCAGATCGTCAAA
NW_019942644.1	225866	Affx-472328319	C	T	.	.	TGACTTTCTATCAACTATTTTATATGGTTAAAGTG[C/T]TAATGTAATTATAAACCTGGTCTATCAATAGGCTA
NW_019948102.1	14730	Affx-472328320	C	T	.	.	CTGACCGTTGGAGATGTTGGAGTAGCCACTACTAA[C/T]GCATTTAATGAGTTGAGTTCTACTGACCGTTGGAG
NC_036870.1	12027105	Affx-472328321	A	C	.	.	ATGGTTCCAGATGTGCACATCGACCAAACTCAACC[A/C]ATCAAGCATTTATCTGGAAATCAGATCACCAGCCC
NW_019943615.1	10802	Affx-472328322	A	G	.	.	GCCCATATTCGGGAGATGGAGCAGCTGATTCTGCA[A/G]AGTCTGAACTTTGAGCTTGGACGGCCTCTACCCCT
NC_036870.1	7959459	Affx-472328323	A	G	.	.	CTTAGTAAACATGCATACA[A/G]TTATTATTCAAAGTTAATTAATGTTAACTAATGCA
NW_019947326.1	9542	Affx-472328324	A	G	.	.	AGGTATCTAGAGTTTTTTTACCTTTAGTTGCATGC[A/G]GGTAAAAATGAGGTAAAACAGATTAACATTCCCTG
NC_036851.1	11757584	Affx-472328326	A	G	.	.	ATCTGGCGCCATTGTGTACATGTACCCAATCATGG[A/G]AAACTCCGAGTCACAGTGTCGACACCCCATATTAA
NC_036863.1	41538927	Affx-472328327	A	G	.	.	TTTAAGAGCTGAAGTGCCAGATGGCCATATGTTAC[A/G]ACATTGTGGAGAGTGGATTATGTGTTTCTAGATAC
NC_036871.1	32116263	Affx-472328328	C	T	.	.	AACAACGGGAGATGTTGCCTTATTGAAAATGTATG[C/T]ATGCATGTATGACTGTCACTTTGGACAAAAGTTCT
NC_036872.1	34302602	Affx-472328330	G	T	.	.	TAAATGAAAGAATAATGCTAGTTGTCAGAAGGAAT[G/T]ATATTATTTGGGAAGTGTAAAAATGCATTTACATT
NW_019946257.1	26835	Affx-472328331	A	C	.	.	TTTAATACTGGAATAGATGTTATATAAGGGCCTAA[A/C]ACATGTTTAATAGTGGACTAGATGTGATATAAGAA
NC_036868.1	1295797	Affx-472328333	C	T	.	.	AAGTAACTGGTAAGGAAGGCCCTTTGTCCAGATAG[C/T]CTCATCACAGACTGCTTGAGCAGTGTACAGAAGTT
NC_036845.1	16849050	Affx-472328334	A	C	.	.	GTTGCACTCTCATTAAATAGGCTGCACAGATCTAT[A/C]TGCTTCTGTTTGCCACTGAACGTGTTGTTGTTGCG
NC_036858.1	29097414	Affx-472328336	A	G	.	.	AACGTTGACATCAGAGCCATGATGATAAAATGCAT[A/G]CATTTCCTCTTACCTAATTTGGTGAAAGCAACTGG
NC_036860.1	10498989	Affx-472328337	A	G	.	.	GTGCACTTTTGGAATCTGTGGTGTTAGTGGTCATG[A/G]CTGGATGTAAAACCAACCACTGCAAGTTTAAAAGC
NW_019942514.1	1713373	Affx-472328338	C	T	.	.	TAGTCAGATTAGGATAGAAACACTTTCCAAAACTG[C/T]CCCAAAAAAGTGCCTCTTTTTTTGAAACCTCTGTT
NW_019944757.1	33118	Affx-472328339	G	T	.	.	TATCAATACATATATTTTTGATAGCTTGTTGAGGA[G/T]TGCATTCAAGATATGGAAGACCTATACATATCAAT
NW_019945831.1	39347	Affx-472328340	A	G	.	.	TCACAAAGCTACGAACCCTAAGGTTGCTGCCAAGA[A/G]CTCTTTTCAAAACAGTTTCACACTGAAACAATAAG
NW_019943019.1	97059	Affx-472328344	A	G	.	.	GTGTCAACGTCTCAGTTGAACGCAACAGGTCATAG[A/G]ACTGTCAGGGTTGATGGATTACAGGGATGACGATA
NW_019945011.1	70805	Affx-472328346	G	T	.	.	CCTTGAGGACAAAGTGACCAGCAGTTATGAAGCAC[G/T]ATGTTGCTGTACATTATAAGTTAATATGGTTAGAA
NW_019957562.1	257623	Affx-472328347	G	T	.	.	ACATCTCACATTCTCTTGTACTTTTGATTTACGCC[G/T]TAAAAGAAGGGTTGTAATTCCACCATGGAAAACAC
NC_036865.1	4199099	Affx-472328348	A	C	.	.	TTTCCTTAAAACCGGTCAACAAACTGATGTCATTT[A/C]AAAATTATACACGGAAATCTCCCTGGTTTACCGAT
NW_019944409.1	55518	Affx-472328349	G	T	.	.	TGCTGTACAGTATGTGATCCCATAAGCAGTGAGGT[G/T]TATAGCCTACAGTCTAATTAACATGAACATCAAGA
NC_036863.1	29162409	Affx-472328350	C	T	.	.	AGTGCTCCTATCGATTGAAATGCCCTTTGCCATTT[C/T]CTCTTGGGTGAAATATCATAGGCTATTATAAGCTG
NC_036868.1	24413628	Affx-472328351	C	T	.	.	GCTGGTAGAGATCTTAGACTAGGCCCAGATGCAGT[C/T]GGAACTAGCGTAGGGGTCGTAAACCAACAGCGTCT
NC_036860.1	68331208	Affx-472328352	A	G	.	.	CAATGTCATCTTTATAGTCCACTTTTGACTTTGTC[A/G]CCATGCATCAGGGTCATTAGATATGATGTAGGAAT
NC_036855.1	32223705	Affx-472328354	A	G	.	.	GGAGCAGCAGTTTGCAATGCATCCATTGAGTTAGT[A/G]TAGGTTTATTCACAATGAAACATGTCATTCATCAA
NC_036849.1	11025282	Affx-472328355	G	T	.	.	TGTCTATAAAAGGTGTATTGTGTCTTGTTAGAAAT[G/T]AACCTCTCTCCATGGGATTCAATATTTTGATTATG
NW_019947955.1	9581	Affx-472328357	C	T	.	.	GCATTAACGGTTCGTGATATACTGAAAACATAAAA[C/T]GTACTATCTATACATACAACAATAGTAATCATATT
NC_036843.1	15234954	Affx-472328360	A	G	.	.	CTCACAATGCATGCACAGGCACAGCAGCCAGATAT[A/G]GGATAAGGATACACAGTACACACAGCACTGGGAGG
NC_036857.1	35405033	Affx-472328361	A	C	.	.	GTTTTGTTTTCAAATGCATTTTTTGTTCTCTAAAT[A/C]TTTTTGGGGAATAAAATGCATAACATTTTGCGCTG
NC_036847.1	10662469	Affx-472328362	A	G	.	.	AAACAGACTGGAAATGGAACTCCATATAATTATGG[A/G]AATACGTCTTGACTCTTTTTGGCAATAATTTGTAT
NW_019943971.1	77235	Affx-472328363	C	T	.	.	AGCTAGGCTACGTCATTGTAACATCAACAAACGAC[C/T]CAGGCCTAGCTTCTAGCTAATTGCTTCAATATTTG
NC_036846.1	11674859	Affx-472328364	C	T	.	.	GTTAGGAGAAAGAGGAGAGGAAAAGACATCTGAAT[C/T]CATGTAGAAAGGTTGAAAAAAATACTCTTCATCTT
NC_036853.1	33518134	Affx-472328365	C	T	.	.	GGTTCCATCGACTCGCTGCGTACGCTCGCTCAATA[C/T]GTTTGCGCGCATTCATACATGCATACATACATATA
NC_036842.1	16662830	Affx-472328367	A	C	.	.	TGAAAGTAAACATATATACTTGTTGTCTGTCTTCT[A/C]CTTTACCACAAAATTCTGCATCACATAATGCATGT
NC_036875.1	7621496	Affx-472328369	A	C	.	.	TTAAAGGA[A/C]AATTCCACCAAAAAACTATATTTTAGTACTTGTTT
NC_036868.1	12410666	Affx-472328370	A	C	.	.	CTTCCTGACAAAGATCTACACAGTTAACCCATGCA[A/C]GAGCCTGACTGGCAGTCTGCCTTTCAAGCATGAAC
NC_036859.1	10717559	Affx-472328371	A	C	.	.	TTTAAACATGTATTTTTCCATATATAGACATATAT[A/C]TGTGTTCTAATAAAATCAACTACATGCATTGAGCT
NC_036844.1	21034943	Affx-472328372	C	T	.	.	GCTGCAAACTCTTTAGTTTAGAATTTGTCTTTACA[C/T]CATACACAGATGGGAGTTGTGGGTCTGATTGCAAC
NC_036855.1	21621987	Affx-472328373	C	T	.	.	TACATAAGGTACAAATCAGAGATTAGAGAATTTAC[C/T]TTAGAAATGTCATAGTCATTAGTCAAGCTGAGATA
NC_036858.1	39370199	Affx-472328374	C	T	.	.	AAAGATAGGTAATTAGTCCGATTTTAACATATAGA[C/T]GGGTGATAAGTTGATCATATGAAAGCCTCTACTTT
NC_036859.1	31549291	Affx-472328375	A	G	.	.	GCATTCTCTTAACTTAATTGAGGGGCTAGAGTCCT[A/G]TGGTATTAGTCAACATCCTGACAAGACATCCTTGA
NC_036842.1	67040085	Affx-472328376	A	G	.	.	CTGCAACTGCTTCTGCAATGCAATGCTGCAAGGCA[A/G]ATGCATCGTTGCATTGAAAAGGAATGTACTTCTGG
NC_036851.1	7974605	Affx-472328377	A	G	.	.	TTTGCGTAATGCATTATACAGCCTGATATGTACTC[A/G]TAATGCACTATGATAGAGTAATAATGCATTATAAG
NC_036842.1	16241230	Affx-472328378	A	G	.	.	CATCGCATTTGCAGACATACGTAAGACGGCCTACT[A/G]TTTCTAATGTGATGATGAGTAGATTGGATAGTCAT
NW_019942553.1	69756	Affx-472328380	G	T	.	.	CAGA[G/T]TTTTGAGTGAGTGACACTTAAATCAAGTCCAAAGA
NC_036850.1	5883944	Affx-472328381	A	G	.	.	CTTCTTTTCACTCTGTCGTTTAAGTTAGTATTGTG[A/G]AGTAACTACAGCCATTAACTTCTTTAGTAGCTTGG
NC_036852.1	2124556	Affx-472328383	G	T	.	.	AGAGACTGGCACTGCATAGGAACAATGCATGCTGT[G/T]CCAACCTGTCACTCAGTGCTATTCATATACCCACA
NC_036860.1	67934276	Affx-472328384	C	T	.	.	TTTATCTCTGAAGGATCTCTTGTTCTTGGT[C/T]CGTACGTTTCGACTGTGTCTCATCATCCTG
NW_019946986.1	39884	Affx-472328385	C	T	.	.	TGTTTGAAGCATATACAGGGCATTATATAAGAGCC[C/T]TTGACTTTTTCCACATTTTGTTACGTTACAGCCTT
NC_036844.1	3200999	Affx-472328386	C	T	.	.	AAGAAACCGGTGCATTCATATCCATTT[C/T]AGAAGCAAGCTATGGAAGTAGCCAAGATAGAATAC
NC_036855.1	3124989	Affx-472328387	C	T	.	.	TGCATCTGTACAGTATAACCTATAACCTATGAACC[C/T]ATGAACACGATCAACCTGGTTTAAATAGTGTGATG
NC_036857.1	25193305	Affx-472328388	G	T	.	.	AAACTGTCTGTCTGTCTCTGTCAACTACCCAACCA[G/T]GACCTTCTCTCCCTCAGACAGGCCTTATTTCAGTG
NC_036853.1	9055421	Affx-472328389	C	T	.	.	ATTGACTTCATCACTACTTTTATTTATGAGAGGTA[C/T]TGACATGAATCCACCGAGCTCTCTGTCTAAACTAC
NC_036857.1	33856511	Affx-472328390	C	T	.	.	ATGCATTTCTGGAATATTGTCAGAATATTGTCAGG[C/T]ATCACATTAATTTCTGGAATATTGTCAGGCATCAC
NC_036858.1	37563553	Affx-472328391	G	T	.	.	GATGTAAAAATGTTTTGCTGGTGAGGATAATGCTG[G/T]GCATCTTGTTTTTATGACATGCATTATCTGAATTA
NC_036847.1	12895804	Affx-472328392	C	T	.	.	GCATAATACACACTATCAAGTCACAACAAGGCCGA[C/T]TTTAAATGCTGACATCAACTTGAAAGTTACTGGTG
NC_036839.1	11019600	Affx-472328393	G	T	.	.	TAACAAGACTGTTCTACTCTTTCTAAAACCAAAAA[G/T]AAAATATCCACAAAATGCCCATTTCTTAAACCATT
NC_036855.1	17034955	Affx-472328394	G	T	.	.	CAGGATGCAATTTGTATGTAAAATAACAGAAGATT[G/T]AATAATATGTTTAAGTGCAAATGTAGTTTGTTGCC
NC_036853.1	33518192	Affx-472328396	G	T	.	.	GGACAACCTTGGAAATGCATGTGCTATGGTCAGTA[G/T]TGCACACCTCGAAAAAACGGATGGTTCCATCGACT
NC_036853.1	32576864	Affx-472328397	G	T	.	.	TGACTCTTATGTGGATGATGTTAAAAAATATTTGT[G/T]GGTCTGATATGATTAAAAAGGAGCATCCAGACGCT
NC_036867.1	28061916	Affx-472328398	G	T	.	.	GCTCAATTATGCTGTGCCAGACAGATTCGAGAAAT[G/T]TCACATGCTGAAGCAGGAACACACAAACACAGTGA
NC_036875.1	9476538	Affx-472328399	G	T	.	.	GAAAACATGCATCTTATTTTAATGGAGTGCGGATG[G/T]GTTGCTGTAGAGTGCGTGGGCTCTGCTTGAATCAG
NC_036868.1	12410750	Affx-472328400	G	T	.	.	AGCTGAGATTGTGCCAGAGTGAACCCTGCACCCAG[G/T]TGCATTTACTTAGTAAACACCAGTGAATAAATTAA
NC_036852.1	2979325	Affx-472328401	G	T	.	.	GATATTGTAAAACAAAGGCTGTCCCAAATTCAAAT[G/T]TTACATTTTTAAGATTGTATCTTAATCTTATCTTG
NC_036842.1	67287129	Affx-472328406	C	T	.	.	TGAGTGAAGATAACGCTGAATCTAACAATTTTATA[C/T]GAACACGAGATAATTATATTTATCTGAATAATGCA
NC_036853.1	17769988	Affx-472328407	C	T	.	.	CCCTGTGATATGCATTTACATGACCCTTCACATGA[C/T]CTAGAGAGCATACAGGAGAGAGGTTGAAGAATTGA
NC_036853.1	17671954	Affx-472328408	C	T	.	.	ACCAGGCTCTGTAGATAAGGGGATAGATGCAGAGA[C/T]CATTTCTCATTCTGAATACGGACATATTTTAAGTC
NC_036853.1	32576837	Affx-472328409	C	T	.	.	ATATTTGTTGGTCTGATATGATTAAAAAGGAGCAT[C/T]CAGACGCTGCACTTGATGGATTTATGAAATTGCTT
NC_036863.1	10679726	Affx-472328410	C	T	.	.	TCCTCTATAATGGGTGGTTTTCAAAGTTGTGAATG[C/T]GCACCCGATGCATAGGCCTTGGCTTGAAGGTTAAG
NC_036860.1	64843915	Affx-472328411	C	T	.	.	CAGATTACAACCAGAAGTGAGAGCATGCATCTAGT[C/T]TTGGACCAGATTACAACCAGAAGTGAGAGCATGCA
NC_036853.1	29319931	Affx-472328412	G	T	.	.	CGAATCGCGTTTTGGAGAGTAGGCTATACAAACTT[G/T]TTTTCTACTCCGTTCGCAAATTTTTCATGCATCTG
NC_036839.1	24416516	Affx-472328413	G	T	.	.	TATGCATTCGTGGACTCTTCCCGGAAACGTATGTG[G/T]CAATTATATTTGGACAGACCATGCATAATATAACG
NC_036859.1	20711883	Affx-472328415	A	G	.	.	GTTGTGTGTTATAGATGTTCAGGCTAAGACCGCGC[A/G]TGAGTCACCATAAAAATGTACCTTTATAATAAAGC
NC_036875.1	20042376	Affx-472328416	A	G	.	.	TATGTTCATGTAATGATATGAAAATATAGTGAATC[A/G]TAATCTCTTTGCTTTTGAAACAGAGACGGTTGAGC
NC_036866.1	42730034	Affx-472328417	A	G	.	.	GAGGATCGAGAAGGCTGTGTTAGAATTCATGTTGC[A/G]AGGATACTCTGGACTCTGCAG
NC_036857.1	35565679	Affx-472328418	A	G	.	.	CGAGTTGGACCCAGATGCATACAGACAACTGTTCC[A/G]TAAATTACGAAAGACAGAATCACAAAGCCATGTTG
NC_036857.1	33856577	Affx-472328419	A	G	.	.	ACCCTGTAGAATAGATGTCATAGACATGCATTTCT[A/G]GAATATTGTCAGAATATTGTCAGGTATCACATGCA
NW_019943110.1	21304	Affx-472328420	C	T	.	.	AGACAAGTGTTTGTGATTGTAGGGTCTCATCTTCA[C/T]ACCGTATCCAAGGATCTTATCCAGTGGAATGAGGC
NC_036855.1	17202394	Affx-472328421	C	T	.	.	CTGTTGATTTA[C/T]AGTATCTCAGAATCAGGAACTGTCATATCCCATGT
NC_036849.1	5224630	Affx-472328422	C	T	.	.	TGTTGGGGGTTAACTGCCTTTGCTTAAGGGCAGAA[C/T]GGCAGATTTTTACACCTCTTAACCGCTAGACTAGA
NC_036860.1	44606882	Affx-472328423	C	T	.	.	CCTTAGAGGTTTTGCCAAACCCAGTAACAATTGTA[C/T]AAATGGTCGAAAGTGATAAATCCTACAGAACACCG
NC_036860.1	2605251	Affx-472328424	C	T	.	.	ACACAAATTCATCAGACACTTAAGAGATTGAGTCC[C/T]TTTACTTAACAGTCTGCTATGTAGTATTTGCAACA
NW_019943110.1	21338	Affx-472328425	A	C	.	.	ACACCGTATCCAAGGATCTTATCCAGTGGAATGAG[A/C]CCTGGTGAAGGAAGGTAACATGCACTATGCATTAA
NC_036857.1	38714498	Affx-472328427	A	C	.	.	GACATGCTTATTATTCCGAGCGGTGTGTCTTCACA[A/C]GGCTAGCGAATACCTCAGAGACAGTAAAGGGTCAC
NC_036860.1	79122604	Affx-472328429	A	G	.	.	GTATAGACATTACACAAATACATGTAATGTATAGA[A/G]ATTACACTAATACATGTTCATGTATAGACATTACA
NC_036840.1	5217784	Affx-472328431	A	G	.	.	TGTACAATATTATAATTGTTTCTTCTGCCATATTT[A/G]GTTAAATATGTCAGTGTACAGTTCTGGAGACTGAT
NC_036843.1	2770843	Affx-472328432	A	G	.	.	GGAGGAGACTACTGTTGAAAAGTTGAGCTGTTGTG[A/G]AAACAGAAACGTTTCCTTTTGTCATTATTGCTTTG
NW_019943105.1	52482	Affx-472328435	A	C	.	.	AGACTTATGTAAGACAGCCTACTGTTCAGAATGTG[A/C]TGAGTAGATTGGCTAGTCATAATTTAGGTTTATAA
NC_036856.1	10444769	Affx-472328436	C	T	.	.	CTGTGTTCACGTGTCTCTATAGTGAACATGCCCAG[C/T]CTGTAGTTGTTTCATGACCTGCATCTGTAATCTGA
NC_036857.1	37162113	Affx-472328437	C	T	.	.	TCCTACCAAGGCTGCCCACACAAGGGGTTATGAGT[C/T]GCCATTCATCAATCTGATGTTCCGACCTTTATGTT
NC_036874.1	18887855	Affx-472328438	A	G	.	.	ATATAATCATTACAACCTTTTAAAAAGTGTTTTAC[A/G]CACATCATAGGTATCCATTACAATATATGCAATAA
NW_019943246.1	183919	Affx-472328439	A	C	.	.	TTAATTTTCAAGGAGCGTCATTAATAGCAATGCCA[A/C]AGCATTTCTCATCAACAATATTACTTTGTCTACAG
NC_036848.1	23504690	Affx-472328440	A	C	.	.	CTGGTAGCAGTGCAGTCAAGCAACTGTAAGACCTA[A/C]TGGGGTGGAGGAAATGTTTTATATTGATACAAAGA
NW_019946413.1	20718	Affx-472328441	C	T	.	.	AAACCAGAT[C/T]TGTTTGTGTTAGGCTTGAAATGTATTGAATTACAT
NC_036866.1	48510838	Affx-472328442	A	C	.	.	CACCTTGAGGGTCTTACCTCATCCACTGTAAATTC[A/C]ATTGGAGGAGTTTCTTCTTTAAGAGTGCAAAAAAG
NC_036855.1	15578420	Affx-472328444	A	G	.	.	AAGCGACACATTCTGTGTAGAGCAAATCTTTATGG[A/G]TTCTCTCTCAGTGCTATGCATGGCCTTTCACAGCT
NC_036855.1	36100624	Affx-472328445	C	T	.	.	TTGCATGCAGGGCATAAACAAACCATGTCATATTT[C/T]TTGTTGTTGTAAAACCATAATTATTTTTTGATCAC
NW_019943044.1	192903	Affx-472328447	G	T	.	.	ATTTTGGTTGTGTTTCAGATTA[G/T]TTTGTGCCTGATAGAAATTAATCGTAAATAATGCA
NC_036850.1	1778942	Affx-472328448	G	T	.	.	GCCGACCAGCGAGACTTTAATAAATATGTAACATG[G/T]ATTGTAGATTTATTTTCAATTATACCTCTGTCCCA
NC_036866.1	10555561	Affx-472328450	A	G	.	.	ATCTCCTGTTGAGTCATATACGTACCTTGCAGTAG[A/G]TTAAGCAAACATTAAGCTGTTTGTTTAAAACTTCT
NC_036860.1	61774780	Affx-472328451	G	T	.	.	GTTCTATACAAGACCAAGATAATGTTGATTAGAAA[G/T]TATTTACTTAAGCATCACTCGGTAGCATGCATACA
NC_036852.1	8601452	Affx-472328452	A	C	.	.	ATGCCTTGCACCGTCTGTACTGCTCCCTATGCCCC[A/C]ATGAGCTTTGTGTAAAACAGGCCTGCAGATTCTGT
NC_036858.1	55414034	Affx-472328456	C	T	.	.	CAAAGGAATCCTGTCTCTATATATGTTCATGTGCA[C/T]GTGATGCATGTTTGCACGCGTGTGTCACTGCTTCT
NC_036845.1	24079007	Affx-472328457	A	C	.	.	TAATCAGAAGATATGTCATCTTGACAAGATCTTAG[A/C]GGCCTGCAGAGACTTTTTATAATGCATTCGCATTC
NC_036838.1	23521538	Affx-472328458	C	T	.	.	ATTGCAGGAAATACTCAAAAAAAAGACAAACATTT[C/T]TCTTCACCGCCTCAAATATATTCTCTAAAATTCAG
NW_019946794.1	6560	Affx-472328460	C	T	.	.	AGATACCTCCTGTCTTCAGACACATGTAGAGATAC[C/T]TTCCTGTCTTCAGATTGCATGTAGAGATGAGATAC
NC_036865.1	14164764	Affx-472328461	C	T	.	.	TGTTGAGAGGATCTAAATTTGTCTCCGATTTGAAT[C/T]GAACTCTAAATTATCGCTTAATTTGGTTCCACAGT
NC_036853.1	37039308	Affx-472328462	A	G	.	.	ATACTGTATGTGCCTACAGTGGAAACGACAACACT[A/G]TATACAGAAAAAAAATTACTTACTTTGATAGGAAC
NC_036871.1	26089332	Affx-472328463	G	T	.	.	GGATGATATCCTCTAATAATCTAATACATACTGTG[G/T]TAGGATGATATCCTCTAATAATCTAATACATACTG
NC_036841.1	25808878	Affx-472328466	C	T	.	.	TAGGGCAGGAAAAACAGTCCTGCTAATGGGATGTG[C/T]TAGTTAGGCCAGGAAAAACAGGCCTGCTATTGGGA
NC_036838.1	23906799	Affx-472328467	A	G	.	.	AAACTGACAGATTTTTATGGGGATCTTTGTATTAT[A/G]TTACTTAGACTCTTAATTAAGGATGAACCTGTTTT
NW_019942758.1	28730	Affx-472328468	G	T	.	.	TAGCTACATTTTGCTTGTTGAGGGAAATTGCATAG[G/T]TATAGTGTGGTATTCGCCATACTCTAATAATGTAC
NC_036851.1	3431327	Affx-472328469	C	T	.	.	AAAAAATAATGG[C/T]GCTCAAAACGTTGTGACTGTGGGTTTGATTCCCGG
NW_019943306.1	104698	Affx-472328470	G	T	.	.	AGTACCACTTCACAACCGGAGTCGGCTGTAGTCTA[G/T]TGTGGTTTTGATGCATCCGCAGAGTGGGGCAGAGC
NC_036870.1	4286758	Affx-472328471	C	T	.	.	CACTACAACCAAACGTATGCCAATATTACATAATA[C/T]ACATCGCCATATATAGATAAACTTATGCAATGCAT
NC_036844.1	21548494	Affx-472328472	A	G	.	.	TAAAACACATTATATCATTAGTAAGATATATTCAT[A/G]CACATTATAGGCAACATACAAAGAGCTCGGTAGAC
NC_036844.1	1173238	Affx-472328473	A	C	.	.	CGCCTAACTAACGTCGTTAGTTGTTAACGTTGTAA[A/C]GTTAGATTTTGAATCGTTCATGCAAAAATAGCCTC
NC_036839.1	33226789	Affx-472328474	A	G	.	.	GAAACATGGGGTTTGGCCTGTTGTTTTTCTGACTG[A/G]ATGTTCTAATGCATTCACATATTGATATAAACCTT
NW_019948960.1	12440	Affx-472328475	A	C	.	.	ACATTGGACTGAGCTCATGCATTAATAACCCTCAA[A/C]CCAATATGCAAATAAATTCCTCTTACCCAATACTC
NC_036871.1	6367102	Affx-472328477	C	T	.	.	TGCTGCGATTACATTGTAAGACATAGGCTTTTTAA[C/T]TGTCTGTGTTTGTGCGGGTATGTGTTGTCAGAATC
NC_036855.1	37027430	Affx-472328478	A	G	.	.	CAAAATGACACCCTAGGGTAATTGCACGCAAACAT[A/G]TTTTTGGGTATCTCAGATTGTTCTGGATATTCTCA
NC_036854.1	31964008	Affx-472328479	G	T	.	.	CTTGCCAACATGGTATTTGAAGTAATCTATTATTT[G/T]ATATTTTTTTCTTCAGTAAGCAATGCATACAGCCA
NW_019946539.1	33381	Affx-472328480	A	G	.	.	CCACAGAGAATGTATAATTAATGCCTGTTTAATCC[A/G]CAGAGAATGGAAAGGGAATGCATGTTTAATCCACA
NC_036862.1	2865238	Affx-472328481	C	T	.	.	CTTGTGCTGACGCTGTTCCTGTCTCGTTCCATGTC[C/T]GTTCCTTAGTAAATGCTTGACTCCCCGTACCTGCT
NC_036842.1	54075449	Affx-472328482	G	T	.	.	ACTGGAGTTGACTCTCTCATTTTCTTTTTACGCTG[G/T]ACAATTTTCAGGACGTATTTTTGACAGTGGTGTTC
NC_036843.1	98141	Affx-472328483	A	G	.	.	ATGCATTGTAGATGCTCCTAAAAACCAATGAGGAG[A/G]TGAGGTGGAACTAGCAGTGCAACAAGCGTCAAAAA
NC_036843.1	25205608	Affx-472328484	G	T	.	.	CGATCCAAATGAAGCATGCATCGGTAAGAAAAAAT[G/T]GAGTTCACAAACATTTTTTTACTGAAATAATATTT
NC_036855.1	49022372	Affx-472328485	G	T	.	.	GCAGCACAAATCGTGGTTATACAATGTGATCAGTA[G/T]CAACATTTCATGCATTTTGTCGGCGCCATCTTGGA
NC_036870.1	21756803	Affx-472328486	A	G	.	.	GAAGCACAACGTTTTTTAAAACCGCTTATGGATCC[A/G]ACCCTTTTTTTACATTTTCGCCTAAAATGACATGT
NC_036856.1	21390133	Affx-472328488	G	T	.	.	ATGTGTAATGAGTGAACATAGAAATTGACAAGAAA[G/T]AACATAATTTATGCGCAGTGGGGCATACTAATCAA
NW_019957711.1	150106	Affx-472328490	G	T	.	.	ATGAGCAAACACACGCGTGCACGTGACACATGCAT[G/T]CTAACTGAGGCACGGTATTTACATTTCTGTGGAAA
NC_036841.1	22142841	Affx-472328491	A	G	.	.	ATTTTTCACTGAGAAATGTTAATGTTTTACTTGAT[A/G]TGTGTTAAAGGGCATCTTTCTTTATGGAACTCTAC
NW_019944970.1	161185	Affx-472328492	A	G	.	.	TTAGAACATTTAAAATATGTACTTTGACCTATTTC[A/G]GGTAACCCCAAGATGC
NC_036853.1	34741574	Affx-472328493	C	T	.	.	ACGTTGCACCGTTCCACAAGTAAATAGTCCATTTA[C/T]GATGAGGTTGAGTAGTGGTTGACGTTGTATATGAC
NC_036852.1	4025597	Affx-472328494	A	G	.	.	ATACAAGCCGTATACTACAATGCTTTGCACCTTGG[A/G]ACATTGTAATCCCTGAGTTCAGAGCTCCAACATCA
NC_036852.1	4025571	Affx-472328495	A	G	.	.	ATGTATGAATATATTACATGCCTGTTATACAAGCC[A/G]TATACTACAATGCTTTGCACCTTGGAACATTGTAA
NC_036852.1	4025570	Affx-472328496	C	T	.	.	CATGTATGAATATATTACATGCCTGTTATACAAGC[C/T]GTATACTACAATGCTTTGCACCTTGGAACATTGTA
NW_019942505.1	544388	Affx-472328497	G	T	.	.	GCTAGTGTGAGTCTGCCTACATGGCCACAGGGCCT[G/T]GGCTTGCTGAAAAAGCTTGAGATATGTGCATAGCA
NC_036875.1	38374840	Affx-472328498	A	G	.	.	CAAAATGTGTTTGGGGCAACTCCAAAACATAACTG[A/G]GTACCACTCTCCATATTTCCAAGCGTAGTGGTGGT
NC_036847.1	21591219	Affx-472328499	C	T	.	.	CCCCAAACATAACATTTTGTGTTTAGGACAAAACG[C/T]TAATTGCTTTGCCATATTTTTTTTGCAGTACTACA
NC_036852.1	4019292	Affx-472328500	C	T	.	.	ATGTGACTAAAAAGTGTCAATAAATGTATGTACAT[C/T]ATTTGATTAAATTAGTACACTGAAATCGCTTTTTA
NC_036851.1	1534814	Affx-472328501	A	C	.	.	AAAGAGGAACAAGGCTTCCAGTATCCCAGGCAGCC[A/C]TGAGCAGCCACCCAGAACAGTTAAAAAAATAAAAT
NC_036853.1	37690286	Affx-472328502	C	T	.	.	CTTGCAGGTCTATCATGACCTTACCAGACAAATTG[C/T]TAGAGTGCTTAGAAAACGTGTTGGAGGTTGAAATG
NC_036867.1	22246484	Affx-472328503	C	T	.	.	GTGTGAACCCTAACTCACCTCATTTTGATATAGCA[C/T]CTTTGGTCCGACAGACGATTACGTGAAACCCAGAA
NW_019943405.1	43780	Affx-472328504	A	G	.	.	ATGTAGGCCTATCTGTCACAAGATAAAGAGTTACC[A/G]TGATGAGATGAAACATGCATTGTAAACTGCGCTCC
NC_036838.1	3947813	Affx-472328505	G	T	.	.	GGTGGGCATTAGGCTTCTAAGGCTGAACCAGCGGA[G/T]TTGCTGTATTGTATGCACTTTAGAATGTTTAATTA
NC_036855.1	48727726	Affx-472328506	C	T	.	.	AAAAGTGATCACACCAACCCACTCTCCTCAACTTT[C/T]CCCGACATGCATTTTCTTTGGTGTAGACCTGTTTT
NW_019945822.1	23335	Affx-472328507	A	C	.	.	AAATGTGCTGACTAGGTATCCCCTTTTCCCTTACC[A/C]TTCCCATAGGCATCATCAAACATGCATACTGAGAA
NC_036846.1	25027818	Affx-472328509	A	C	.	.	TTCCTCACTTTTCACTTTTACATTTCAAGTATGCA[A/C]ATATTATATATCTAGAAAAAACTTCAAAACACAGA
NC_036870.1	13398296	Affx-472328510	A	C	.	.	GATATAAGGCATGTCAAGTATTTAACGTTTAATGT[A/C]TCCCAATTTGTGCCACACAAAACAACGATGACCTC
NW_019944148.1	30169	Affx-472328511	A	G	.	.	AGATCCATTGAAACTGACTAGCCTACATTACACCA[A/G]ACGTTTCCTGTATGTTCATAATGCATTGCACATTT
NC_036841.1	7800532	Affx-472328512	C	T	.	.	GATGACTTACGCCATTTTGACGATTATTCTGTAAC[C/T]TACCTGTAGTTCTATGATTTTGAAATGCATTTTTG
NW_019943234.1	20291	Affx-472328513	A	C	.	.	CACCCAGGACTGGCTAATGCATTAGAGACCCAGCA[A/C]CACCCAGGACTGGCTAATGCTTTAGAGACCCAGCA
NC_036853.1	45432307	Affx-472328515	A	C	.	.	AAAACATATTTTGCTCATTATATGATGCATCCCTA[A/C]AGCAGGGCCATAGACACTGTTAGATAACATTTTTA
NW_019943072.1	62385	Affx-472328516	G	T	.	.	AACGAACACGGTGTTGAGAACGTATGCCTAGTTGT[G/T]GTTTTTTTATGCACCATTGACAGCTTATAAATGCA
NW_019943120.1	72288	Affx-472328517	A	G	.	.	GGCAAACGTATCTGTGCAATATGCATATTATTCGT[A/G]TAGAACTTTTTGAATATGTGTTTTTATAATTGCTA
NC_036858.1	28249150	Affx-472328518	A	C	.	.	AATAGTTTGCTAAAAACAAGTAATACTTTGTTTAT[A/C]ATTAATGCATCGCTGTGACAACTTGACTCCATTGA
NC_036871.1	34997946	Affx-472328519	G	T	.	.	CAATAAAAGGCAACACAGAAAGAGAAATGAGCTAT[G/T]ATGGACTGACTGTCCTATAGAAGCACGTAAACATC
NW_019944911.1	17620	Affx-472328520	C	T	.	.	GTGCTA[C/T]TCCATTGTAAAGATTTTGGAAGATACAGAAATGCA
NC_036874.1	16088254	Affx-472328522	G	T	.	.	TCAGCAGAGGACACACATTTGTGCAGAAGTTAGAT[G/T]ATATTGTGGTGTAGTCTTCCCTGCTACTGCTATCA
NC_036855.1	65958374	Affx-472328523	G	T	.	.	ATATAGCCTAAATTCCCTTCAGTATACTGAATACA[G/T]TATGTTTGATATAGCCTAAATTCCATTCAACTATA
NC_036842.1	6305775	Affx-472328524	A	G	.	.	GCCACCATCAACTCATGTTTCTGCAAGATAATGCA[A/G]GGCCTCATGTCGCAAGGACCTGTACTCAATTCATG
NW_019943023.1	50845	Affx-472328526	A	G	.	.	TAAGCTTGCCGACTGTGTTAAGTAAATTATTGGAT[A/G]AAAATTGTATCTGTACAAATCAAGGATTATTTCTC
NC_036876.1	3073770	Affx-472328527	A	G	.	.	GATTCAATAGGTGAAAGCAAGGTTACCAACCTCTT[A/G]CTTTCACCAATTCAACCAATTCAAATCTAGGATGA
NC_036862.1	14832857	Affx-472328528	G	T	.	.	TTTTGGTTAGCTGCACGACACAATGTTTACACAAT[G/T]TTTTCATCATTCAAATAACCATAACACATTTTAAG
NC_036853.1	6085251	Affx-472328529	G	T	.	.	GTCTCTGAAGATGTTCCTCAATCCAAGGATGAGAA[G/T]TGCATTGTCACACCGTAAAGATTAAACTGCTAGCT
NC_036850.1	13346051	Affx-472328530	A	G	.	.	AATGTCTGGCGCCACATTTTCCTAATGGAAACCCT[A/G]AGATAAACACACAAAAGTACAGGCACTCTTCCATG
NC_036841.1	3618979	Affx-472328531	C	T	.	.	CTTATATGACCATCCTAGTTAGAGTTGATCTATAT[C/T]GCACCCTTCCCCCAAAATGTCCGCTTCAGTAGTGT
NC_036839.1	7101786	Affx-472328532	G	T	.	.	TTCACATAGGCTCCATGCATCTCATGTTAATCCCA[G/T]AATTTGATGGGAATACCAAACCAAAATACCTTTCA
NC_036870.1	8924280	Affx-472328534	G	T	.	.	GACTATACTTTCTACTCTAGCCCCATATTCTAGAT[G/T]GGACAACTTTTTTATGCCCTCTATTTGCATGCATG
NC_036867.1	28015740	Affx-472328535	A	C	.	.	TGTGTGTTCATTTGCATGCATGTGTGTGTGGTGCC[A/C]GAAAATTCACAGCACACTGATATAACACCTTGTTG
NW_019943406.1	36919	Affx-472328536	A	C	.	.	AACCACTTGAAAATGTCGGTCTCTCTGGTTTGAGT[A/C]GGAGTTTGATATCTGGGGCAGTAGTGTTAGGTAAT
NC_036839.1	1529240	Affx-472328537	G	T	.	.	AAGAATGGAACCAAATGCATGTCATTACAACATAA[G/T]TAGAATTGATTAACAAGAATAACATCCTACATCTG
NC_036840.1	16641471	Affx-472328538	G	T	.	.	GCATGTCAATCTCTGCTGGTAGAAAGTGGAGGAGA[G/T]ATTGATTTCATCACTACTTTTGAGAGGTATTGACA
NC_036858.1	27030469	Affx-472328539	A	G	.	.	ACATGAATCTGAGAAGATTTGGATGCATATTTTAT[A/G]TGGTAGAAATATATGGTTGAAATACCCTACCGTCA
NC_036868.1	20956928	Affx-472328540	C	T	.	.	CACATAGGCTACAGAAAAATCATCATGCATGCATC[C/T]AATTGATTTATTCAGGCAAGTCCACATTATTCTCA
NW_019946257.1	26888	Affx-472328542	G	T	.	.	GCTTTATACGTTTTTAAGAGTGGAATAGATGTGAT[G/T]TAATAACCTTATGCATGTTTAATACTGGAATAGAT
NW_019943665.1	28828	Affx-472328543	G	T	.	.	CCTAAGAACCTGTGTGTGGAATAATGAGAATGTAC[G/T]TTCTATGAAGACTGAGAAAAATGAATTGGTGCACA
NC_036842.1	16547555	Affx-472328544	A	G	.	.	CGTCAGTCACAAACCCGTTTATGTTCCATCAAACT[A/G]TCCATGATGTCTAACAGCTGATGGCTACCCAGACC
NC_036844.1	1522012	Affx-472328545	G	T	.	.	ACATGTATGGACACACAGAGCACACCTAATGACAC[G/T]GATGGATCCAGACAGAACCTTCCCAGTTCACACAC
NC_036869.1	23286046	Affx-472328546	C	T	.	.	ACACCATCACTTCCTTTCTGATTGGTTTGTTCAGT[C/T]GTGTTACCTTTTACATGCATGACACACCACATCCA
NW_019944267.1	8467	Affx-472328548	C	T	.	.	ATGCTTCAGCATATGTATTTATAGCGACTATGCAG[C/T]ACCAGTTGGGTTCAGGTAATAATGCTTATTGCTAA
NW_019947489.1	9066	Affx-472328549	A	C	.	.	GCATTTAACATTTCCACGTCATTATCCCTACATTA[A/C]CACATTTATCTGATCCATTCATTCATCAAATCCTT
NW_019942915.1	246739	Affx-472328550	C	T	.	.	ACTGTAACACAAATAGAATTTTAACATGTTAAATA[C/T]ACATTCTACCTTGTCTTAGCATTCACAAATACCTA
NC_036867.1	5625745	Affx-472328552	A	C	.	.	AATTTGACTACAAAATGGTGTTTGTAATCATTACA[A/C]GATGGTAATGAAATTCCATCATGAAACTTTTTTTC
NW_019944102.1	12041	Affx-472328553	A	C	.	.	TGACTGACGAGTGTTCCCTGCTGTGGCCTGAACAG[A/C]GTGAAAGCATCTAGCTGGCAGACAGTGTATCTATC
NC_036876.1	11519407	Affx-472328554	G	T	.	.	ATTGACAAAACAGTGATGCATTTCTCTTTCAGTTT[G/T]GGTGATCCTGGCATCAAAATACAACATTCAAAAAT
NC_036857.1	34287466	Affx-472328555	C	T	.	.	GATAGGTGAAAGCCAGGTTACCGCCCTATTACTTT[C/T]ACCAATCCAACAAATTCTGATCTGTCTTTACTTAA
NW_019957527.1	19934	Affx-472328556	A	G	.	.	TCTGTTTTGCTAACAGTGGTTGATTTATATTATTA[A/G]CTTAAATAATGATTATCTTAGCCTACATTACATTC
NW_019943574.1	7116	Affx-472328557	G	T	.	.	TGCAGAGTTGTTAAGCAAGTCCCTGAGATCGTCAT[G/T]TTCAACCACATTTATTAGTTTATTTGTCAGATGAA
NW_019957641.1	30222	Affx-472328558	A	G	.	.	TCAGAGCAGCCAGAACCACCTAAAGCCAAGCAACA[A/G]AAATACATACCCGAGTATAACCACCACATAGAGAC
NC_036858.1	65746205	Affx-472328559	C	T	.	.	TTATCATTAAAAAAATGATTCTGATCGAAAATTAT[C/T]GAATTATCCTCATTCAGTATGCCTATAGGCCTATC
NC_036846.1	8950484	Affx-472328560	A	G	.	.	GTATGACAAATATAGCAATGCTGGGAAGTCACAGG[A/G]TCTTTAGCATCGATAGTGGGAGATATAGCCTGAAG
NC_036876.1	16957643	Affx-472328561	A	C	.	.	AAAACAGTCAAATGCATTTGTGAGTTAAATCACTT[A/C]ATTATTTTAGGCTCCTTTCTCTTCTGTGCTGGAGT
NW_019957712.1	85482	Affx-472328563	C	T	.	.	TTAAGCAAATAACCCAAGCAACAATTTGAGAGTCT[C/T]GTGAACTACTGTGCTGAGGTCTGGGAAATGCATCA
NW_019942808.1	333511	Affx-472328564	A	C	.	.	CAAGGAACAGAGGGTTTCCTCCAAAGAAAAGTATT[A/C]ATTTTACCCCTGCAGATTACTCACGCATAGAATTG
NC_036873.1	215047	Affx-472328565	A	G	.	.	TGCAGCATTTCTTTATCATGGTCCAATAGAAGGGA[A/G]TCAGTTCATTGTGTAGTCTGCTCAGGATCCATCTC
NC_036860.1	72231039	Affx-472328569	C	T	.	.	CAGAGGAATATGCATGCTCAGTTTTCTGGGACTCT[C/T]TTGGCTGTTGATCTCAAAGCAGCCATCTGTGAAAC
NC_036860.1	1386575	Affx-472328570	A	C	.	.	ACCACTTGAGAGTGACTTGAATAAATATTTTAAAG[A/C]AAATTGATCTATTTTTGTACCAAAGACTTGATTAC
NC_036860.1	1386537	Affx-472328571	A	G	.	.	ATAACAGAAGGACATCACAAACAAAGCTAAACAAG[A/G]TTACCACTTGAGAGTGACTTGAATAAATATTTTAA
NC_036870.1	9599463	Affx-472328572	G	T	.	.	ACTGCCAATAGATTTAACTAAAGATAGAAAAGTGT[G/T]AGCCATATTGATTGCAAGTCTCCATTGCCCACGGA
NW_019943430.1	58118	Affx-472328573	A	G	.	.	GGAATGGTGTGGAGTCTGTCTATGAAGTAATACTC[A/G]TCCTTATGATAGCTAGGGTGCCTTTGTGAGATGGG
NC_036844.1	34188794	Affx-472328574	G	T	.	.	TGAACAATGTGTGTTTATGAGGATTCTTGTTCAAA[G/T]TAAAGTTGTTGCAACTCCGAGTGTCAGCTGGCAAT
NW_019943576.1	16277	Affx-472328575	A	C	.	.	CATTGCATCCAGTCTGAAGAGCGAAGACAGAACAA[A/C]GGAATCAGAACACTGAGAAGAATCCCTCATAAGAA
NC_036857.1	35086631	Affx-472328576	C	T	.	.	ACACCTGTTTCTCCTTTGTCATCGGTGTTAGTTTT[C/T]AAGGGGTCATTGTGCAGAGACAACCGTGCCACAAT
NC_036838.1	51008610	Affx-472328579	A	G	.	.	ATAGAGTGTTATGCATCTCTACAGCAGATCCCATA[A/G]CCCCAGACTGAGACTTTAATTCAAGACAGCATCCT
NC_036870.1	10508410	Affx-472328580	G	T	.	.	CGGACAGTTTTTTCAAAGAACATTGTTTTTTTTTT[G/T]TTTTACACTTGATTGAACCCCAGCCACTGTCTTGG
NC_036868.1	8027940	Affx-472328582	A	C	.	.	AGCCCCTAGAAGCATGAACTAGTTTGTCATTGTGA[A/C]CATTAGGGTCTTCCTACAGATATGCAGGCCCTGAG
NC_036841.1	22370923	Affx-472328584	G	T	.	.	GGCGGTACACTCTTAGAATAAAGTGTTCCAAAAGT[G/T]TTCTTTGGCACACACACACACTTGCATACATCTAT
NC_036838.1	33797166	Affx-472328585	A	G	.	.	GCTTAAATCAAAATTAGGAGTATGCTCAAGCTGTA[A/G]TGCGTGGATAAAAACCACGAATCCTGAAGCATATG
NW_019942580.1	469123	Affx-472328586	G	T	.	.	ATGCTCAGACAGCGGAGAAAGAATAAAAATACCAA[G/T]AATTTGGCTAAAAGGACATCCTGTTTTGGGGCAGG
NC_036864.1	10865464	Affx-472328587	C	T	.	.	TTGAACCAGGCCCAAGTTAGTAAATCCTTTAAGCA[C/T]TTGATGATAATTTGTTTATGAACGTCTTTCTATAA
NW_019946743.1	24015	Affx-472328588	C	T	.	.	CTCTAAATGCATTGTTCCTGTCCCGTTGGCTAGTG[C/T]AGTGATCCTTTAGAGAACATGTCATGAACCTCTCA
NC_036844.1	26724132	Affx-472328589	C	T	.	.	ACACACACACATCGCATGCTAGCTTGCCTCAACAG[C/T]TGGTGTCTAGCGCCCTGTCAAGTCTAAATACTAAA
NC_036860.1	36998580	Affx-472328590	G	T	.	.	TAGCTAGTTAACGCAAAAGGAAATGCAAAGTTCCA[G/T]CACAGAAGCCACTCCTCCTAGGTATAATTATGTGG
NW_019946257.1	26802	Affx-472328591	G	T	.	.	AAAACATGTTTAATAGTGGACTAGATGTGATATAA[G/T]AACCTTACGCATGGGTAATAGTGGAATATAATTGA
NW_019946257.1	26814	Affx-472328592	A	G	.	.	ATATAAGGGCCTAAAACATGTTTAATAGTGGACTA[A/G]ATGTGATATAAGAACCTTACGCATGGGTAATAGTG
NC_036843.1	28088625	Affx-472328593	A	C	.	.	AGCTAGCTACTCCATAGACCAAGCTATATTTAGAG[A/C]TAGCCATATTTCACTGTCAGACAGGACACAACTCA
NC_036867.1	24235422	Affx-472328594	G	T	.	.	TTGTTTTCAACAATCTGTGAATAGTCCTGGAGTGT[G/T]TTTTTAATAAATGAAAGCCCCCCAAAATATACTGA
NC_036847.1	2102209	Affx-472328596	A	G	.	.	TATGCATTCTACATTTCTATATGTGAACCACAGAA[A/G]GTAGATGTCAAAGTGATAGTTTACTCCAAAACCCC
NW_019946711.1	44395	Affx-472328597	C	T	.	.	GAGTTATGTATTCTACTCTGGAACAGAATGAGTTG[C/T]GTATCTACTCTGTGACAGAATGAGTTATGCATTCT
NC_036840.1	23977659	Affx-472328598	A	C	.	.	AAAATGAATAAATGAGAAGTAGGTGAAGTGTCAAA[A/C]TATAATTGTCAGTATAATTGTAAGTGTGTAGAAAC
NC_036840.1	23977646	Affx-472328599	G	T	.	.	ATTACAAAAATGTAAAATGAATAAATGAGAAGTAG[G/T]TGAAGTGTCAAATTATAATTGTCAGTATAATTGTA
NW_019946711.1	44397	Affx-472328600	C	T	.	.	GTTATGTATTCTACTCTGGAACAGAATGAGTTGTG[C/T]ATCTACTCTGTGACAGAATGAGTTATGCATTCTAC
NW_019942708.1	99534	Affx-472328601	A	C	.	.	CATTCTTTAAATTGTCTATTAAAGGACAACTCCAC[A/C]CAAAAAAAGATATTTTGCCATTTGATTCATTAGTC
NW_019948451.1	22048	Affx-472328603	G	T	.	.	TCTACTTTACCATTATGACATGAATTCCTTTAGAA[G/T]CATCACATAGTAGAGAATATCCTTTTTTCTCATCT
NC_036851.1	2825979	Affx-472328604	A	G	.	.	CGTACAGAATGACTGACAAAGCTGCATACTTCCGA[A/G]AAACTCTGGGCTCAATCAGTTTGACAGTAAGATTG
NW_019942619.1	461	Affx-472328605	A	G	.	.	CCATGATGGTATTCCGTTACTGTAATTCTGTTACC[A/G]GATATAAATCCACTATACCTAGACACCTACTGTAG
NC_036839.1	27799938	Affx-472328607	A	C	.	.	ATAAATAAATAAATCTGTACTATGCATGTCAATCT[A/C]GTCTGGCTCAAAGTGGAGGAGAGATTGACTTCATC
NC_036851.1	45915064	Affx-472328609	A	G	.	.	TCAATGTTATTCATTAACATCAGAATTGATTTCTG[A/G]AAAATTCTAAAGCAGGAACCATCTGCGACCAATAT
NC_036859.1	18076392	Affx-472328610	C	T	.	.	ATTTCATTTTTTTTCTTACTTCAACAGGTAAATAT[C/T]TAAAGGCCCTTATATTTAGCTAATAAATAATGGGT
NC_036859.1	18076361	Affx-472328611	A	C	.	.	TTTAGCCTGGGGGAACACACACAGATCTGCCATTT[A/C]ATTTTTTTTCTTACTTCAACAGGTAAATATTTAAA
NC_036852.1	6649312	Affx-472328613	C	T	.	.	ACCCATGCATGACCTTGAGGCTGAGCCCTGGCACC[C/T]AGCTGCTTGCCTTCGAGTGAGAAACCCATTAAAAT
NC_036854.1	49684240	Affx-472328614	A	G	.	.	GTGGCCTTATGTATGCATGGTTGGCGCATTCAGAC[A/G]TTTTCTTGCATACTGTTATTCACCCTTTCGCAGTA
NW_019945776.1	89675	Affx-472328615	C	T	.	.	TTAACATGTCTCAGATGGGCTACGTCTCCACTCAT[C/T]GGATGGTTTCTCTCATCGGGTTCTAGAAGTATCTG
NW_019947526.1	13399	Affx-472328617	C	T	.	.	CATGAGTGTGTGTAAGTATGCATTTGTGCTTTACG[C/T]CATGGGAGTATAGCAGGTAATTCCATTGGTGTAAT
NC_036871.1	9767019	Affx-472328618	A	C	.	.	ATGGAGAGTATCTAGACCACTGCAACACTGGAACT[A/C]GTATGCATCAGCTTCTGGTCTGCTGAAGACAAGTC
NC_036851.1	25990323	Affx-472328619	C	T	.	.	TGAGCGAAATTATTTGACCTTAGTGAAACTAGTGG[C/T]GATTTTAGCATTTAAATCTTGGTGGGGCAAAAAAA
NW_019943666.1	73063	Affx-472328620	C	T	.	.	CTCAGAAGATAGAGATTCACTTACAAAAACATGGA[C/T]CCATGCATATGCAGTAGAGGACACGCTGACAAACT
NW_019945743.1	32751	Affx-472328621	A	G	.	.	TGAGTAGCAGGCAGTTTACTCCGGGCACGCTTTTC[A/G]TCCGGACGTGATCACCTGAAAAAATGAAATAAAAT
NC_036868.1	31701694	Affx-472328622	G	T	.	.	AACCCTATCCTTCATGTGGAAAGAAATAAGCGTGT[G/T]TGCATTGCATTATGACTGAGCAAAATTGGATGTAA
NC_036862.1	15243309	Affx-472328623	G	T	.	.	AGTGAATACATATACTAGCAAGTGATCTGACCAGA[G/T]GCAATCCACAAAA
NW_019942701.1	88724	Affx-472328625	G	T	.	.	AATGGTTGCGTGCCACATCTTTGACTGTGCCGTCA[G/T]GCACCAGATTGCCATAACATACTGTGTGATGTGGT
NC_036838.1	33457186	Affx-472328626	A	C	.	.	GGTCACATGCATGAACCAAACATTAATCATTAATT[A/C]ATTATGAAAAAGCTAAATCATGCAAATAAAACTTG
NC_036856.1	5091257	Affx-472328627	A	C	.	.	TAGCAATTTATGAATATTATAGCAGTTAATAACTT[A/C]ATTATGCATTCATGCACGGTCATTATTGCTTGTTA
NC_036844.1	29852810	Affx-472328628	G	T	.	.	AAGGTATGGTGGATATTTGGCGCCTCTTCAATCCG[G/T]ACATCATAAAACGTAATCCCGTATAAACCTTTTCA
NC_036856.1	31842899	Affx-472328629	C	T	.	.	CTTGGGCTATATGTCCACCTAACAACTATTATTTA[C/T]TTATTTCACCAGGCAGTGACACTGAAGCATAATGG
NC_036838.1	20624956	Affx-472328630	A	G	.	.	TTAGCTAGTTGAAAAGCGAAGCAAGTGCGTCAAGT[A/G]CGG
NC_036838.1	12724054	Affx-472328631	A	C	.	.	TGTATCACCTCATTCAGTTCCATGCATTTGAGAAA[A/C]TGTAACTACAGTATGTTAATCTTAGGACCATAATG
NC_036860.1	27831061	Affx-472328632	C	T	.	.	AAAGCACACCAACAAGCTAAGATAGCATGTGTCCA[C/T]AACGATACATAACCTTCAAGAGATCAAACGGAAAA
NC_036869.1	3593486	Affx-472328633	A	G	.	.	GTACTCACACGTATGTGATAGATATGTAGTCATAC[A/G]TCTTCATGGTTAAGAGCACACATACAGTATGTTAT
NC_036847.1	3367873	Affx-472328634	A	C	.	.	TGAGCCAAAACGTACTATAGCCTCAATTTGGGGAT[A/C]CAAAATGGATATGTGTGTGCGTCCGTGCTCGTGTG
NW_019945500.1	12316	Affx-472328637	C	T	.	.	AAATGCCTGACTTGTTGCTGACAGCCGTTTTGACT[C/T]CGTTGATAAGTGGCCTTATCGAAAGCCATTATGAG
NC_036868.1	5154083	Affx-472328639	G	T	.	.	TGACACAAAGTGACGTTCTGACAGATTCAGAAAAA[G/T]CACGCATTATGGCAATATTTTGACAGCAAAATAAA
NC_036848.1	34428583	Affx-472328640	G	T	.	.	GAGCTGTTTTTAGAGAAGATTGTATTGCAAGGTAT[G/T]CTATATGTGTAGGATATGCTGTGTTGGCTAAAATG
NW_019945470.1	66284	Affx-472328641	A	C	.	.	ACGTATCACTTCGTTGTCTTGTTGGTAATAGTAAA[A/C]ATGCATGACAGTCCGCATTTTAATGGTCTAACAGG
NC_036847.1	13451484	Affx-472328642	A	C	.	.	TGTGCTGATCTGGCTCAGTGTGCAGCAGGGTGGTG[A/C]TGGCTAGGTCTTCTGCAATTGGCAGGCATAGTCTG
NC_036865.1	16507312	Affx-472328644	C	T	.	.	TACCATATTATAGCCTGAAATCCAGTCTGTTTCCA[C/T]TAACATTCCCTCCTTGTACTCTGTGTCATTTGTTT
NW_019942679.1	142568	Affx-472328645	A	C	.	.	AGTGATACAGAAAAGCAAAGGGCCAGCACGTCCCT[A/C]TTTGGACTACTGTTTGGAGCGGCTACATTATTCAT
NC_036838.1	44957266	Affx-472328646	C	T	.	.	TAGGATCACTAGTAAAGACTCAATTTGGAAAATAC[C/T]GGCAGCTGTGTTGATGTCTTAACTGGTGTTCGTAT
NW_019943169.1	167877	Affx-472328647	A	C	.	.	ATGAAAAATAGCTGATTTATTGTTCCTCGAGATCA[A/C]GTTGTCCTAGATTTGCAAACCAGCAGCATAATCTG
NC_036859.1	636988	Affx-472328649	A	C	.	.	TTGTTTTATTCTGTACAGACTACTTAGCATATTAT[A/C]ATGCATCTAATTTGCATTAAGCCGTATTTTTTAAA
NC_036849.1	3586986	Affx-472328650	A	G	.	.	ATTTTGTTGTTGTTTACCTGGGTATAATTGCAGAG[A/G]GATTATGGCTGCCTTATCTAGAATTACAACAAACA
NC_036839.1	22125312	Affx-472328652	A	G	.	.	ACAATAAAAGATGCCAATAGGACCAGGTCAAAAGG[A/G]CACTGGGTGAAAAAAGTTCTAGGGTGTTAAGATGC
NC_036844.1	26920806	Affx-472328653	A	C	.	.	CCATGTGTTTAGACAGGAACAGGTATTCTTTGACT[A/C]CTTATTTTCACTTCTTTGTTCCAACACAACACATA
NW_019957662.1	250254	Affx-472328654	A	C	.	.	ACAATGGCTTTAAACTCACACAGATACACAGTCAG[A/C]GATATATTTTGTTTTTGGTCATGTGGAGATTTGGG
NC_036868.1	30381681	Affx-472328655	A	G	.	.	AGTATCACCAACATGAGCCACTTGGAACTGTTACC[A/G]GAGTAGAAGGAGAATGCATTAGAAGACAAGCGAGG
NC_036869.1	8031231	Affx-472328656	A	C	.	.	AACGGAGTACGCATTCGAGAAGTGCCCTCCATGCT[A/C]CGTTTAACATACTTTCATTTGGACTCATACTCTGA
NW_019942602.1	169449	Affx-472328657	A	G	.	.	GAAAGAAAACAAATGAAGAACGGTAACAACACAAA[A/G]CACAAAAGAGCATTATTTATTACAGGAAAATCTAA
NC_036863.1	5757779	Affx-472328658	A	C	.	.	AGAGAAAGACAGTGTCCTCTATGTTTTTGTTACAA[A/C]GTAAATATGACAGAACTTAAAAGAGTAAAATGATA
NC_036849.1	15104390	Affx-472328659	A	C	.	.	TCCACAGACTAGATATGCATTGTGGATTTTTGTTT[A/C]ATCATTGGAAGGTGTCTCAGTATTTGGCTTTGTTC
NC_036855.1	23907643	Affx-472328661	G	T	.	.	CCTCAATCAAACACTCTTGTCACATAAACCTCTGC[G/T]CTGCCATCTGCTGTCAATGCTCAATACTGTAAATG
NC_036855.1	25529826	Affx-472328662	A	C	.	.	TCAGACATTTTGTTTATATGGACATTTCACTTGGA[A/C]ATATTATTTATGCATCATAGTGTGTATACAGTCGT
NC_036856.1	12994161	Affx-472328663	G	T	.	.	ATTTGCCGTGGAGCAAATATGTAAAGTG[G/T]AATCTGGTCCAGCGGCTGTTTTAAATGCATTTTAT
NW_019942514.1	3588909	Affx-472328664	A	C	.	.	TGCGGAGACAGATTTCCCACAAAGAAGAACCACAA[A/C]CACATGTAATGTTGTGCAGCATTAAATATGTTCTT
NW_019942514.1	3588892	Affx-472328665	A	C	.	.	CTCATTATTTAATCTTATGCGGAGACAGATTTCCC[A/C]CAAAGAAGAACCACAACCACATGTAATGTTGTGCA
NW_019942770.1	405213	Affx-472328666	C	T	.	.	ACTTCATCACTACTTGTATTTGTGAGAGGTATTGA[C/T]ATGTTGAATGTACAGAAGTGTCTGTTTAAATGACT
NC_036866.1	18824502	Affx-472328667	A	G	.	.	ATAGGTGTAGTATTTCAATGAGATACTTAATTCCA[A/G]CCAGTGGATAATGTAAAATGCTTTATTGGAATTTC
NC_036855.1	3124962	Affx-472328668	A	G	.	.	TATGAACCTATGAACACGATCAACCTGGTTTAAAT[A/G]GTGTGATGAATGTATGTGGCAAAGCAATGCATACA
NC_036855.1	42718475	Affx-472328670	G	T	.	.	TTTTCATTTTGACTGTCATTACAGAAGGCAGATTT[G/T]TGTATGCATATTGAAATTGTTCTTTTAATTTTCCA
NW_019943230.1	130304	Affx-472328671	G	T	.	.	GCATTGGACAGACAAGTGCAACATGCGACTGAAAT[G/T]TTGCTGTTGAGGAGAGCGCCGGGCATCTTGTTGTG
NW_019943230.1	130273	Affx-472328672	G	T	.	.	GCTTACTATGGAACGGGAAAGCTATGTACATGCAT[G/T]GGACAGACAAGTGCAACATGCGACTGAAATTTTGC
NW_019957663.1	66335	Affx-472328673	G	T	.	.	CATTAATGATATAGGCATGTAGGCTTCTACTGTGG[G/T]GTCAATGGTCTGACCTTGCACTCTTTAGAATGCAT
NW_019957663.1	66342	Affx-472328674	A	G	.	.	GATATAGGCATGTAGGCTTCTACTGTGGGGTCAAT[A/G]GTCTGACCTTGCACTCTTTAGAATGCATGCAGCAT
NC_036852.1	2910653	Affx-472328675	G	T	.	.	ACCATATGACCTTTATCAAAAGTAATTTCCAACGG[G/T]AGAGTTTATCATACTCCTCGCGGACACTATGCATA
NC_036863.1	49029475	Affx-472328676	A	C	.	.	GTACTCTGTCTCATTTAGCTACATCCCAAATGGCA[A/C]CCTTTTCCCTCTATGGTGCACAACTTTTGACCTGG
NC_036850.1	13360164	Affx-472328677	A	G	.	.	CCTGTTCTACTTGAATATGTACAAGTGAGACTTCA[A/G]GTATGGCTTGCAAATCTATAGGATCGGAAAATAAG
NC_036841.1	10521263	Affx-472328678	A	G	.	.	ATAAACTGAGAGACACTGAGTCACACAATCACAAA[A/G]CAAATGCATTTTTAAACCAACATTTTAATAGGCCC
NC_036839.1	7204739	Affx-472328679	A	C	.	.	GAAATCAAAGTATGCAAAATAGAGCATGGAGGGCA[A/C]TTCTCGAATGCTTATTCCGTTTGTACATATTTTGA
NC_036839.1	7204740	Affx-472328680	A	C	.	.	CGAAATCAAAGTATGCAAAATAGAGCATGGAGGGC[A/C]CTTCTCGAATGCTTATTCCGTTTGTACATATTTTG
NW_019945266.1	89847	Affx-472328681	C	T	.	.	GATATACATGGCTGAATACTAACTACAAGACATGT[C/T]TGGTGAGATATACATGGCCTGAATACTCACTACAA
NC_036855.1	46813637	Affx-472328682	A	G	.	.	GTGTTAGCTGTAAATCGTAGGGGTAACACTCAAGG[A/G]GTGGGTTGGGTTATGCACTGAAATTATAAAGTGCG
NW_019957528.1	140051	Affx-472328684	A	C	.	.	GTGATGCTTCAGATCCCTGTCTTCTGTGGTATGCA[A/C]TTACTTCCCTCTCTGTTTGTACTTTATGCCTTCAC
NC_036862.1	11315439	Affx-472328685	A	G	.	.	GGATAAAGGAGTGTTTTTCTTTCCTGAATCTTGAT[A/G]TAAGAGGTTAGTCGGCTTCTGTTACTAGTTACTCG
NW_019944692.1	91075	Affx-472328686	A	G	.	.	TTTCCCAACTCTATTTCAGGCACAACTTAGTGTTT[A/G]CATTGGGATGGAAATGTAGCACATACCCCTGACAG
NC_036870.1	293859	Affx-472328688	C	T	.	.	TTCTTCATCTATACAAACAACACATACATGTGAAA[C/T]TTACAATTCAAGTGTAGGGGGAATTTACAGTTGTA
NC_036842.1	82052404	Affx-472328690	A	G	.	.	GAAGAAGTTTAACAAACCTCTAAACAAGCTTCAAT[A/G]CCCCTACAACACTCCTTCCGTGGCCTCCAACTGCT
NC_036873.1	6830810	Affx-472328691	A	C	.	.	TGGT[A/C]CTTTACTGCACCATCAAGACTCCACATTTTCCTTG
NC_036842.1	89235314	Affx-472328692	A	C	.	.	TCAAAAAAGATTGGTTCAATCTTGAGGTGATTGCA[A/C]CAAAATATAGTTGTGTTCCATGCATGAATATTAAA
NC_036855.1	32048825	Affx-472328693	C	T	.	.	ATGGAGCACGGAGGGTACTTCTCAAATGTGTACTC[C/T]GTTTGTACATATTTTGAAGCATGCATCGATACACG
NC_036859.1	16155913	Affx-472328694	G	T	.	.	CTTTTTTACATCTGTTCATGCAATATAAAAATAGA[G/T]ATTGTGTAGGATATTTACCATGAGGTTGGCTTATT
NC_036859.1	16155897	Affx-472328695	C	T	.	.	CATGCAATATAAAAATAGATATTGTGTAGGATATT[C/T]ACCATGAGGTTGGCTTATTATGCACTGATATGCAT
NC_036863.1	39366974	Affx-472328696	G	T	.	.	AGTTAGATTTGGGTATATAATTGTAGGTGAAAATT[G/T]AAAAAAAAGGGGCTAATCCTAAGAGGTTTTAACAA
NC_036848.1	16738975	Affx-472328697	C	T	.	.	CTAGCCATGCATTATGTAAAGACCTGCATTAAATG[C/T]CAATTCGTGTAGGGTTTGCGACAAGTTCGTCAAGG
NC_036844.1	9184981	Affx-472328698	A	G	.	.	AATGTCCTCACTTAGATAATGACGCCTCCTTGTAT[A/G]GAAGTAAACTACCAAGAGATCTGGCCCTAATTGGC
NC_036850.1	2432233	Affx-472328699	A	G	.	.	AGGAGAAATTGACTTCATCACTACTTGTATTTGTG[A/G]GAAGTATTAACATGTTGTCTGTTTGAACTAATGGC
NC_036858.1	63866638	Affx-472328700	G	T	.	.	TGTGAGCTAAATTCATCATGAAACTAACTGGAAAC[G/T]TTTAGACTTAGTCATGTAACAAAACCGTTATACAG
NW_019943741.1	126710	Affx-472328701	C	T	.	.	ATCTAATCGTGTCTCATTGTTTATTTGACAAGGCT[C/T]CCCTAGGGTGCCGTTACTTTGTTTATGCATAGATT
NW_019942996.1	457568	Affx-472328702	A	G	.	.	GTACTTGTCATTATATATGCATAAGATTAACATTA[A/G]CAAGGACATCTTCAGCCCGACAACAAAGGCTTGGT
NC_036874.1	337293	Affx-472328703	G	T	.	.	TATATTTGTATTGATGTGTATTTGAGGTCAGACTT[G/T]TGCATTCAGTAGTAATGGATTTGTATAGAGTAGTA
NC_036857.1	40307043	Affx-472328704	G	T	.	.	ATCACGAGTCGAGAGCAAATCCACTAGGCACTAAA[G/T]TGCATGCAACACATTATTGACAGTTTCAAGAGGGC
NW_019942909.1	230991	Affx-472328706	C	T	.	.	TTCATGGGTTTATTATGTGACAAAAAATAGCCATG[C/T]ATGCATCCAATCTATTTAGTAAGGCAATGTCCACA
NW_019943840.1	12116	Affx-472328707	C	T	.	.	CATTGAAGCGCACGTTCGATGAATGCTTCAAAATA[C/T]GTACAAAACAGGAAGTACGTATTCGAGAAGAGCCC
NW_019943048.1	182716	Affx-472328711	G	T	.	.	GCATTTTCCTTCAACACTTTACTTAAGTCCTGCAG[G/T]TATATGCATTATAATGCTTTATTACTTGTTATAAG
NC_036842.1	14594076	Affx-472328712	C	T	.	.	ATTGGTATGTACAGTAGAGGAGATGGTGAAAGCAC[C/T]GACTGTTCTGATAACATGCATCTAATTACCCCCTG
NC_036852.1	2822309	Affx-472328713	A	C	.	.	AGCTCACTGCATATGGATGAAGTTTCCTTAATGAA[A/C]ATCACTTGTATCCCTGCCTAGAGACACACGGGGAC
NW_019947030.1	31020	Affx-472328717	A	G	.	.	CTAGTTAAATAGAGGTTAAATATAATTTAAAAAAT[A/G]AAAGGAGCTCAGTTTCTACCTCGTTTTGTGAGCGG
NC_036875.1	30639501	Affx-472328718	A	C	.	.	TCCTGTTTTCCTCTTTCCAGGATGCCAGCTTAGCA[A/C]AGCAGGGGCGAATGCATAAAGGATTACTGCTGTTT
NW_019950453.1	7729	Affx-472328721	C	T	.	.	TTAATGGGTACAGTCCTTATTTTTATTAATTTGCA[C/T]GTCCACCACCCACTACTCCTTATCTAGTGGGATAT
NW_019950453.1	7695	Affx-472328722	G	T	.	.	TGCTATGCATTATGCACTCCGTATCATCAAAAAAT[G/T]AATGGGTACAGTCCTTATTTTTATTAATTTGCAAG
NC_036876.1	4208030	Affx-472328723	A	G	.	.	AGACAAGAGCGAGACACTTTACATTCAGAGCCCCA[A/G]GAAGCTGGGCTTAAATGTGTACTTGTCAGTCTGTG
NC_036848.1	16496682	Affx-472328724	A	G	.	.	TGTGTGTGTACGCTTTTCCCGCTGCATGCATGTGA[A/G]GAAGGGTTTTATAGGTTGTCTCGTAAAAGACACAG
NC_036860.1	77862100	Affx-472328725	A	G	.	.	TCCAGTATCTAAAATAAAGTGAAATGTTAATAATT[A/G]GTTGTTCAGTTTATATGCCAAAATTCTAAGGTTTT
NW_019942558.1	718908	Affx-472328727	A	G	.	.	GACCATGATTAAAGGAATAATTTACCCAAATAACA[A/G]AAATGCATATTGGTTCTGATTGTGTAGATGATTTG
NW_019945749.1	3784	Affx-472328728	A	G	.	.	CGTAATATTTTAATAGCTATTCTATCATACAGCCT[A/G]CAGCAGCAGCCAATGTGTTGTGTTCAATGCCTACA
NC_036874.1	15898119	Affx-472328729	C	T	.	.	AGATTGTACTATTGAATAAACTAAGACAGAAGTAT[C/T]GCATTGT
NW_019942806.1	53691	Affx-472328730	A	G	.	.	TTAGATTATGGTCATTCAAATTAACAGAACATGCA[A/G]GTTGAGGATGCAGCAATGTGCTGGACCCATATGCA
NC_036865.1	14164749	Affx-472328733	C	T	.	.	TGCAGACTTTCCATTTGTTGAGAGGATCTAAATTT[C/T]TCTCCGATTTGAATTGAACTCTAAATTATCGCTTA
NC_036848.1	45037466	Affx-472328734	G	T	.	.	CTACTTAAGAATAATGGATCAAGGTGTAATGATGA[G/T]AGTATGCATATAACTAAGTTGAGGAAGTATGGATT
NC_036856.1	21268352	Affx-472328735	A	G	.	.	CCATGTTTTAACATACAATAAATTCTCATCAAGAG[A/G]GATGCATAAAACATGCACACAACTACCTGTTTGCC
NC_036862.1	22379732	Affx-472328737	G	T	.	.	CATAAACACACTGGCCTGGTAAATTTGCATACATA[G/T]TGCATATGACCTCTCAGTTCATACTGCATGTTGAC
NC_036855.1	10406360	Affx-472328738	A	C	.	.	TAATGCATTCATTTCATTCTATTCTCAGTAATGCT[A/C]CATTCATTTCATTCTTACTCAGTAATGCCTCATTC
NC_036862.1	29848814	Affx-472328739	G	T	.	.	GATGTATGAACTGAAGCATATAATGGCTGAGAGCA[G/T]CAGGCGCAAATACGTTCTAAATCTTCCAAATGTGT
NC_036858.1	24699291	Affx-472328740	A	G	.	.	CTGCTAGCTCATTAGTGCATACTATTGCATGAGTG[A/G]CACTATTAGCATACATATTACGGTATAATTTCAGT
NC_036859.1	15270152	Affx-472328741	C	T	.	.	AAGGCATACATTGTCTAGCCTGAAATCTGAATACC[C/T]GAAAACAATAGTGAAACAGAACTATACTCAAGTTT
NC_036862.1	30720440	Affx-472328742	C	T	.	.	AAGTGAGAACGAGTGAGAGGGCATCTTTTGGAATT[C/T]ATTTCAGTCAATGCATTTGTGAGTATGTGTGTTTC
NC_036868.1	9398206	Affx-472328743	A	C	.	.	ATGTTAAAATGTGTAATCCTGCAGAAGTGTGCTGT[A/C]GAGAGTAAATGTCTGAGGAGAATGTCTCTGTTTAG
NW_019944085.1	49238	Affx-472328745	G	T	.	.	AATGCATTATCCTGCTCCCACTCAATCCAACGCAT[G/T]ATCCTGCTTCCGCTCAATACAACGCATTATCCTGC
NC_036858.1	29339469	Affx-472328747	C	T	.	.	AATAATGCCATTCATCAAGTGAGCCTTTAATCCTT[C/T]ACACTAG
NC_036851.1	19173252	Affx-472328749	C	T	.	.	TTATAGGGTGTGGCAAAAGTGCTCATGTTCAATGT[C/T]TCGGTGTTCAAATGCTAATGTAAAATTAAAGATCA
NW_019943132.1	84171	Affx-472328750	A	G	.	.	AGTTTGAGATGCATTGACATTCAACATTGCCTGAC[A/G]GAGGCCTTGAGCCCATCAGAAAACGCTGGGAAACG
NC_036839.1	4390389	Affx-472328751	A	G	.	.	CATGCTCCATGAGACTCTCCTTCAGAAGTGTTCCA[A/G]AGGTTGTCAAAAA
NC_036840.1	27610938	Affx-472328752	A	C	.	.	AAGTCACTTCACCTCAAAGTTTCAAGTGTGTGAAT[A/C]AACAGTTAATGGGAGTGTCGCTGAGACTCACTTTC
NC_036840.1	27610963	Affx-472328753	A	C	.	.	TAAATTAATCCTTCGTTGGATGGAAAAGTCACTTC[A/C]CCTCAAAGTTTCAAGTGTGTGAAT
NC_036866.1	17422568	Affx-472328754	A	G	.	.	ATTTTTTTAAACGTACTAGTTGCCCAAGTACCGGC[A/G]CACGAAAAGTAGAAGTTGCGTCACAGACTAGCTTT
NW_019944375.1	65379	Affx-472328755	C	T	.	.	ATTATACTCCATGTATGACACAACAATTAATTACA[C/T]GAACTAAAATGGGTAACGAAGAGAATGTGGCGTAG
NC_036860.1	45527055	Affx-472328756	A	C	.	.	AGAAAGTGGGTGTCATAACAACTGTTCTATAATTA[A/C]ATGCATGTTTGTGGGTGTGCTGTATTTCACCTAAG
NC_036840.1	27610878	Affx-472328757	C	T	.	.	GACTCACTTTCATATGTTGCTCCACTGTGTGGTTG[C/T]ACTGTGAATATGTAAGGTGAGCCACTGTCACAATT
NC_036855.1	62064698	Affx-472328758	A	G	.	.	GCTATCATTTCGATGGAGCCGAGTAGCCTAGCCCG[A/G]ATAAATGAGCAATGAATTGTCCCATTGCAAGTATA
NC_036859.1	14732372	Affx-472328760	A	G	.	.	AAACCACAAAAAGGGTGATTTGCACACAGACACAG[A/G]ACAAACTCTTCGAAATGTAACTAGCAGCATGTCAC
NC_036859.1	14732361	Affx-472328761	C	T	.	.	AGGGTGATTTGCACACAGACACAGAACAAACTCTT[C/T]GAAATGTAACTAGCAGCATGTCACCTGCATGTTTT
NC_036857.1	16314952	Affx-472328762	C	T	.	.	CTTAAGATTTCAATAGATTGGCCTCTAACTCCATT[C/T]CCAAGGCCGTGAAGTGATTAATGCCTGTTGCATTG
NC_036844.1	36554742	Affx-472328763	C	T	.	.	TTGTGAGATGCCAGTTTTTCAGAAAATCCACCATG[C/T]TGTTGTTAAAGATGAGAGGTTACTGTTGGTTACTT
NC_036872.1	3766618	Affx-472328764	G	T	.	.	TAATATAGCATTTGTATAATCCTCTCAAATACACT[G/T]TTTCTGATGCATGGACCTAGGATAGTGTTGCGTAA
NC_036859.1	37934104	Affx-472328766	C	T	.	.	TTGTCTATAGCCTATTAAAATAGCCAAATAAATAA[C/T]GACCATGACAGTCAATGGGAAAAATCATGGCACGC
NC_036860.1	2665090	Affx-472328767	G	T	.	.	GCATCCTATTTTTCTCTCTTCTTTGTTTTTCCTCA[G/T]ACTTCTGTTTGTTTAAATAAACAATTCCTTACACT
NW_019947417.1	21589	Affx-472328768	A	G	.	.	ATGCATTAGGAGGTGCTGAAAAAGGAAATACTGTG[A/G]CGGTATGGTTACACCCTAATTAACAGGGCACAAAG
NC_036866.1	25727560	Affx-472328769	A	C	.	.	CACAGTGTCTGAAGGATGGACAAACAGGTTCATGT[A/C]AAGCCCTACATTGAACACCTCACATTAGCTGCTAC
NC_036850.1	18252891	Affx-472328772	A	C	.	.	TACTAAATAAAGTGAATAATTTACAGGTAATTACT[A/C]ATTTGAACAAAAATTATTGTTCATTTCAATTTAGG
NC_036853.1	37690205	Affx-472328773	C	T	.	.	CTAAGTTTCTTTGAAGGAGGCTGAGCCAGTG[C/T]TATAGCAGCTGGTCACATGCAGGAACCCCATGCAA
NC_036871.1	36402340	Affx-472328775	C	T	.	.	AACCCACACCCTGGCAGTGCAGCCATGCTCTACCA[C/T]CTGAAATGGTTTGACAATAGGAAAATCTATGTAAA
NW_019957605.1	244532	Affx-472328776	C	T	.	.	TTTTTTACAACTTTTTTACAACCATTTTTTAAAAA[C/T]CTTTTTTTACAACACCCTTTTATAGCACAGATATC
NC_036843.1	20283100	Affx-472328778	A	G	.	.	ATGATGTACTGTTGCTCTTTTCCAGGAACAGAAAT[A/G]GTTGGTTTTCAGACCAATGGTCAACTCCCTTGATG
NC_036860.1	68101817	Affx-472328779	C	T	.	.	TTGATATCTATGATGGTCTCGTGTTGCTTC[C/T]TGTCTGGTTTCATCCCGAAGATGTCTTTGA
NW_019942958.1	207570	Affx-472328780	C	T	.	.	CTCTCTCCTCACCACATAATTACAATCGCATCTCA[C/T]GCCTTACACTTGTCAGTCCAATGCATTGATCAAAA
NC_036850.1	17629538	Affx-472328781	A	C	.	.	GTTATGCATGTTAGGCAATCAAGAGTTAGACAATA[A/C]ATAGCCTAGGCCTACATTTAAGTTGAAATATGATC
NW_019943234.1	19713	Affx-472328783	A	C	.	.	GGACTGGCTAATGCTTTAGAGACCCAGCAAGACCC[A/C]GGACTGGCTAATGCTTTAGAGACCCAGCAACACCC
NC_036867.1	32494358	Affx-472328784	A	G	.	.	ATTTATTCATTTTAAGACACATATTGATGCAATAA[A/G]TCAATGATGTCACCTGTCAATGATTCTAGAGGACG
NC_036858.1	54802793	Affx-472328785	A	C	.	.	GGAACATGTCTGTCTTAGATCTTTTTGTTTATAAC[A/C]ATTTAGGTCTATTGACATTTAAAGTGCCTCTACTC
NC_036857.1	5877710	Affx-472328787	A	C	.	.	TATAGCAGGCCATATACTGCACTACTTTAATGCAC[A/C]TATTGAATGTGTTTATAAAGCTGTTATGCATTTGG
NC_036873.1	171139	Affx-472328789	A	C	.	.	AAAGTAAAAGAATGAAGATATATTTTTAGGAAATC[A/C]GATGTGTATACATTCTTTACATTTGACAAATCTGA
NW_019947638.1	15572	Affx-472328790	C	T	.	.	ATTAGTCAGAATTATGACTATCCATCTACTCAAGC[C/T]TTACGAATAATAAGCTATTTTACATAAGTCTACAA
NC_036859.1	16154212	Affx-472328792	A	G	.	.	TCGGTACTTTGTGTGGTATTAAAAAATATTCTGCT[A/G]CGGTCTCTAGCCATGTCAAAGGAAGTAGAAATGCA
NW_019944963.1	39783	Affx-472328793	A	G	.	.	TAAACTATATGAATAACCAGCTACCACTGGAGGGA[A/G]GCATGCACCTTCCTTAACAATATTCACAAGATGGG
NC_036855.1	6085725	Affx-472328794	A	G	.	.	GGCCACGTACACCAATGGTGGGTTTGGCTTTCGAC[A/G]GAACAATGCATATGCATTAATAATTATTAGAACAA
NC_036848.1	13794632	Affx-472328795	A	G	.	.	AATGTACTCATTACGTGTTATGCATGAGGTTATTC[A/G]TTTTAACAGTGAGATTTATCACTTAAATTATGCAA
NC_036854.1	1892562	Affx-472328796	C	T	.	.	TTAAATATTTAGATGGAGTTAAATGCATTGGTCTC[C/T]CTCCCTGAGCAAGGCAGTTAACCCACTGTAACCCT
NC_036842.1	18529420	Affx-472328797	A	C	.	.	AAGAGAACCCTGGAGCAAACTGTAGGCAAGAATGG[A/C]GGACTGACAGTGCATGCATTCCACTCACTCGCCTT
NC_036875.1	3283053	Affx-472328798	A	G	.	.	ATCTACGATAATTCACTTCCCTTCATTAATTTCCG[A/G]AAGTTTACTCAAAATTTGAGTGAACCATTCCTTCA
NC_036863.1	6464172	Affx-472328800	A	G	.	.	TGATGGAGGGGTGTCGTTGGGCTGGGAACAGCTCA[A/G]AAATAAGCCATCTGTCTAGGTAGAGACGGTTTGGA
NC_036867.1	21507919	Affx-472328801	A	G	.	.	TACCCAGGGTCCAGTACGCACACAAAACACACTAC[A/G]GTACCTACTTCGTATATGCAGCATGCATCCGTGCT
NC_036869.1	21421921	Affx-472328802	A	G	.	.	CATGCTTGCACACGTGTGTCAATACCAGTCTCCCT[A/G]CCTACTACTACACTGAACAGAAATGTAAAAACAAC
NC_036844.1	10654695	Affx-472328804	A	G	.	.	ACATCATGAGATGACATGTCTCCTGAGGCTGTACA[A/G]CAGTGAGGCCTTTTCCTTTACAAATAATATTAATT
NW_019942644.1	88474	Affx-472328805	A	C	.	.	ATTATGCATTATGTTCTTGTAAACCTGTAAGTTAA[A/C]TCATGCGTGCGACAAAAAAGCATATATAGTGCACT
NC_036872.1	25027464	Affx-472328806	C	T	.	.	ACGTTGTTTAGATTATAACCTGCAACCAGGTTAGC[C/T]CCCTGTTGTCCTGAGATGATAACAGTCTGTAATCT
NC_036852.1	3569486	Affx-472328807	C	T	.	.	TCTGACATGTCTGACAAATGTCTGTCTGACATGAA[C/T]TTCTCACAGTCATGCGAAACCGATATAATGGAGAG
NW_019942734.1	134053	Affx-472328810	G	T	.	.	CTACACATTAACATATCCAGCCACAGCGGAGGTTT[G/T]ACAAAATACTTTCTTAGTGTCAAAGTACCGGAGCA
NC_036866.1	18624263	Affx-472328811	A	C	.	.	TAGTGAATATGAGAATGAGCTGACCATATTCATAC[A/C]GCCTGGTCCAGTCTAATGTCAAGTGGACAGCCTGT
NC_036844.1	25903426	Affx-472328813	A	C	.	.	AACAAATATTCAGAGTTAAATGCTTCAGACCATTT[A/C]ACTAAAATGTTGACACACTCGACGACTAACATCAA
NC_036862.1	19361563	Affx-472328814	A	G	.	.	ATCTGACCAATCAGAATAGAGCAAGGTAGGTGCTT[A/G]GTAGATAATCAATTACTATTACAATTCCAAACAGC
NC_036852.1	13243566	Affx-472328815	C	T	.	.	CAAGAAGAGAAACCCTGTGATCTTGCATGCATTCA[C/T]GATACAGATTGACCTGCAATCTAATTAAAGTGTCT
NC_036852.1	13243544	Affx-472328816	G	T	.	.	TTGCATGCATTCACGATACAGATTGACCTGCAATC[G/T]AATTAAAGTGTCTATAAATAGACAATGACGGAGAG
NW_019943027.1	330225	Affx-472328817	C	T	.	.	GTGTTCTTGATACTGTGTAACATCGGTATTTAGGC[C/T]TAGGTTAAAACAAGTTCTATGCATAGATAATCCAT
NC_036860.1	11145927	Affx-472328818	G	T	.	.	CGAGGTGTTGCTTTATCAGTTAAAAAAAAAACAGG[G/T]TTGCTGTTTATGTGAACAATATGAGATGGAAGGAA
NC_036876.1	1067032	Affx-472328820	C	T	.	.	TAAACTGCATTCGAATGTTGACTGCTTAAAGAAAA[C/T]GGTATCAAGCGAAGTGCTTTATGCATGCTCAGTTC
NC_036848.1	35177913	Affx-472328821	A	G	.	.	AAACGTGTGCACATGCATGCCTGCGTGTGCGTTCC[A/G]TATCTGTTTGTGCCAGCGTGAGCATGAGTGTGTGA
NC_036848.1	35177870	Affx-472328822	A	G	.	.	TTGTGCCAGCGTGAGCATGAGTGTGTGAGAGGTGA[A/G]CAAGTGGCGGCCAGTAATAGAAGACAAGGTCTCAT
NC_036844.1	6307362	Affx-472328824	C	T	.	.	TCACACTCTTTTTCTAGCACGTTCAACCAATATCG[C/T]TGTTTGTTTTACTGAAATGACTTTTCCGTGATGGT
NW_019957611.1	57591	Affx-472328825	A	G	.	.	CATTAGTCAGGCAGGATGTGATGTATGATACAGTA[A/G]TTAATCAGGCAGGATGTGATGTATGATACAGTAGT
NC_036845.1	24938762	Affx-472328826	A	G	.	.	TGCATTTCGATTCTTACATAGATTGTAATGGACAC[A/G]TATTATGTGTGTAGAATCCTTTTTTGAAGGTTTTA
NC_036842.1	89562662	Affx-472328827	A	G	.	.	TCCACCAAACTGTACAGCGGGCACTATGCATTCGA[A/G]CAGGTAGCGTTCTCCTGGCACCCGCCCAACCCAGA
NC_036849.1	14494378	Affx-472328828	G	T	.	.	CTTCAGTGTGTTAGGTTGAGACTAGAGATGCAGAA[G/T]GGGATGCATAGCATTGATTTTATATTTAAATAGCA
NC_036842.1	39913240	Affx-472328829	C	T	.	.	TAACTCATATTTTTTTTTACTCCAAAAATACCTCT[C/T]ATCTGTTGTGACAATTGATGCTGCCTCTCCTTCCG
NC_036853.1	2676257	Affx-472328830	C	T	.	.	TGGTAATAATGCATTTAGGAGAGTAGGATACACTA[C/T]TGTATTCCCCTAGTGAGAAACAAGTTTGGCCAAAT
NW_019947638.1	15564	Affx-472328831	C	T	.	.	GTGATATTATTAGTCAGAATTATGACTATCCATCT[C/T]CTCAAGCATTACGAATAATAAGCTATTTTACATAA
NC_036841.1	15520866	Affx-472328832	A	C	.	.	TAAATGTCCCCAGGTCATAACTGCAACACTTCACT[A/C]GTGAGGCTTTGCTGAGTCAAGAAGCGAAGTGTCTT
NC_036867.1	34900787	Affx-472328833	C	T	.	.	CCATTTGGGACGTACACTTGGAGGTGACAACATCC[C/T]ATAGCATTCACTAACCTAACTTT
NC_036875.1	30914558	Affx-472328836	G	T	.	.	AACTGCACCACTTGGAAGTCACAGGCTAAATTAGG[G/T]TACATGCATACATAAGGCTAAATACAGTGTACAGT
NC_036851.1	23297690	Affx-472328837	A	C	.	.	AATCAATTTGTACGGTAAGGGTTGGGATTATAGTT[A/C]ATTGTTTAGCTAGCTAACTAGCTACATGCCAAAAC
NC_036845.1	21588232	Affx-472328838	G	T	.	.	AAAAATGATTGTGCATGCAATTACATTATGGAAAT[G/T]ATATATACATAATTCAGGGAGGCAAAACTGCATTG
NC_036848.1	33302799	Affx-472328841	C	T	.	.	GCAATTAAACAATGTGTCTACTGTAGTCATTACCG[C/T]ATGTGTTTTACATACAGATCCAAACAGCTTTTAGT
NC_036853.1	37766877	Affx-472328843	A	G	.	.	GGTAGAAGAGGCAGGTGTAGAGAGTAGTAAGGATT[A/G]CTCAGTCCACTCACACTACAGGAGTCGACTACTGT
NC_036859.1	1395107	Affx-472328845	A	G	.	.	ATCACTTAACAAAGGCACTCCTGTAGGCTACCCGC[A/G]CACATTCGTTCATTCACAAAGTAATTTCAGCATCC
NC_036844.1	23419192	Affx-472328846	A	C	.	.	GGTTTGTGACCAATTTACTGGATCTGAAGACTAAG[A/C]CCCCATAACATGCATTATACACCTTATACAACATG
NC_036839.1	33049551	Affx-472328847	C	T	.	.	TTCACAATGCATGGTTAAAAATCCCTCAAACTATC[C/T]ATCTTTCATTAATATGACATGTAACACAAACAGTG
NC_036854.1	41278447	Affx-472328848	G	T	.	.	GAAAATGCATGCTAAAAATGTATTAGAAGAGTAGA[G/T]AGAGAAGCGGGAAGGGATAGGGAGAGGAAGAGAGA
NC_036854.1	49781870	Affx-472328849	A	C	.	.	AGCCC[A/C]GATAGGCCTATAACATGATAATAAACGTGCATTTG
NC_036855.1	57687449	Affx-472328850	A	G	.	.	TGTACAGACTGTGACCTCTAATCAGTGTAATCCTT[A/G]GCTAGCTCTCTCCTCTGTTGATACACTGCATGCAT
NC_036872.1	23292608	Affx-472328851	C	T	.	.	TATTTTCCACAACTAGTCAAATTAATTCCACAGAT[C/T]GGACTTCGCCTTTACCTCATGAGCAACCAGTAGAC
NW_019943578.1	70252	Affx-472328852	C	T	.	.	TAGGTAAAGTTAGCGGTCGATGTTCCTTCCTTGGT[C/T]ATACGTGGGCTCTATCCCAAAATGGCACACCCTAT
NC_036875.1	15052840	Affx-472328855	A	G	.	.	TGACAGATTCCCTGAGGCTCAAATGTTGATCAATA[A/G]GGCTTTTTTTCATTTCAAGTGCATTGTCCAATAAA
NW_019943519.1	65030	Affx-472328856	G	T	.	.	TACTAGAATTTTACCTTCAGCTTGTTAACAGCTCT[G/T]ACAAAAACAAGTGATGAGGAAGTCTTACTCTCTTC
NW_019943492.1	89277	Affx-472328857	A	G	.	.	TAACGCTTGTGTCAGGAAGCAATTTATGAAAATCA[A/G]CTGAGTTTAAGTCGACTACAAAACCCACAATGCAT
NC_036855.1	34377547	Affx-472328858	A	G	.	.	ATAAAATGAAGGACCATGGCTAGCCTGCTGGCCAC[A/G]TCATGTGTACTGTATCTTATTCTATTGTGTAGTAT
NC_036858.1	2758368	Affx-472328859	A	G	.	.	GGATTACTGGGAGGTTACTCCAGGACTCTGCCATC[A/G]CATTGTTTTGGTTGCAAAATCAACAATTTCCTGCA
NW_019945077.1	45181	Affx-472328860	A	G	.	.	TGCCAATTATTTTAATGATTCACTTCATTGGTAAA[A/G]TGGGCAAACAAACAATGAGCCATCGTACTTATGCA
NC_036862.1	13499556	Affx-472328863	A	C	.	.	CTTCCTTTCCTCCCTATACTGTTTTTGCAACATGC[A/C]TCCCTGTTTAGTTTCTCCATCTTTTTCTGAATGCA
NC_036849.1	20456489	Affx-472328864	A	G	.	.	CTATAAGATATTGTTATCTGGACATTCATAAGTTT[A/G]GTAGATTTTGAGAGGTCGGTATAAGTGCAGATGCA
NC_036872.1	17157167	Affx-472328865	A	C	.	.	TCCCTTATTAACCATCAGTTATTGTCATTACTATG[A/C]AACAGGGTTGGTTATAGTTCCATTTGCCAATGCAT
NC_036845.1	23534822	Affx-472328871	A	G	.	.	AATTCTTCATATTCAAGATGGTTTGGGGAAAGGCT[A/G]AGCTTTTTATATCCATGACAATTCTCCACAGACCA
NC_036859.1	27456093	Affx-472328872	G	T	.	.	TCACGCATGAAAACTGCGCCACCTTGGCTGTGAGG[G/T]CGTTGCATTTCAGCAGCTCTTGGTCCGACTTTACG
NC_036858.1	1591245	Affx-472328873	C	T	.	.	ACATTATAAATGGGTCATACATGCTCATGATGAGT[C/T]TTATAATGCGTTATAGCAGTATTATAATGCATTAT
NW_019942990.1	37874	Affx-472328875	A	G	.	.	ATGTTTTTAAGACATGTGGGAACGCGCCTTGTAAG[A/G]CTAGAGAAAATGGGAGCTTACTGACTTCATTATCT
NW_019942990.1	37838	Affx-472328876	G	T	.	.	AGACAGCGAGTCTAGCTGTCTAATACTCAAATGCC[G/T]ATGTTTTTAAGACATGTGGGAACGCGCCTTGTAAG
NC_036848.1	15979112	Affx-472328877	G	T	.	.	ATATGCATTCTCATTTCGACGCCAAACCCACCACT[G/T]GTGTGCGTGGCCAAATATCTTTATTTTCATGTCAT
NW_019956848.1	229	Affx-472328878	A	C	.	.	TGTGTTTTATTTATTTTTCGTTCCATCATCTTTGA[A/C]ATGCATGAGAAAGGCCATTATATGACTTAGGAGTC
NC_036873.1	435135	Affx-472328879	A	G	.	.	TTTATAGTCCTGGTCTTTGTCTGATACAATTGAAA[A/G]GTATTGTATTAAGGGCTACTGTAGTTGCATGCATG
NC_036857.1	16290877	Affx-472328880	A	C	.	.	GTGTTTGATCCCATATTACTAGCACACAATGATTA[A/C]ATCAAGCTTGTGACTTTCCAAATTTGTTGAATGCA
NC_036857.1	16290841	Affx-472328881	A	G	.	.	TTCACTTAAAGTGTATTCAATTTAGTCAACAGTTT[A/G]GTGTTTGATCCCATATTACTAGCACACAATGATTA
NC_036854.1	14240331	Affx-472328882	A	G	.	.	AGCACATCAATGATCTGCTTCTTTTGGCAGAGTAA[A/G]CCATTGCTTTGCTTTCACGTCTCAAATTATTCCGG
NC_036855.1	23907645	Affx-472328884	G	T	.	.	TACCTCAATCAAACACTCTTGTCACATAAACCTCT[G/T]CACTGCCATCTGCTGTCAATGCTCAATACTGTAAA
NW_019944444.1	41168	Affx-472328885	A	G	.	.	ACTGGTAATTCATTACCACCTTACCACTTGGCTAT[A/G]AATGCAGAATCAGGTTGCTTTCCCCTGCTCAGATT
NW_019942971.1	52499	Affx-472328886	G	T	.	.	TAATATTGCACACACATACAGAGATGCCTCAAAGC[G/T]TTTGGAATCCGCTTCTATAGTGCTTACATTCATTA
NC_036875.1	1057104	Affx-472328888	A	G	.	.	GTCAGAATTTGGGCCATAATGGTTACTTATAGCAA[A/G]TATTGAGAAACTGTAAGTTGTTTAGAAGCGACGAA
NC_036842.1	18422369	Affx-472328890	C	T	.	.	TTAAATTTGAATGATCTTCTGTGTAGAGAAGAACA[C/T]TATCATTGATGAGGTTCTTTTCCCTCCAGTCTGAT
NC_036838.1	52922934	Affx-472328891	A	G	.	.	CTTTTTACCACATCTTCAACTTAGTCTGACTTGCC[A/G]GTCTTAAAAATAACTCATTTACATTTGCCATGCAA
NC_036845.1	19801610	Affx-472328892	A	G	.	.	ATACGTTGTATTATCCTTCATCTTTTTTTATATGT[A/G]GGCCATGTGTATTTTATTTTTATGTACGTACCAGT
NC_036855.1	29710069	Affx-472328893	A	C	.	.	TTATTGACATGCATTTCAGTAGGAAGCTTCCAATT[A/C]TAATAATCCCAAATTCAAAGTCATGCTGGGTTGGT
NC_036847.1	10662422	Affx-472328895	G	T	.	.	CCCTTAATGCATTAGTGATATTTAAAAGAGCGTTG[G/T]GGTATAAAAAAAAACAGACTGGAAATGGAACTCCA
NC_036855.1	33222663	Affx-472328896	G	T	.	.	GCTCCGTTCCTGACTCCATTTACTGTTATTGGACA[G/T]GGTCAGCATAGTCCTTGCTGCTTTTCCTAGCTGAC
NC_036857.1	37845250	Affx-472328898	A	G	.	.	CCGGATTTAACATACCCTTCTTTAGTATTTTACAG[A/G]TAGAAAGATGAATATGTGATATGCAAATATGCATA
NC_036870.1	14645998	Affx-472328899	G	T	.	.	ACCCCGAGATAGGTATGTAGAACCCATACCGAAAA[G/T]ATTTGTACTGGATTGCAAAGTGCAAACTATGTAAG
NC_036870.1	14646008	Affx-472328900	G	T	.	.	AGGTATGTAGAACCCATACCGAAAAGATTTGTACT[G/T]GATTGCAAAGTGCAAACTATGTAAGTGCATTGCAG
NC_036869.1	349149	Affx-472328901	A	C	.	.	ACATTAAAATTTTATGCAGAAAAGCACCTCGGCAT[A/C]ATTACTAGCAATGCATCATGAAAACGTGTTTCCTC
NC_036869.1	349140	Affx-472328902	A	C	.	.	TTTTATGCAGAAAAGCACCTCGGCATCATTACTAG[A/C]AATGCATCATGAAAACGTGTTTCCTCCATGGACAC
NC_036869.1	349197	Affx-472328903	G	T	.	.	GTACTGCGGCATAATGCATGAGATTAAATTCAATA[G/T]CGTACTTTTTCCACATTAAAATTTTATGCAGAAAA
NC_036869.1	349188	Affx-472328904	G	T	.	.	CATAATGCATGAGATTAAATTCAATATCGTACTTT[G/T]TCCACATTAAAATTTTATGCAGAAAAGCACCTCGG
NC_036859.1	16467150	Affx-472328905	C	T	.	.	ACCCCTCTCAAAGTGATGCATGGTCTGCTAGTCCC[C/T]ACTGATGCTCTCTGCAACAGGTCTCATTGGGCATA
NC_036860.1	32348780	Affx-472328906	A	C	.	.	GCCTACAACCATGCATGTTGAATTATTTCAATAGC[A/C]TATTAAACTGTTACAAATTTAGTCTATAGCCTATT
NW_019943177.1	219707	Affx-472328907	C	T	.	.	GCATAACGTATTCGTGTATCCTTGGTCGCGTGTGT[C/T]CACAAATGACACCGTGGCGTCGCCTGTTCCCTACG
NC_036865.1	22196502	Affx-472328908	C	T	.	.	GTATTTTAAGTATCAGTTAACAATATCATATGTCA[C/T]AGCAATTGTCAGTCGAGGACACATTAGTTGACGTT
NC_036853.1	13425864	Affx-472328909	G	T	.	.	GGGTTTTTACTAGCTTCTGCAATCTGCATAGAAAT[G/T]AGCAGTAAAAGGGTCTAGAGTATTCATGCATAATG
NC_036875.1	18463940	Affx-472328910	C	T	.	.	GCACCTTGCATGGATCATGAAAAGACAATGGAATG[C/T]GCATTGTTTATGCATGAATTGAGGAACATTTGGAA
NC_036871.1	22885103	Affx-472328911	A	C	.	.	GCATGACCTGTGATTGAATCCTTCCAATAGTTGAA[A/C]ACTGACTAGTACTTATAGTGGATCAAATCTTAACA
NW_019946444.1	61486	Affx-472328913	A	C	.	.	TCAGGGGGCTAGCCATGGTCCCCAGTCTGCCTCCC[A/C]TCCCTCAGTCATTTCACAGACTGAACAGTGCCATC
NC_036839.1	31582666	Affx-472328914	C	T	.	.	TTTGACCAGGGCCTTAAATGCTTTTGCATTTGCGT[C/T]CTATTAATATTCATGCATGAATTAACTTAAACTCA
NC_036838.1	57025387	Affx-472328915	A	G	.	.	CATTATGACGACCAACACCTTTTTAAGGGTACATC[A/G]TCATCGTCGCGATCCAATTAAAATGCAGCACCATA
NC_036859.1	32523929	Affx-472328916	G	T	.	.	ACTCTAAATATGGGGTTTTCTCTTAAAGGTGCACT[G/T]TGCATAAAAAGCTCTGCCATTTCCTGGTTGCTAAA
NC_036860.1	2493672	Affx-472328917	A	G	.	.	TTGCACCCCTATACAATGATATTTATCTAAAAGAC[A/G]ATGCGAATTGTTTTCAATGTTGAATGAGGTTTTTA
NC_036859.1	15270252	Affx-472328918	A	C	.	.	GGAATTGATGCATAGATGACTAGAGAGGAGAAAGA[A/C]AGACAAATAGATACAAGGTGGAGAAACATACATGA
NC_036841.1	22220331	Affx-472328919	G	T	.	.	TGACATCATGTAGAATGTCTGGCAAAGCAGTTTTT[G/T]AGCTAATTTGTTTGCCATCTAAATGCATATATAAC
NW_019942861.1	278909	Affx-472328920	A	G	.	.	AAGTCACCAGATCAGATGTGAAGGTAATATGCTTT[A/G]GGACTGGCTGTGTGTCTCTAGTCCAGCAGGCCCCT
NC_036839.1	19087835	Affx-472328921	C	T	.	.	TATGTAACATGCATATGGCTTGCAAAATGTGACAT[C/T]GGGAACAAGCAGCTTACACCAGAGGCACAGAAGCC
NC_036853.1	26178415	Affx-472328922	C	T	.	.	TGGGTGTGTGTCAGGGTTCCGTTAGGAAAATGTGG[C/T]GCCTTTTAAATTTACTGGACATTTGAGAAATGTAC
NW_019942562.1	243745	Affx-472328924	C	T	.	.	TGATGTTTATATATGCATATGGTGAAAAGTGGAGA[C/T]CTAAGGCAGGGATTCAATCCGACTGTATGTTGTGA
NW_019943716.1	185764	Affx-472328925	G	T	.	.	GCAAATCAGTTTGGAATGTATTGAGTAAATGGAAG[G/T]CAATCACATGTTTGCAGGAGGGTGGAGAGATGAGG
NC_036858.1	47770658	Affx-472328926	C	T	.	.	TAGTTCCAACATGCATATGGTTCATTTCCTTGTTT[C/T]CTTTCATTGTCTCATTTTCTCCACTTATCCACTCA
NC_036844.1	13342263	Affx-472328927	A	G	.	.	GACAGTTCACTGGATTTATCTATGCATATGTAATG[A/G]TTGTGATTGTCCGTACTGTTTGAAAGCAATGCACC
NC_036863.1	12693381	Affx-472328928	A	C	.	.	AGGTGAACTGCTGCATCCTCACCTTTGTCCTAATA[A/C]TTTCTCCAGAATTTCCAAACTTTTTCCTTTCAATT
NC_036864.1	3727268	Affx-472328930	G	T	.	.	GAGTCAAGTGGTACGCATTTGTCATGCTGGGCACA[G/T]ATGCATTGTAGCTCCTACTCTGTGCGGCAGTGTGA
NC_036866.1	32368582	Affx-472328932	A	G	.	.	TTTGCAAGTGTGTTCATGCTTTGCAAGGTATGCAT[A/G]TGTGTGTGTGTGCATATTAAATCACAACCTGATAT
NC_036858.1	12464807	Affx-472328933	C	T	.	.	AATGTTGAAATGAATACACAAGTCAAAACAACAGT[C/T]GATAAAACACATATGCATTATGATTTAG
NC_036867.1	22017520	Affx-472328934	G	T	.	.	TATGTTACCGAAGATGGTGGATCACCTTTAAAATT[G/T]AAAATAGAGTGTATGCATAATTTCCAATCCCCATA
NW_019942825.1	118581	Affx-472328935	G	T	.	.	TATTGTTTAACATCCTCAACCATATGGATTCAACA[G/T]ATGCATGTCCTACCTTCGGTCTGTTTTTTGGTTTC
NW_019942555.1	168162	Affx-472328936	C	T	.	.	TGTTTGACACAAATGGTGACATTATCACCGCTTGT[C/T]TATTACACAAAGGTCTGTTTGAAAACAATGCCTAG
NC_036842.1	16287712	Affx-472328937	A	G	.	.	CACTTGTGGTACTTGGCCTATATGCATAGGGCTAA[A/G]TTGAAATGTTTCTTACAGAAGAAATATGAAAACAT
NW_019943970.1	82572	Affx-472328938	C	T	.	.	TTAATATGCATTCCCATTCGAATAGCATATTATGG[C/T]CAGGTTAATATGCTTTCCCATTCGAATAGCATATT
NC_036843.1	16277924	Affx-472328939	A	C	.	.	TCTCTGTGTAATTACCCTTACCCAGCCCCACAACC[A/C]TAGACAGCCACATTAATATGCATGGAGCCCAAAAT
NC_036848.1	13154214	Affx-472328942	A	C	.	.	ACGTGTGCCAAACAGATGGTGCTACATTACAATAT[A/C]ATTTTTCTGACAGTTTGGAACAATGTAAACACTAC
NC_036860.1	73384498	Affx-472328943	C	T	.	.	ATGTAGCGTATGCATATTACTATGATGCAATTAGC[C/T]CATTACTTGATTGCATATTCTATAGAGCACATACT
NC_036875.1	14643151	Affx-472328944	A	C	.	.	TAATTTGGTGTCTGGGGGTATTAAAAAAATACATT[A/C]ATTCAAGTCAATGTGTGGGCATAGGCAGACATTGC
NC_036839.1	42780628	Affx-472328946	C	T	.	.	TTAACACCCTTATGCATATTAGAGGTTAGAGCCCC[C/T]GCAAAAAAACGGAATTAAAATAATGATTGTGGCAT
NC_036838.1	27989061	Affx-472328947	A	G	.	.	ACCTTTAAAAATGACTACTGCGTATGCATATTAGC[A/G]AATACATATGGCATAACCTACACATATAGCATACC
NC_036864.1	3308419	Affx-472328948	A	G	.	.	TTCACTGCAGTATTAAGCCTAACATTGAGCTAATG[A/G]ATTATGGGCTAATATGCATAAGCTTCTAATTTAGG
NC_036860.1	45497908	Affx-472328949	C	T	.	.	ATCGAATGGCGCTTGATCCAGACAGATAAATTCAG[C/T]TACTGCTCTGTTCAATTATTGGGCATCTATTGAGC
NW_019943616.1	21037	Affx-472328950	G	T	.	.	TGTTGAGACTCTGTGTGAATCGAAGAGCCTGCCGT[G/T]CTGCCCTGTTCTGAGCCAATTGCAATTTTCCTAAC
NW_019944444.1	153565	Affx-472328952	A	G	.	.	CGTGTTGAATGAATGCATATTATTAGAAACACTGT[A/G]GCACTACTTCTGTTTTTAACATATTCACAGTACCT
NC_036842.1	65296010	Affx-472328953	A	C	.	.	AGAGTAGAAAAGGAATGGCAACAGGGGGAAAAAGT[A/C]CCTGCCATGAAAATCAAAACATACCTTTTGACTTG
NC_036845.1	110119	Affx-472328955	A	C	.	.	CCTTTCCAATGCTCCCAGTGTGGAAAGGGTTTTAC[A/C]TTGTTAGGGAACCTGAATATGCATGACAGAACACA
NC_036860.1	544202	Affx-472328956	C	T	.	.	TGGAGAGCAAAACCAGGTGGCATTTGTTATAAAAT[C/T]CATGGTAAACTCATGTCAACCTTTAGTAATAGAAT
NW_019943208.1	187239	Affx-472328957	G	T	.	.	ATGCACCGCCTGTATTCAATGGAGAGAGATGCTAA[G/T]CTATTAGCATGAATATGCACCGCCTGTATTCTATG
NC_036863.1	7864342	Affx-472328958	A	G	.	.	AAAAGTAATTTAAGAAGCTTTAAATGCATATTCCC[A/G]TTAAACTGACTTGAGATCAAATGATTGGGATGCAG
NW_019957717.1	578	Affx-472328960	C	T	.	.	GTACATCTGTTTGGACAGATCAACCATCAGTAAGT[C/T]CTTTGTGACCCAGTTTGCAGCAAAATACATTGGCA
NC_036838.1	24710685	Affx-472328962	C	T	.	.	TCTGGGCCTGAGAAATACTCCATTTACCTTGGGAA[C/T]GTTATTTTTCCAAACATAAAATAGTGCCCCCTAGC
NW_019946714.1	5250	Affx-472328963	A	C	.	.	TTGCATATTCTAGCATCTATTGAGAGGAGAGGCAC[A/C]TCACAAAGTGAATGTTGACAGGAAACGTAGTCTGT
NC_036871.1	12358445	Affx-472328964	C	T	.	.	AAATTCTGTTGTACAGTCTGAGGCCAGTCTATTCC[C/T]CAGAATATGCATGGCTACATCACAACCAGTTGAAA
NW_019949422.1	6993	Affx-472328965	G	T	.	.	CATATTCTGAGGGAGCATTATGATGG[G/T]GTAATTGCCTTATGCATTCAGAATAGCTCAACTTA
NW_019946317.1	28490	Affx-472328966	A	C	.	.	GAGCCGAGCATCGTACCTCATTAAGAACACAGACA[A/C]CATATGTCCCTCTCACTTTGAGACATTTCTCATAC
NC_036855.1	59796708	Affx-472328968	C	T	.	.	ACACCAGAAAAAAGCCTCCTGCTACAACATGAATG[C/T]GTGTATTTGTATGCCTTCAAAATAATATGCATACA
NC_036857.1	16323775	Affx-472328969	C	T	.	.	TCACACATAGAAACACTTTCATCTGTCCTGATTGC[C/T]TAGTCACTTTTACCCCTACCTACATGTACATATTA
NC_036852.1	4126361	Affx-472328971	A	G	.	.	ACATGGTGCACTCACTTAGAAGTCGTGTTGTTTTC[A/G]AAAGGTTATGCATGTTCATAAGTAAACCCTCTTCG
NC_036850.1	3016481	Affx-472328972	A	G	.	.	CCAAACTCGGGTGGTGATTTTAATCGAGGATGCAT[A/G]TTGGAGTAGGCCTAAATGGGTTCACGGTCGGTCAA
NW_019957703.1	7502	Affx-472328973	A	G	.	.	TCTAGTAAATTAGGGTGAATCTCCCGTTTTTTCCC[A/G]GAACCATTTCAGGTGTCCCAACTTTTCAGGCTACA
NC_036853.1	35141765	Affx-472328974	A	G	.	.	GAAGTTGCATGCATATTGTCGGCCAGTCGGCCTAC[A/G]AGTATTTTTGCAATAGAAATATAATCGCTAAGATT
NC_036863.1	34770438	Affx-472328975	A	G	.	.	AAACCTTGGTGTCATTCTTGTCCAATGGAGCAATC[A/G]CCTCTGAAATCTATATATCTGCTGATTTCTCCACC
NC_036855.1	47155223	Affx-472328976	A	G	.	.	CCATTCAGAGTCACAGCTGGGAAAAGTTAGTTGAC[A/G]ATAGTGGTGGCAGATAGAGAAAGTAGCTGCTGAGA
NC_036842.1	50504062	Affx-472328977	C	T	.	.	ATTGTAAGAATTGCACAGATGCATATTTAATGCGA[C/T]CACGTTTTCCAAAGAATTCTGTTAAATATCTACTC
NW_019957535.1	1373411	Affx-472328978	G	T	.	.	TATAACTTCAAACATTGTCTGGCAATATGACAAAG[G/T]GAAAAGGCACCAATAAAGGGGGCGCTAGACAAGAT
NC_036868.1	11867502	Affx-472328979	C	T	.	.	CGTGTTGCCGGGGGTAAACATGCATATTTATGAAA[C/T]GTGGCTGTGCTTGACCTTCTTTAAGGGGAATTCAT
NC_036867.1	18774767	Affx-472328981	A	G	.	.	AAGGATGGAGATGCATATTCAGTATTAAAAGATCA[A/G]TCAGAGGGTCGTGAAATATGCATTTTGTCATCTAC
NW_019942781.1	158003	Affx-472328982	C	T	.	.	ATACCCAAATATGCATATTTCTACTTGTGTACCTA[C/T]TTAGGATACATCA
NW_019943828.1	3187	Affx-472328983	G	T	.	.	CTATTTTTAAGAAAGCAAAGATGCAAAAATTAAAT[G/T]AATCTTCGTTAACGGCAAATAATTGCATCTTGTTA
NC_036858.1	47276080	Affx-472328984	G	T	.	.	CTGCAATCTAGAGCCATAATCATTAAGCCTAATTC[G/T]ATGTAAAAAGAAATATGCATATTTTCTGCATAGAT
NC_036865.1	16762776	Affx-472328985	C	T	.	.	CCCATGAACTTAATTGTCAAGTTGCTTTTATCAAC[C/T]TGTCAAAGGATTGACAATTAAAACAGCCTCCTTTA
NC_036859.1	1073250	Affx-472328986	A	G	.	.	GCTTTTGGGCTGTTCAGACTACAGGAAAAAGAACC[A/G]ACTCAAATATGCATAAAAATGTGATTTTAGTGACT
NC_036840.1	10605900	Affx-472328987	G	T	.	.	TAAGACATGCATATTTGATGTTAACTAAGAGGATG[G/T]GGATTCAGAATGCTTTTAAGATGTGTTGATTTTTC
NC_036862.1	23699812	Affx-472328988	G	T	.	.	AGTAAAAGTAATGCATATTTGCAGGTGTTGCTGCT[G/T]TGGCCATTGAGAACAGCGAGGGAGGGAAGT
NC_036875.1	1796105	Affx-472328989	C	T	.	.	TTTGTGGTTGTGGGTTTACTGTTGTGGGTTTTATG[C/T]TGTTAGCAATGCTCAGTCACCTATAGTTACTTTCT
NC_036840.1	15582344	Affx-472328991	A	C	.	.	CCATCTCCACTAATCCACCATGAAGACGACAAATC[A/C]TTTTAAAATGTGCATTTGTGGCATTTGAACAAATA
NC_036855.1	38237787	Affx-472328992	C	T	.	.	AAGACTGATTGTTCCAGAAGCATGCATATTTTACC[C/T]ATCTGAGCCAGGGCTTTGGGAGTATAAGCCAGACG
NC_036853.1	33480108	Affx-472328993	C	T	.	.	TCCAGCATCCTCATCCTCCGCACTCTTCAC[C/T]TTCAGTACTCCAGCATAGATGTTCGTCCGG
NC_036848.1	18375072	Affx-472328994	C	T	.	.	CAAATTAAGCATTGAATTCACAACTCTAAATAGTC[C/T]TGATACAGCCTACCCAGATGATTGTAGTTGTACAG
NC_036864.1	6290201	Affx-472328995	C	T	.	.	CTGAGCATCAGTCCTATTTTGAGCAGCGCATCCCG[C/T]GTGTACTTCATAAAATATGCATAATGTATGACAGC
NW_019943184.1	48679	Affx-472328996	C	T	.	.	ACTAAAATCAGCTTTTATAATGCTGATAAAGATCG[C/T]ATTACAAACGATCCCTAACTACAGATTCATTCTGT
NC_036867.1	13267780	Affx-472328998	G	T	.	.	TTTAGACTAGAACATAATGCATATTTTTATTAAAT[G/T]TTTGTCTTGTGCTCTGGTAGCAATACACACTGTGT
NW_019947495.1	17691	Affx-472328999	A	G	.	.	ATAAGATCAGTGGTAACCTTAATGAAGGTGGGGGG[A/G]AAAAATATGCATTGGACAAGTATTGGAGTGGGGCC
NC_036842.1	56563466	Affx-472329000	C	T	.	.	TGCATATTTTTTTCATGCAGAATTTTGAATATTCG[C/T]ATGAAAATCTGTCGCCAATTGGATGGAAACCTAGC
NW_019946792.1	13865	Affx-472329001	C	T	.	.	GGAAACCCTGGTCTAAACAGATCATGTTAGGACAG[C/T]AGTCATGTTATTCTGTGCCATTTGTGTGTCTTCAA
NW_019948856.1	21911	Affx-472329002	C	T	.	.	ACACCCGTAGGCATATTATAGTTTATGCATCAAAA[C/T]CAAAACAAATCTAACTTTATTTGTCACATGCGCCG
NC_036842.1	18168190	Affx-472329003	A	C	.	.	TCAAAAGGTCTGGCTTTTAAATAATTATATTATTC[A/C]GATTTACACTTCCATCATTCATCTATTTGTTTATG
NW_019942543.1	178780	Affx-472329004	A	C	.	.	CCAAATGCATCAAAATAGGAATGTCAGTAAGGGTT[A/C]TTTTTTTCAACCGGTTAGTCTCCACCATCAACCAG
NC_036840.1	8122623	Affx-472329005	A	G	.	.	TTATCAAGCAAATACAGTTATTTTCGGGGGAAATG[A/G]AGTTGTTTGATGCATGGTAATTATGATAATGGTAG
NW_019942682.1	67683	Affx-472329006	A	G	.	.	TTTGGTGGACAAAAGAGCACCCACAGGCCTGAAAG[A/G]CATGGCTTGAAAGCAGCAATGAATGCATCCATTCC
NW_019957599.1	82925	Affx-472329007	A	C	.	.	CTCGCAGAATGATAAGATAGCTTTACATGTGTTGA[A/C]TCGGTAATGGCGTGGCTCTCTGGCTGTTAGCTGTA
NW_019944680.1	190989	Affx-472329008	C	T	.	.	CACAACACCACATACCTTCACTGTTGCATTCATAT[C/T]ACACACACACACAGACGCACGCACACGCACACACG
NW_019950700.1	2256	Affx-472329009	C	T	.	.	AGTATGTATATATAAAGAAAAGGCTATCCATGTAA[C/T]GGTTATTTG
NC_036858.1	22528076	Affx-472329010	C	T	.	.	GAGTATTTGAAAAAAACTGGACAAATCTATTGTAG[C/T]TATGCATAATCGATGGATATGGTACAGTAGAACAT
NW_019947702.1	8467	Affx-472329011	C	T	.	.	TGAAATGTGACAACTACATGTTCAAGTGATTGCAT[C/T]AAATCACCTGACTGTTTCTATGTCTGTTAGTAAAT
NC_036859.1	13464924	Affx-472329012	C	T	.	.	CAAATTAAAGCTATGATGGCCCTGATGAAACTCAG[C/T]GCTTGTTTATCTTGTGCGATTTGATGCATCTGCCC
NC_036859.1	22603821	Affx-472329013	A	G	.	.	GTGTATCTTATCTTATTAGCCAGGAGATTCCTTCT[A/G]AAGTGTAATATAGAAGTTTATGAATTCATTTTAAC
NC_036868.1	7891800	Affx-472329014	A	G	.	.	CAACATCGGAGGAGTGTTCTGTGACGGCGCTCTCT[A/G]ACTTCTGTGCATACTGAGGCTTTGTTAAAGATTTA
NW_019946212.1	28825	Affx-472329015	A	G	.	.	ACAACCATCATTCAATACTCAGTATGGGGCTGGGT[A/G]CTGACTTGAGAAATTAGGGCATAAATCAGTCAGTG
NC_036862.1	11560400	Affx-472329016	A	G	.	.	GGAGGAAGCAGCACCCACATTACCAGAGTCTGACT[A/G]CTTTGTGAAAGAGGCTACTTGAGCACTGTGTTCTG
NC_036845.1	8080794	Affx-472329018	C	T	.	.	ATTCTATGCATGTAAATGAATACTGACAACTGACT[C/T]CCCATGGGGCACACTGTTGATGCATTTAGCCGGCT
NC_036860.1	78367125	Affx-472329019	G	T	.	.	CTTTCCTGTGGTTCAGTGGAGCGGTTGCCTACCTT[G/T]GAGCTGAAGGATGTTGATGCATTTGGGCAGTACTG
NC_036855.1	35352706	Affx-472329020	C	T	.	.	GTGTCTGTCCAGCGATGACGCTTGGCTATAGATAA[C/T]CACGAGTGGTTGATGCATAGTTTTTATTATTCATG
NW_019946711.1	7960	Affx-472329021	G	T	.	.	TACAAAACCAGTCTAATTGGTATGAACGGCAGTAG[G/T]TGATGCATTTCCTGCTTTTACTGATGCAGGAAAAT
NC_036842.1	84960554	Affx-472329023	A	G	.	.	AATGTAATTCTCCACATGGTGATGTATCCTAAATA[A/G]GTAAACAAAGGTAGACAAATGCATTATTCTTCTTT
NC_036858.1	44914739	Affx-472329024	C	T	.	.	CATTTGGTTTATGAAACTTTTTTCAGCAGTTTACA[C/T]GGTCAGTTAATAGTTATGCATGTTGTACTTCAGGT
NW_019952681.1	1359	Affx-472329025	G	T	.	.	AAAATATTAGCACTTCACCATACATACAGTGGCTT[G/T]CGAAAGTATTCACCCCCCTTGGCATTTTTCCTATT
NC_036873.1	4365034	Affx-472329026	G	T	.	.	CCTGGCCAAAGGATTATAAGGGTAAAGATGGAGAT[G/T]GCAGGCTTGATGCATATAGTAACTACACTGAACCA
NC_036871.1	35283986	Affx-472329027	A	C	.	.	ATCAATAAAGATATAAACCCACTTAAAATATAGAA[A/C]ACTGCATACATTATGTGGGTCTGGCGTTAATATGA
NW_019943487.1	124039	Affx-472329028	C	T	.	.	ATTACCACCATGATGTGGAATAAAAATGACTGTTA[C/T]TGATGCATGTCATTTTCCCTCCCAGGAACAAAGAG
NC_036841.1	18717870	Affx-472329030	G	T	.	.	GTGTGTCGACACTACTGTATGCATCAATAAGGTTG[G/T]CTTCATAGCAATGGTTATCAACTGCACTACAGAAA
NC_036854.1	29920848	Affx-472329031	A	G	.	.	TTCTTAACACAGATTATAAACGATATGCATCAATA[A/G]TAGCCAAAAGAATGGAGAACATAATCCCAGAATTG
NC_036841.1	7636885	Affx-472329033	C	T	.	.	ATTCACTGTACCAGCATCATGTTCTCTAAAACATA[C/T]CATCTGAAATACTGTCATGATGACTAGGTCTCTCT
NC_036843.1	6312372	Affx-472329034	C	T	.	.	TGCATCAATATACCCAGTCAATACAAAGATACATG[C/T]GTCCTTCCTAACTAAATTGCAGGAGAGGAAGGAAA
NC_036869.1	22513126	Affx-472329035	A	G	.	.	GTTGCATGCATCAATCAATGGTTGCATACCACATC[A/G]TCAAGGGCACCATATTGCTATAACATATGATCTGG
NC_036851.1	7303644	Affx-472329036	C	T	.	.	CCAGACATACAGTATAAGAACCAAAAGGTGGAGTC[C/T]AGGGAGGTGGAGGCAGCAGTAAAGCAATAGCACAA
NC_036863.1	46363080	Affx-472329038	A	C	.	.	CATCATGAGGTCCACCAGATGCATCAATCTCTTTG[A/C]GTTCCGAAGGAAGTCATTCATTGTCATTGGAGCAG
NC_036863.1	32024267	Affx-472329039	G	T	.	.	CTGACCTTTTAGAACCTAATGGGGGTTGGGAAAGT[G/T]GTCTGACAGCATTCTTTTGTGAATTAATTGTGTTT
NC_036863.1	17244591	Affx-472329040	G	T	.	.	AACAGTTAATGAAATTCAGTACCACAACTCTGCAT[G/T]GATGCATTATAGCCTATTGATTAGCAACTCATCTT
NW_019943123.1	8215	Affx-472329041	C	T	.	.	AGTTATTCCAGTTATATGTAATGAACACAGTTATT[C/T]CAGTTATGCATAATGAACACAGATAATCCAGTTAT
NC_036863.1	8332322	Affx-472329042	A	G	.	.	TGTAATTGACGTTTATGCACCAATTATACATAATT[A/G]ATGCATTTAATCATACATTAAAATATAATAGAAAT
NW_019946778.1	43451	Affx-472329043	C	T	.	.	TCCCATATCCACAATGCATCAATTTTTAAGGTATG[C/T]CATTTACATTTGTTTTGAGAGCGACTATTGTCAAT
NC_036838.1	649684	Affx-472329044	C	T	.	.	CATTGCATGCATTGCAAAGTCTATGTTGGGAGCCT[C/T]CCCCAGTTCAACGAGTCATTAATCTCTTGTCATTT
NC_036860.1	71129171	Affx-472329045	G	T	.	.	CTGTTTTTCCTTCCTTTTTTCCCCCATTTCCCCTT[G/T]CTTTTTTTTTCTTGTGATGCATGCTTCATGAAGGA
NC_036855.1	45984492	Affx-472329047	G	T	.	.	TGCAACCACAATCGCTGTATAAATATAGCCTGGCA[G/T]TACAGACATACATTGTGATGCATTTTCTACTAAGT
NC_036855.1	63366011	Affx-472329048	A	G	.	.	GTGTAGACTGTCTGTATAAATAGGTTGTTTTAAAG[A/G]GAAGTCTTATGAGTATGTTCAAACCATGCTTTCAT
NC_036848.1	16017225	Affx-472329049	G	T	.	.	GGATCGTTAATTCATACCATTTCTAGAAAATAAAT[G/T]AAAACAATAAATTCCCTGTGGCATAATTGTATAAC
NC_036874.1	12287887	Affx-472329050	A	C	.	.	AATATATGCCACACAGCACACGACTTTATCCAAAG[A/C]AACTTACAGTAGTGTATTTTTAATAGGCCTATGTG
NW_019942558.1	156590	Affx-472329051	A	G	.	.	TTACTCAATTATTTTGATCAATGGTGAGCTCAACC[A/G]TGATGTGATGCATTTTAAATAGTAAATTGCTATTA
NC_036856.1	2730362	Affx-472329052	A	C	.	.	TGACTGGTACAGTATGTGTTTGGATATAGTCTATC[A/C]AGATGTGATGCATGTCAAGTAACTATACTCGTGCC
NW_019944628.1	102892	Affx-472329053	C	T	.	.	CCACTACATGGAGAAGAGGTGAAACCTACCAGTCA[C/T]GACTACATGTTCATGTGATGCATTAAATCACCTCA
NW_019943261.1	10802	Affx-472329058	A	G	.	.	CCATGAGTTTAGTTGGTGGATTCCCTCACCATCCG[A/G]TGATGCATCATGACGGCTACTCCTTCGCGGCAGCA
NC_036870.1	987764	Affx-472329059	C	T	.	.	TCATCAATTATTTTTTAATGTTCTCTGATGCATCA[C/T]GAGGCGCTACCCTTCGCAACAAGTTCTCTCTGTCA
NC_036842.1	31815593	Affx-472329060	A	C	.	.	TGTTGTGAGGATGAGGCCTTCTGAAAATCAACTTT[A/C]CAGCCTTTTCTTACAAACACCTGCTTTGAATATGG
NC_036863.1	38427875	Affx-472329061	A	G	.	.	ATCTGGGGCAATTTTGCTTCAAAACTGAAGGAACA[A/G]AGAAACAGTGAAAACCCTCAGATACACACAGTATG
NC_036849.1	15745966	Affx-472329062	C	T	.	.	GTGGTCAAGCAGGAAGCCTCTGGTACAACAGGAAG[C/T]TCCAAGTAGCGTTGGCGAAAGAAATATTTATCTCT
NC_036838.1	6645417	Affx-472329063	A	G	.	.	CCATAATGTATACAGCTATGCATCACTCAGTCCGC[A/G]TGGTTGATATAGCTATATATAATACTCACACACAG
NC_036846.1	15288987	Affx-472329064	C	T	.	.	ACCGTGAGCTCTCATCACTATCATACTTACAAACG[C/T]GCTCTACCTTTGACAGACAGACTGCAAGGTTTTTC
NC_036868.1	4489411	Affx-472329065	A	G	.	.	CTTTTCACCAACAAGATGTCATGCTCCAGCTTCTG[A/G]TATTGTTCTGTGGTGATAAGTTGATCGTGTTGAGA
NC_036846.1	13813837	Affx-472329067	A	C	.	.	GGAGCTGTTTTTTACACACCAATTCTTCATCTGTT[A/C]CAATCTGTGGTGTTGCACTAGATGATACTTGAGAG
NC_036860.1	77478257	Affx-472329068	G	T	.	.	TCATATAAGTTCTGCTTTGCACCCTGGATCCAAAT[G/T]ACTTTCAATCACTTTGTTCTGGGCAGCGGTCCAGC
NC_036873.1	930540	Affx-472329069	A	C	.	.	AGGCTCTTTTTAACCGTTGCCAAGTTTCACCAAGC[A/C]CTCCCTCGCAGAAGCCTCTGTGTTTACACTGCAGT
NC_036874.1	4285586	Affx-472329071	C	T	.	.	TGCATCACTGCTTGGTATGGCAACTGCTTGGCATC[C/T]GACCACAAGGAGCTAAATAGTGTAATGCATTCGGG
NC_036853.1	33127233	Affx-472329072	C	T	.	.	TGTTAGAAGCATCACTGGCAACAGAAATACACAGG[C/T]TCATCCAACATATCCCATATAGTCTTTGGTCCTAA
NC_036856.1	9228779	Affx-472329073	C	T	.	.	AATTTCGGCTATTTATGCATCACTTCCGTCCGTAG[C/T]TGTAGCCAATCTAGTCACAACCTAGTTTAACTATT
NC_036845.1	5798113	Affx-472329077	G	T	.	.	TGCATCAGAGAGGGGGATGTCATCTGGGACAAATA[G/T]CAATGCATTTGTGTTATGTCAGTGGGGAGCAATGT
NC_036849.1	483049	Affx-472329078	C	T	.	.	GACTGTGTCCGAATATCCATACCTGCATCCTAAAT[C/T]GTAGGCCGTTTGAGAATGCGAAAAAAAAGTTTAAT
NC_036838.1	26314567	Affx-472329079	A	C	.	.	AAATTGAACAACACAGAAAGTAGATCACTCTGTCA[A/C]TATTAATTTGTAACAGAGAAGCGTATGAGAAGGAA
NW_019944996.1	75999	Affx-472329080	A	C	.	.	GACTGCCAGACCTAATGAGGTTTAACATGTATCAG[A/C]TAGGGCTTGTTGACAGACTGCCAGACCTAATGAGG
NC_036838.1	35230084	Affx-472329081	G	T	.	.	ATCTCTTGACAACATCACTCTGGAACAAAGAAATC[G/T]CATTCATTTTTAAACCCTGAACCATTATTTTCCTG
NW_019942568.1	56037	Affx-472329083	A	C	.	.	TTGGGGTAATTGTACTCTAAACAACATTTTGAAGG[A/C]ATTTATGTGAAAGCATATGCAGTGCCGAGTTACCT
NC_036858.1	57723400	Affx-472329084	A	G	.	.	CTTTTAGATCATAATGCATCAGATTACATGGGCGG[A/G]TTTTAAAGATGGTCTGAGATGTACTCGTAATGGAT
NC_036866.1	35556359	Affx-472329087	C	T	.	.	CAGCAATGCCTGGGCAGAGGAACACCACAGTCCTT[C/T]CATTTGCTGTAATTTGAACATGAGTTCAAACATCA
NC_036867.1	35736874	Affx-472329088	C	T	.	.	GAGGGACACTACCTCCACACCCTGGTCAGC[C/T]TCTCCTTCTTCTCCAAGAAGAAACACCTTT
NC_036839.1	35579762	Affx-472329089	A	C	.	.	TGTGTCTTATTTTCCCTACCCTCTATTCTCTTTCC[A/C]TCCTTATCATCTTATCACACACTGAACCTGCTCAC
NC_036872.1	28803854	Affx-472329090	A	G	.	.	GAGTCCTATTGTGTTGGTGAAACATAGATATGCAT[A/G]AGAACAGAACTAGTGGTCACCTACCCCAGGGCAGG
NC_036854.1	30543703	Affx-472329091	G	T	.	.	GCAATGTAGAACTGTGGCTATACATGTTCCTACGT[G/T]CATGCTTGTGGCGTGTGTGTTTCTGTGCCTGTTTG
NC_036861.1	2290240	Affx-472329092	A	G	.	.	GGATTCGCTTCACTCACAATTTGAATAACAGTGCT[A/G]ATGCATAATTTCACTTCCAATGTTTGCATGCATTT
NC_036858.1	10906406	Affx-472329093	C	T	.	.	GCAGAGCCACGCTCATCCTAGAGCTAATTATAGAG[C/T]GTGAATTAACATGCTGATGCATTATGTATGAGAAT
NC_036857.1	32580373	Affx-472329094	C	T	.	.	AGTCTGACGCACAATACTTGGTTGTTATGCATCAG[C/T]GAGTCCTGGGAAATTCCACGGTAACAGAATGATGC
NC_036859.1	16971086	Affx-472329095	A	C	.	.	AGAACCCTCATCTCACGGAACATTCTACACCATAA[A/C]TGTGATTCACCTCAGACTCAGAGCAGCGATACACG
NC_036839.1	27732375	Affx-472329096	A	G	.	.	ATGGCAGCCATGCTAGACATACTGGCCATACTGGA[A/G]CTGCTGAAAGAGGTCTCCTGATGCATAGAAGAAGA
NC_036874.1	8904200	Affx-472329097	G	T	.	.	TGTTACTTTCTTTTCTCTGCTTTTTCTGTGTTGTG[G/T]TCTCTGTCATTCCCCTTTCTGGCACTCTGTATCTG
NW_019943943.1	143439	Affx-472329099	G	T	.	.	GCTGGGTTAGAACCAACATGTGCTGATCAGGTAGG[G/T]TACTGCTGGGTTAGAACACCTGAAGGCTTGTAGAA
NC_036840.1	23855036	Affx-472329100	C	T	.	.	GGATAGTGGGCCCATCTCAGGCCTCTCACACCATG[C/T]TATGTCACCCAAGTCCTTATTGTCTCCGATGATGA
NW_019942617.1	362164	Affx-472329101	A	G	.	.	GCCCCATAGATACATTTCCTCATACCGAGAGACAC[A/G]GGAAAGATAATGCGCGATGTTGTGTGTCATCACAA
NW_019943132.1	27089	Affx-472329103	C	T	.	.	CCTGCATCAGTCTGCATCTCACAACCCTTCCTGTA[C/T]CAGTCTGCATCTCACAGCCTCTCCTGCATCCGTCT
NW_019946733.1	17262	Affx-472329105	A	G	.	.	ACGCTGTAATGCATAGAATTCACTGGCTTGTACGC[A/G]AAGCAGTAATCGTTTCAAGACATCTCCTGCCATGT
NC_036871.1	19340213	Affx-472329106	C	T	.	.	GTACGTTGGTGTGATCACGTTGGCCAGTGATGATA[C/T]GATTGTTGCACTGATGCATTGCAAACGGTTGCACA
NC_036857.1	32028337	Affx-472329107	A	G	.	.	ATACAACTGAGCACTTACGAAGGCTTTATGCAAAC[A/G]GTCTTATGCATTGGCCCTTAACATTTTAATGTACA
NC_036871.1	33386207	Affx-472329108	C	T	.	.	TTCATTGTTTGTTGAAAAAAGTCAAATGCATAAGA[C/T]GCCATTACTTGCAGTGTAGCCTTGCTTTATCGCAC
NC_036867.1	31847816	Affx-472329109	A	C	.	.	GTAGAATATTTCACATGCATCATAAAGTCCATAAA[A/C]CACAGAACCCTTTATCAATGACAACGTCAATCAAA
NW_019944872.1	8685	Affx-472329110	C	T	.	.	GGTAAGAAAATTGAAATTTTGCATATAACAAGTGT[C/T]ATAACTGCATTATAATCCATTGTATCTACAGTGTT
NC_036849.1	1529410	Affx-472329111	A	C	.	.	CTATATTCTAAAAATGAAACAAATTCTAGTATTGG[A/C]CTTTGAGTGTGGACTGTATTATGATGCATACTGGA
NC_036872.1	18988406	Affx-472329112	A	G	.	.	GTTGACATAGTCCCAAAATGTTTTGCACATCAGTA[A/G]TCAAGTTTAAGATATCTAACTTTCAAAACACAAAA
NW_019943221.1	348498	Affx-472329113	C	T	.	.	T[C/T]ATAGGAGTCGTCAACCCCAGAGGTCTTTCCTCACC
NC_036855.1	44090644	Affx-472329115	C	T	.	.	TGCATCATAGGTTGAG[C/T]GCTCTACAGACATGTCCAATCCTACAATGACAACG
NC_036857.1	40146009	Affx-472329117	C	T	.	.	CTAGATGTCAGCCATGCATCATATACAGAGTAGTG[C/T]TCAAAGGTGCTGATTGGTAGACTCCCTGGCACATT
NC_036859.1	31552829	Affx-472329118	A	G	.	.	CAAAGCTACCAGTCTAATATGCATCATATAGTGAT[A/G]ATGATACCATACAGAATTGACATGCATATGCTTTG
NC_036862.1	18602926	Affx-472329119	C	T	.	.	AGTATAAAGTTGCAAGTGACATTTAGTTTGTCCCT[C/T]CAGAAATATGATGCATGTTATCCTAAAAAAGCTTG
NW_019943075.1	324018	Affx-472329120	C	T	.	.	GCTGTTTAGGATTGAAAATATATAAATGTTCCTTT[C/T]GCCACTTACAGTATGTGTAGGCATAGGCAATCATG
NC_036864.1	7718404	Affx-472329121	A	C	.	.	TATATTCTTAAATTTGACACTCCATAGGTTATATG[A/C]TAAAGTGGATGATGCATCACTGTGTATATTCAGTG
NC_036861.1	2149150	Affx-472329122	G	T	.	.	TACCACCTTTTCTTGATCTGGGAGGTACCCCGCAT[G/T]ATCTAGTTTTATAACCATCCGGGTTGAGTAAGGTG
NC_036846.1	5910709	Affx-472329123	G	T	.	.	GTGATGTCTCATCGCGGGTCGTAGCAGGCTTTCTT[G/T]TATGCATCTATGTCCATGTCATGTTCCTTGTAAGC
NC_036860.1	76945614	Affx-472329125	A	G	.	.	CTAAATCAGTGGTATTCAAGGTCAGGGGAACTGCA[A/G]TGGGGTTTTTGAGGAAATTTATTTATTGGTTTATT
NC_036860.1	390827	Affx-472329126	A	C	.	.	TTCCAAACAGCATTTGTTCTTTCCCTCCAATGTTC[A/C]GTCCTCTTTTTAGATTACGGCGAGAGAAATGAGAC
NC_036853.1	20709027	Affx-472329127	C	T	.	.	CAGTATAAATAGTAAGATACATTGGCATTCTACAT[C/T]AATACTTTTTCTGTAATGTGATGGCCATTCATGAA
NC_036873.1	729851	Affx-472329128	G	T	.	.	GTTGGCTTGGTCTCAGGTTTTGCAGTGCTCCTAAT[G/T]GAAGTTCTACTGTATATGGCTTACTGCCTTGCTCA
NW_019946438.1	36350	Affx-472329130	G	T	.	.	CATTTCCTGTCTCCCCCCACCCCCAAATCTATTCT[G/T]AAATATCATTAATTGGTCACCCAGTGCAATATCAA
NC_036863.1	15822819	Affx-472329131	G	T	.	.	TTATGCAAATAAAATAATGCATCATGCTGTATCTG[G/T]CATACTGTCCTGAATGCACACAAAGAATGTCAACT
NC_036838.1	2985747	Affx-472329132	A	G	.	.	CCACAATGCATCATGGATTTGATGCTCTCGAACAT[A/G]GCAAGTGGCATCCCCTCATACCCCTACATTATCAT
NC_036860.1	47850707	Affx-472329133	C	T	.	.	AGAAGGTGATATCCCAGCAATGCTAACAAGGTAAC[C/T]CCTGCTACCACTAACACTGCCCATGATGCATACTT
NC_036874.1	8820770	Affx-472329134	A	C	.	.	CTGTCCTGCTATTCTAGGTAGGCAGCCACTACGGT[A/C]TCCTACCCATGATGCATCACTCTCCTGGTCGTTGA
NC_036872.1	24625088	Affx-472329135	A	C	.	.	TTCCTTTTCCGAATGAGCGGTTATTAGAATGTATA[A/C]GATTCTGTATTTATGGTAGCATAGCTTCTCAA
NC_036859.1	3650252	Affx-472329136	A	C	.	.	TGCATCATGTAAATACTCTAAAACCGGTTAATCTC[A/C]ATATCTAATTTCCTTAATCTGCATTGATCTGATAA
NW_019945466.1	9542	Affx-472329137	A	G	.	.	ACTTAGTGATTAATGACATTGTTTCTTCTTTGAGG[A/G]ATTGTTGTGCCATAATGTGTCCAGGCATTTAAAGC
NW_019945050.1	2610	Affx-472329138	A	C	.	.	CTATATTAACACATTAGATTATAACAGTTATTCAA[A/C]ATGATGCATCACCCCCCCCCCCCCCCCTATATTAA
NC_036874.1	67482	Affx-472329139	C	T	.	.	CACAAGGATGGAATGCAACACACAGTGCATCAGTG[C/T]ATGTCAGGAGCTTCCTCATCAAAGCATTGAGAAAC
NW_019944444.1	123273	Affx-472329140	C	T	.	.	AATGTTCAATGAATCTTCAAAGACAATGAGCAGAG[C/T]AAGCTAGCTCTTGGAGGCCATTACCTAACCGTGAA
NC_036860.1	5508831	Affx-472329141	A	C	.	.	ACTCCCAACACATAAGTAAGAACAATCCAAGAGAG[A/C]TGTATTGCGCTACTGTTCACAATAAGCTACCAGTC
NC_036855.1	35193433	Affx-472329142	A	G	.	.	GCTAGAAAATTAGAAGTCCTGCTTGTGAGGAGAGA[A/G]AAAAAAAAGGCATTTTCCAGCAAAGTTACCTAATA
NC_036844.1	22812885	Affx-472329143	A	G	.	.	ATTGGTCTTGTCATGTCACAAATGCAAGGCTACCA[A/G]TATCACCAGATGCATTTCTGATTGTAACCATGGTT
NC_036866.1	19822993	Affx-472329144	A	C	.	.	TGGGTTACAGCATCTGGGCTCCATATTTATGCATA[A/C]GCACAACTTGGTCATGCTACCCTCATCCAATTAGA
NW_019945561.1	21704	Affx-472329146	A	G	.	.	CAAATGATATCATACTCTATAGAATGCATGCCTAT[A/G]CACCATGAAATTAGAAGGAACGGTGACAAAATGTT
NC_036839.1	25625459	Affx-472329147	C	T	.	.	AGCAATCTTGTTGTATGAATTTCCGATAGTGGAAA[C/T]GATGCATTTCGGATAATGGAACCTAATCAGTGCTG
NW_019948437.1	1548	Affx-472329148	C	T	.	.	TGTTCATATACTGCTGTTTCATGTACTGCATGTCT[C/T]ATATACTGCATGTTTCATATACTGCATGTTTCATA
NC_036853.1	11243005	Affx-472329149	C	T	.	.	TGTGCAATGTGTATTATACAAAGCTGTTATAAACA[C/T]CTTAGTATCACAATGGACATTAAAATGATGCATTA
NC_036869.1	22176478	Affx-472329150	C	T	.	.	ATTGAATATCTTCGCCAAAAGCAATGCATCATTTT[C/T]TTCCCCTGATAGTAACTCTGTATTAGAGGCAAACC
NC_036860.1	67503850	Affx-472329152	A	G	.	.	TGCACTACTTTTGAAACAGAGACCTATGACAGAAG[A/G]AGAACACTATATAGGATAAAGGCTGCCATTTGGAT
NC_036853.1	33904883	Affx-472329153	A	C	.	.	GTGTTAATGAGACAGATAAAAAAAAAAAAAAAGCA[A/C]AACAGGTTATACAGTACTTTACTGTATAATTGTAC
NC_036859.1	13223853	Affx-472329154	A	C	.	.	CAATGGATACAGAGGGAAAGACGGATTGGATGTAC[A/C]AAGCAGACACTGTCTATACATTTATTTACAGTTAT
NC_036863.1	18545710	Affx-472329155	A	G	.	.	ATGATATTCTAATAACAGCCTATCCAAGACAAACA[A/G]CATTCAGGCTACATTACCAGGCCTGCTTGTAGCCT
NC_036860.1	21672730	Affx-472329157	C	T	.	.	CCATATATGTGCCTTTTGAAAATAATTAAATAGAC[C/T]TCATGAATCATTACAGAAAGTATGGGAAATATGTA
NC_036860.1	49863316	Affx-472329158	G	T	.	.	TTGAATATTACCATAATTGTTCCAAATGCATAAAA[G/T]ATAAATACACCAGGGCAAGGGATGACACATGGTCA
NC_036861.1	376532	Affx-472329160	G	T	.	.	ATCCAATCTGATGATATATCAGCCAAACAGAATGA[G/T]TGATTGACTGTTTTGCTCACCAAAGCCTTTTATAA
NC_036858.1	48005539	Affx-472329161	A	G	.	.	TGGTTGGCGTTTATCAAACAACCTTTGTTTTGTGT[A/G]TGTTTTGTTTCGTCCAAGACTGTGTGTGGATGCAT
NC_036872.1	37235879	Affx-472329162	A	G	.	.	TATGCATCCACTATAGTTTCTGGATCCATGCTGAA[A/G]AGGAAATGGCACAATATAGTGAGCAATTTGTATAA
NC_036849.1	17038687	Affx-472329163	G	T	.	.	CTGTCAATATTTCTATCATTGATAGTGCCTATACT[G/T]TATCGCTGTTTTGAACTAACGCGGTAGGGAGTGGT
NC_036846.1	15288887	Affx-472329164	C	T	.	.	CATTCCTAATCAGAGCGCCACACAGAGAGAAGTGG[C/T]ATTAATGTTGGGTGAGGGACACAGAGAGAAGTGAG
NC_036871.1	15660191	Affx-472329165	G	T	.	.	TTTTATTTTCTGTGCTATGATTAAAGTGGAAAAAT[G/T]TATGGAGTTGTTTGGAGTTAGGCAGCTATATCCGG
NC_036838.1	30075604	Affx-472329166	A	G	.	.	GAAGGCATGACGTCTGATGTGGAGACAAACCCAGA[A/G]GACCTGGATGCATTTTTAATAACTTCCACCTCAGC
NC_036868.1	13853214	Affx-472329167	A	G	.	.	AACCCCTTTTAAATGGACATGCATCCATCATTCGT[A/G]TCACACATTTTAAAGCCCATTTCATAGAGAATGAT
NW_019946193.1	23996	Affx-472329168	A	G	.	.	TGCATCCATCCATCCGCAAGAATGAACAATAAAGC[A/G]GCGACTGGTTATTATTGTCCAGACATTAAAATGTC
NC_036872.1	14704635	Affx-472329169	C	T	.	.	CCTCTCCCAAATGATACAGTAATCCATCAATGATA[C/T]TCAGTTGAATGTTTGGTAACACTTTACTGTAGATT
NC_036850.1	14182764	Affx-472329170	C	T	.	.	CGGATTACATTGACCAGTATCACATCATGTGCAGC[C/T]TCTGAAATAGAGACCAAATGTAGATGGATGCATTA
NC_036872.1	665435	Affx-472329173	A	G	.	.	TGGAGCCATCATGGTGGTGTGTCCATTAAAACACA[A/G]AGATGGATGCATTTTAACGGTCTGTTGCTAAGGTT
NC_036855.1	9712787	Affx-472329174	A	C	.	.	ACATTTCTTTGTACAGCACTGTCATATGCATAAGG[A/C]CAAAACGTATGCTCTGTTCCTTTTTCATTTTGTTT
NC_036852.1	11036397	Affx-472329175	G	T	.	.	AGGGGTGTGGTATGGTCAATATACGACGGCAAATG[G/T]CTGT
NC_036860.1	32257766	Affx-472329176	C	T	.	.	TACTGAGAAAATAAAAAGCGTTGAAGAGAATAGGC[C/T]GTGCGGAAGGTGATCAATTAAAAGATTAAGCGTTT
NW_019943010.1	12538	Affx-472329177	A	C	.	.	GGTAAATTACTGTAATGCATCCATTAAGAGTAATT[A/C]ATGTAACCAAATTAGGGGATTAACGGTACATTTAC
NC_036843.1	5288830	Affx-472329178	C	T	.	.	ACAGCTAATGCATAAGGACATGCAATGCAATTGAT[C/T]CCATATTACAATTACAGACACCACTTATTTTTTAT
NW_019944025.1	241355	Affx-472329179	A	G	.	.	GGAGAATAACTCTCCAACAAGGCCATGGGATAATG[A/G]ATGCAGGTAGAAACACTGTTAGAATAAATCATTTA
NC_036860.1	71248190	Affx-472329180	A	C	.	.	TCCATTTGCCTGCTTCGAAAGTGTGTTAAAAAAAA[A/C]ATATCATAACCTGTCACATTAATAACTACAGGAAC
NC_036869.1	24383534	Affx-472329182	A	G	.	.	TCATCTGGTGTTTATATAA[A/G]TTATTGGTTGGGATGCATCTGACAAGCACTAGCTC
NC_036876.1	15328813	Affx-472329183	A	G	.	.	GAAGCACAGGCAACAAATGTTTGTGACCATGCCTC[A/G]ATGTACTCTTGGGATGCATTCGTTGTGCAGTCCAA
NC_036875.1	40939098	Affx-472329185	A	C	.	.	AAAATGAGGAATGTTCCTCAACAGTGAAAGCCTTG[A/C]AAGGTTGTATGATGGAATAAGGGTTTGTTTTATGA
NW_019942842.1	73820	Affx-472329186	A	G	.	.	CTGTCCTTTAAAGCAGTGTGATATACAACTATTTC[A/G]TTACACTTAATGTGCTGGAGTGATTTAAGCAATCT
NC_036841.1	8422258	Affx-472329190	A	C	.	.	TCCCATAACATTTTAACATTGAAATATGTTCTACC[A/C]TTCAGCCTACAGTAGCAGCCAATG
NC_036846.1	6413378	Affx-472329191	A	G	.	.	TACATTACATTGAACATCACACATTGGCTGCTACT[A/G]TATTCCCATGTTAAAACGTTATGGGATGCATTTTC
NW_019943112.1	172301	Affx-472329193	A	G	.	.	ACACCTATGCATCCCGATGAAGTCATTTAAATCGT[A/G]ATGTGTGTAATCGTATTCTAAATGGCTTTAATTTG
NC_036841.1	19251571	Affx-472329194	A	G	.	.	TGGCACTCAGGCTAATTTCTGAAATATTTGACACT[A/G]AAAACATTAGGGATGCATTTTACAGAACATTGTAG
NC_036854.1	28231774	Affx-472329197	G	T	.	.	ACATACACAGAATGACATACACAGACACCGGCGGG[G/T]ATTACTGACTTCATGGAGAAACCCATGAGCTATAT
NW_019944794.1	71007	Affx-472329198	G	T	.	.	ATTTAAAGTGCACGCCGGGGGTTTTCTGATCAAGA[G/T]CAGTGGCGATTTTGGCATGTAAATCTTGGTGGGGC
NC_036863.1	20948215	Affx-472329199	C	T	.	.	GCATCCGATTCAAAGTTGGCATCTGATGATGACAG[C/T]TGTGTCTTCAGGCTTAGAGATAATACCTGGAACCA
NW_019945363.1	13137	Affx-472329200	G	T	.	.	AAGATTACCACTCCTACCCTAGATCTAATGCATCC[G/T]ATTCTAGAAGCTGTATCAACAGCCTTGGAGAGACT
NC_036844.1	9888946	Affx-472329201	G	T	.	.	TTTAAGGGGCCCGTAGCTACATTTTGATCATCAGT[G/T]CCAGGCGCGCCGGATGCATTATCTCGGAAACGGAC
NC_036855.1	25335542	Affx-472329202	G	T	.	.	ATGAGGCAATTGGTGGTCACACCAGATACTGACTG[G/T]CTTTCTGATTCATGGCGTTACCTTTTTTTTAAGGC
NC_036858.1	15950221	Affx-472329203	A	C	.	.	CATTTTTTGCAGTATTACTTGTGCCTTATTGCACA[A/C]CGGATGCATGTTTTGGAATATTTTTATTCTGTACA
NW_019957637.1	168312	Affx-472329204	C	T	.	.	TGCCTGGAAAAAACAGAGTAGCCTAACTACATTCA[C/T]ATTATCCATAAAAATACAGTTTAGCAATCTGCTAC
NC_036860.1	76889122	Affx-472329205	C	T	.	.	CGTCTAACTGACTAGGCCGTGTCAATTTCAAGCCC[C/T]TGGATGGGAGCTTTGTTTCTAGGTCCCTGTTGACG
NC_036860.1	76410034	Affx-472329206	A	G	.	.	TGCTAGTTAGCCTCATGCACTCTCTGGGCATGTCC[A/G]TTTGTGTTGTAGTAGCCTGACTTTGGCTGTGGTCT
NW_019942702.1	37051	Affx-472329208	C	T	.	.	GTGCTAATCAGTTATGAAGGCATCCTAATGCAGTT[C/T]CAAAGAGCTCACGAGTTGCAGTCTGTATGGTGGCG
NC_036843.1	16685180	Affx-472329209	G	T	.	.	TATGTTACTTTAAGTTAGGTTACATTACATTGGCC[G/T]ACCAATGTAATAGCGGCCGTATTATATAATACGAA
NC_036845.1	2158832	Affx-472329210	A	G	.	.	GTATTGTAGAGCGGATATGTTAAAGTACCCTGTCG[A/G]TCTTAGGAGATTGTCTGTCCTTTCCTACGGTTACA
NC_036859.1	22485187	Affx-472329212	C	T	.	.	GATTTAAACCATTTGGGATGCATCCTATCTCATTA[C/T]TGTTGATATGAGGAAAAAATGTAGCTACACAATTA
NW_019948733.1	10840	Affx-472329213	A	G	.	.	GTGTTGAAAATATAACATGTTCTTGAGACAATGTG[A/G]ATATAGTCAGACGTTGTTATCTGAGGATGCATTTT
NC_036856.1	11030248	Affx-472329214	C	T	.	.	ATTCTCTCTGTGAAAGAAGTAGGAATTGTAGAAAT[C/T]AATTACATTTTCTTGGTGATTAAATAGAGATAGGA
NC_036839.1	22977936	Affx-472329215	G	T	.	.	CTATATCTAACTTGGTGTTTGAGTTTATTAAAAAT[G/T]GAACATTTCCTTGAGACAATGTGTGTGGGCATAAA
NW_019943542.1	52280	Affx-472329216	A	C	.	.	AGGAAGGCCAAGAAGATCATAAAGGACCACAGTCA[A/C]CCGAGCCACACTGTTCGCACTGCTACCGTCTGACA
NC_036848.1	9680543	Affx-472329217	C	T	.	.	CTTCCATGCATCCTGAATGGGACGTTGAGCTGCTA[C/T]GTGTCAATGTACCTCCTTGGGGTAGGCCTGTCAAT
NC_036860.1	28897131	Affx-472329219	C	T	.	.	AATGGAGATTGCCGTCACAAACATGCATCCTGCTT[C/T]GTACAGTATGACTAAGTGTAAGAAAAGCAAAGGTG
NC_036866.1	44227458	Affx-472329220	A	G	.	.	AAGTTATGAAGCAAATGGCAGCCATATCGGTCAAG[A/G]GGGAAATCCAAACCCGAGGCATAATCCTACAGTAA
NW_019944721.1	83753	Affx-472329221	A	G	.	.	TCGAAATTGAGATCAGGTGCTGCATCCTGTTCCAT[A/G]GATCATGTTGAAATGTTTCTACAACTTGATTCAAG
NC_036855.1	36029977	Affx-472329222	A	G	.	.	GATTTGCGCCAAACATAAAAGTTTGTATTCAGGGG[A/G]AAAAAGTGAATTGTTTGAATTTATTACTTTAGTGC
NC_036863.1	8373705	Affx-472329223	G	T	.	.	CAGTGACTGCTGTCATTCATGGACATTATACACAT[G/T]AATATTTCTGTAGCACTTATGCATGGCACTAGTAA
NC_036867.1	28414422	Affx-472329225	A	G	.	.	ACATAAACACATACAGAGCATGCATCCTTATTGGC[A/G]AACTATAAGAGGTGGGATGAGTGGTAGTTTCCATG
NC_036863.1	29496403	Affx-472329228	G	T	.	.	TCCTTGAAAACATCACCGATAGATGGATAGTGAAA[G/T]GAGATATTATACTAGGCTACCAACCAAGTAATGTC
NC_036849.1	12215836	Affx-472329229	A	G	.	.	TCACAACTTACATTTTAAAAAGAATATGGATAACT[A/G]TTATAGTATACAATTAAAACTAAGCATGTTTTAAA
NC_036853.1	33477530	Affx-472329230	C	T	.	.	GCTCTCCTGCAGGGGTGTCTGGGGGACCAG[C/T]ACTCGTTCCTTAGTTACTACCAGCAGGTTG
NW_019945685.1	16578	Affx-472329231	C	T	.	.	CGTTACTTCAAACATGCATCCTTGACTCCTCTCCT[C/T]GTTTCCTTCAAACATGCATCCTTGACTCCTCTCCT
NW_019942514.1	2579387	Affx-472329232	G	T	.	.	TGATACATTT[G/T]AACATTTTCGCATATATGACTAAATTCCACGC
NC_036853.1	17672067	Affx-472329233	C	T	.	.	TCCACTGCTTTTATTCATTTTGGGGGGGGGGGGTT[C/T]TTTACTGGTCAGTAGCAAAGCTGTATGAAAGGCCT
NC_036860.1	31018878	Affx-472329234	A	G	.	.	GTAGAGTACCCAGATAGAAACTTTAGAAGGTGCAA[A/G]TGGGACATTAGATGTGGATAAGAGGCCCAGTTGTA
NC_036848.1	51289288	Affx-472329235	A	G	.	.	TCCAACTGATTTGAATATCCATTCAGCAATGTCCC[A/G]AATAGCAATTAATACATTTTCGATGCATTTATTTT
NC_036866.1	42817992	Affx-472329236	G	T	.	.	ATGAAAAATTTACTCAGAATATTCCTTTTTATTTG[G/T]TCGATGCATTTTTTAATTGCTTTGAAATGTGTTCC
NW_019952573.1	2505	Affx-472329237	G	T	.	.	ACCCACATCCATTCCATGCATCGAATTGGGTTGGA[G/T]TCGAGGGAAAACAAATAAGTGCTACCAAATATAAC
NC_036860.1	77478154	Affx-472329238	C	T	.	.	CAGTTCCAAAAGAACGACTCTGTGCATCTTCTCTC[C/T]ACCTTCAACAGCACGTCTGGGTCTTCCTCATTAGT
NW_019957547.1	197886	Affx-472329239	G	T	.	.	GTGCTGTAATTGTATATCATCATCATAGATTTGGT[G/T]AAAAGTCGATGCATGTTCTGCTGACAGGTCCATAA
NW_019943022.1	24522	Affx-472329241	A	C	.	.	ATGCATCGATAACTCCTAAAAAACGAACAGATAAT[A/C]AGGTTAGTAAAAATGTTACAGGCTGATTGACAATA
NC_036840.1	11715000	Affx-472329242	A	C	.	.	ATAATAAAACTGCTCATTTTCTCATTAATATTAAA[A/C]TGATCATATTCAAAGCCATGGGCATTAAGATCAAT
NC_036862.1	4940435	Affx-472329243	A	G	.	.	TTTACTCTAATTGGGCAACTCAACCGTCTGGTTGA[A/G]ATGTTTGCGATGCATTATTTATCAAAGTTTATGTC
NW_019945124.1	39762	Affx-472329244	C	T	.	.	GATAATGCCGTGCATGTAATGTATAGATAATGCCG[C/T]GCATGCAATGTTTGGATAATGCGATGCATGTAATG
NC_036872.1	12576379	Affx-472329245	A	C	.	.	ATGGCAACAAACTACATTTGCACTTAAAACATATT[A/C]TTTAATCTTCTGTTATTTTACATACAAATTGCATC
NC_036862.1	29302276	Affx-472329247	G	T	.	.	CTTAAAACACTTTCAGACTGTAGTGTTGAGAAAAA[G/T]AACCCTTATTAATAAATCCTTCTTGATAGAGATGC
NC_036846.1	22860931	Affx-472329248	A	G	.	.	CCGACAGAGATAAACACCTCACTGGGAAGAGGAAG[A/G]GCGGGGCTGTATACTTCATGATTAATGACTCATTG
NC_036864.1	5991338	Affx-472329249	G	T	.	.	CATTAATTCTGGAAGAAAGTGCTCTGGTCAGCAGA[G/T]ACCAAAATTGAAAGTTTTGGTCAGGTACAGCATCG
NW_019942558.1	708275	Affx-472329250	G	T	.	.	TCCTTTGTGGGAATTTGACCACAAAATGATGCATC[G/T]CTTGTTGTAATCAGACCAATTTTGGCAGAGTTATG
NC_036855.1	20026057	Affx-472329251	A	G	.	.	AAGATTAATTAAGTCAGGAACATGATGAATGCAAT[A/G]GCAGACAATACTCCGATGCATCAGTGTCATTCCAG
NC_036874.1	14731306	Affx-472329252	A	G	.	.	AATAAATCTCACTTTATAGCTGTCAATTAGTTTAT[A/G]GGTCCAAAGAGGAAGGGCCTTTGAATTAGTCAAAG
NC_036873.1	5316982	Affx-472329253	A	G	.	.	GACTGGAAATATCAAAGGTTGAAGATGCTGTTCCC[A/G]ATAAGTAATACAACCAGGTCTAACCTAAGTCAACA
NC_036846.1	11451991	Affx-472329257	A	G	.	.	GCCTTGTATGGGTAATATCATGTGTGATGTATAGC[A/G]TATGCATTGGTTAATGATAAACTAAGCACGATGTT
NW_019957644.1	27287	Affx-472329258	C	T	.	.	GTCTGTTCCTATTTAGCAGTCAGTACGTCAACCCT[C/T]TTTCTGACGATGCATAGATCAACATGGAAGGGGAA
NC_036845.1	27880865	Affx-472329259	C	T	.	.	ACATTATGCATAGTAGGCTATCTTACATAAGTCTG[C/T]AAATGCGACGATGCATTCAATGCTTTATTATAAAG
NW_019943161.1	112139	Affx-472329260	G	T	.	.	CATCGTGATTGAATTCTTGGATCAATTTATAAAAT[G/T]ATGTTGCTGTGTTTTGTCTATAAAATCATTAAAAT
NC_036862.1	15549677	Affx-472329261	A	C	.	.	CATTGTAATTTTGTTAATGATCGCTCTCTATGGCA[A/C]GATGCATCATTCACCCAAGTTTTGTCAAAATCGTG
NW_019942762.1	29675	Affx-472329262	A	G	.	.	AAAACAATGTTGCAGAACAGTCTGTGTTAAATGAG[A/G]ACACGATGCATAGAAAACAATGTTGCAGAACAGTC
NC_036842.1	22583274	Affx-472329263	A	G	.	.	AAAACAACAGAGAAGCAATCTTAGTCTTAATGATC[A/G]TTCTGTAACGATGCATCATTCTACCGTCTCCCTCC
NW_019957653.1	24204	Affx-472329264	G	T	.	.	GAGATGATAAAGAGATATTATACTTTTCTAAAGCA[G/T]TGTTTATGTCAGGACAATGACATCAAAATCATGCA
NW_019942612.1	285075	Affx-472329265	A	G	.	.	AATTCACTGCAAATGCATCGTTCCATTGGAAATGC[A/G]GCAAGTTAGAGAGAAGCTGTAAAATAAGAATCAAC
NW_019943019.1	49634	Affx-472329267	C	T	.	.	TATTAGACTATTCTCCAAAATTAAAACAATTATAG[C/T]AATGGCCTTTGAGTGTGGACTGTATTATTATGCAT
NC_036853.1	27962032	Affx-472329268	A	G	.	.	CCCATGCATTCCTGACAGTTGTCCAGACAGCGTTC[A/G]CTCAGCTAAGCCTATGTCTTGATCTGTTTTTAGAT
NC_036855.1	24836610	Affx-472329269	G	T	.	.	CTTTGGAGCTAGCTGAGGGGAGTTAAATCTCTACC[G/T]TTGGGGAAATACGGGACAGAATCCCAGGAATTTGT
NC_036844.1	29107812	Affx-472329270	A	G	.	.	GTTGAGTGCCAGCTCTCTCCTGCATTCATGCATCT[A/G]AACACATACGGTGTCTTCAGAAAGTACTCATGACC
NC_036850.1	19579853	Affx-472329271	G	T	.	.	TCTAAACAGAGAAGAAGGGAACAGCAAAGGTGAGA[G/T]AAAGACCTCAATTTATATTTTCCATGCCAGACTGT
NC_036842.1	37217673	Affx-472329272	C	T	.	.	AAACGTAAGTGCCTTGAGATCTGTGTCATGTTATG[C/T]GGAGCTAAGTTTTGTGGTTTATTGTGTACAATTAC
NC_036862.1	26107163	Affx-472329273	A	C	.	.	ATGAACTTTGG[A/C]TACAACATAAGAGCAGGCTACACCAAGTAGCCTGT
NC_036840.1	27905292	Affx-472329274	G	T	.	.	TTTTCTTTGTGTATTGCCTTGTTGTAAATAGTGGA[G/T]TTGTGTCTTCAAGACATATGGCATATAATCTATGC
NW_019942979.1	148791	Affx-472329275	C	T	.	.	TAGAAATTCCTGCCTATAAAAATGCATCTAACAGA[C/T]G
NC_036858.1	21240882	Affx-472329276	A	C	.	.	CATCAGAATTTTAAGGTGGAGTGAAATGGGTTCCA[A/C]AACACATTTTAAATCTTTGGAGCCCAAGTTAGTCG
NC_036866.1	24610998	Affx-472329277	G	T	.	.	CTGCAAACCTTTCTATTATCAAATGATGCATCTAA[G/T]GTAATTCCTTATGCTCTATTCCAGTGTTTCCCAAC
NW_019945582.1	53827	Affx-472329280	A	G	.	.	TAACCAATAGATAACCTTTATTTCTGAGAGCTCAA[A/G]GAATCCCACATCCATGTTCATGAGATCATTATTTC
NC_036865.1	5564762	Affx-472329281	A	C	.	.	TACACCTGCCTGCACTAGGCACCCCCTTATTTTTT[A/C]AACAGTAAAAGAAACCAAAACTACATTTCATAAAA
NW_019943547.1	109983	Affx-472329282	G	T	.	.	ATTGGATTTACAAGCATCAATATAACATGTGAAAG[G/T]TTTTTTTTTTAAAGTGCCTAGCTAGTAATTAAAAA
NC_036863.1	29572721	Affx-472329284	A	G	.	.	CAAAGATGGCCGCCATGCATCTACTCAATGGACAC[A/G]CACATGGACTAGAAGAAGAGCTCACTCGTAGTACA
NW_019943155.1	46966	Affx-472329285	G	T	.	.	CTACTGTTCAGTGTCTTGCTGCAGAATGGGGAAAT[G/T]TATGTGCACTAAGTGAGACGCAATAGTAGCCACTC
NC_036846.1	10818916	Affx-472329286	A	G	.	.	AGTGGGGAAAGCACAGGCAGCTGCATAGCATAGCA[A/G]AGCATAGCATAGCCACTGGCGTTATGTATTCTCAA
NC_036841.1	1334214	Affx-472329287	A	G	.	.	CTTTGCAACACTAAGGGAGGATGCATTGTGTCTGT[A/G]ATGTGGCTATTTATAAGTCTAGATGCATTTGGTCT
NC_036866.1	41667883	Affx-472329288	G	T	.	.	CCACCGATCAAATCGAATTGTTTCAAACTCGTTCT[G/T]GTATCGTATCGGAGCCCATGTATCTAGATGCATAT
NC_036843.1	24789302	Affx-472329289	A	C	.	.	AGCGATGATACATTGCGTCAGTCCTTTTAAAATGT[A/C]GCTAAAGTGGCCTACTGCATTCGTGCATGTTGACG
NC_036855.1	25138831	Affx-472329290	C	T	.	.	GAAAGAGAGCCTGTGACGCGACATCTGCTTTTCGA[C/T]GCGACTTCCGCTTTTGAGCGACATTCCATCTGAAC
NC_036860.1	73166589	Affx-472329291	C	T	.	.	ACTGGATGTAGGGTCAGGCTATAATCTAACATTTA[C/T]AGATGCATTTT
NW_019943322.1	300571	Affx-472329292	G	T	.	.	AATGTCCTGTGGCGTGGATGGGGATTCTGGGAGTA[G/T]CTCTCCCCTTTGGTAGAGGAATGGACATGCATCTA
NW_019945511.1	5208	Affx-472329293	A	G	.	.	GTTCTGAGTATAGATGCATATCTAATCAATATACT[A/G]TCTCTAGTTCTGAGTATAGATGCATATCTAATCAA
NW_019943354.1	116069	Affx-472329294	G	T	.	.	CTATATTTAAAATGTTCAAATTCCATTTCTGATAA[G/T]CCATGTACAGTACTGCAAAGCTTGAATAGTCCACA
NW_019943666.1	75350	Affx-472329295	C	T	.	.	TAATGAATAAACATGGCTGTCCTTCGCAGTGACAC[C/T]CACAACTCTCCTCTATGGCTAGCAGGCAGTCCGTC
NC_036868.1	1549970	Affx-472329296	C	T	.	.	AGAGGGAAATGCAATGCATCTATGCCTTATCTGGC[C/T]CATTGAGCCCATTGATACGACTCTAGAGAAGTTCT
NC_036875.1	5364953	Affx-472329298	G	T	.	.	ATATGCATCTATGTTTGGGCTCTTGGAGGGTTGGA[G/T]CTCCCTGCTGGCTATAAGTGTACTTACTCTATAGG
NC_036851.1	46369935	Affx-472329299	C	T	.	.	CAATGGAAACAGATTAATGCATCTATTCCATCTGG[C/T]CCATGGACATTTATTGGCCTGCTGATATGAGAAAA
NW_019943516.1	3813	Affx-472329301	G	T	.	.	TTCGATTGGTTTGTCGTTACAAATAATTAAATAAA[G/T]ACCACTGATTGGATAATATGAAACCATTTTCGAAG
NC_036841.1	9804218	Affx-472329302	A	C	.	.	ATGCACCGTTCTTGCTCTCCTGGTTCACATACATC[A/C]CTGTCTGAATAATCAGTCAACTAGGAGATGATTAT
NW_019942644.1	90537	Affx-472329303	A	C	.	.	GGCTGATGTGGACTGAATAAATAAATGACTGAATG[A/C]TGTGTGCGACCAAAAAAGCATATATAGTGCACTAC
NC_036861.1	5598644	Affx-472329304	C	T	.	.	CCTGTGCTACACACTGGCTGCATGCATCTCAATAG[C/T]CTGAAGTGGCATCCTCTCCTCGTCTCCTTTCTTTC
NC_036841.1	8015171	Affx-472329305	C	T	.	.	GAAATGTCTGTTGATTTCATGCATCTCAATAGTAT[C/T]GTCTGTCTTTTCAGATCGCCATGCACTACAATATT
NC_036858.1	20347027	Affx-472329307	A	G	.	.	TCCCAAAAAGGGACACAAAATAAACAGTAAACTAC[A/G]GAGTGAGATGCATCCATTTGCCCACTTAAGCCAAG
NW_019942617.1	734436	Affx-472329308	C	T	.	.	TCTTCTCTCTCTGAGAATGCATCTCAGATTTTTTC[C/T]CCCCCTTAACAATAATTGTATTGAAACAGGCATTC
NC_036851.1	16949501	Affx-472329310	C	T	.	.	TGTGCGTCTGATGAGTGCGGGGCATTCACACTGAA[C/T]GAATCATGGTGCAGCCAGTTGAGGTCTAGAGCTGT
NW_019943449.1	216034	Affx-472329311	G	T	.	.	TGCTTTTCAAAGTGCTTTTCTCTGCCTCCATGTAT[G/T]ATGCATTCTCTCCCTCCGTCTTACAGTACACGGTC
NC_036854.1	46776506	Affx-472329312	A	G	.	.	TACCTCTGTTAAAGAATGAGTTCTTATCATCAATG[A/G]AAAAACTGAGTGCCTCTGTGGGAATTTATCATAAA
NW_019944967.1	10419	Affx-472329313	A	C	.	.	TGTTATTGTCTTAATGCATCTTATTATTATTAAAG[A/C]TTTGCATATTTAACAGTGTATCGACATATCTCCTC
NC_036855.1	5579606	Affx-472329314	A	G	.	.	GCAGGCTTTTGTGTGTGAGCACAGACTCCTGAGCT[A/G]TCATGGGTTAAGACTTGTCTATGCAACACAGTTCG
NC_036856.1	12746335	Affx-472329315	C	T	.	.	CTGGGTTCCATTTCTTGCTCCGCAACTGAAAAGAA[C/T]TGTCTATGAATTCATTGTCTTCCCAGTAAACCTTG
NC_036874.1	13007559	Affx-472329316	A	C	.	.	CTGGGGGGGAAACCATTCTTCCTAAAACATTGCAT[A/C]CCATTTGGTCGGTAGTTGGGGAGATGCATGATTGA
NC_036863.1	24236039	Affx-472329317	G	T	.	.	AAATGAGGAAAAAGGAACTACTTTCACTTGTTATC[G/T]CCGCAGCCCATACCACCACCGCAGCAGCCAGCCGC
NW_019943644.1	224009	Affx-472329322	A	G	.	.	AGAATGTAACTGTTGCACCTTGGCTGCAGTACAAG[A/G]GAATAGCTTGATGCATCTCTGATAGTAGTTTAAGT
NC_036856.1	2124338	Affx-472329326	A	C	.	.	TGGCTAACAATAGCTAAAAATGGCAGATATCCCTC[A/C]ATCAGAGATGCATCTCTAATTTCTCCAGTGGATCC
NC_036875.1	33048354	Affx-472329327	C	T	.	.	TTGGTTGGCCCTTCTTATAGAGGAGAATAAAATCA[C/T]AGATGCATAAGAGTGGTTGGTTGGCCCTTCTTATA
NC_036839.1	21665231	Affx-472329328	A	G	.	.	TGCTTGGCACTCAGTATGAACGGGATTGGGGGTAA[A/G]TCCCTGCGACAGACTAGCGTCCTGTCCAGGGGGTG
NC_036872.1	33342607	Affx-472329329	A	G	.	.	TTTCTACCAGCATGTCACATGTGCAACCACAGAGG[A/G]AAAAAACTCTACAGCACTTTTACTCCACATACAGA
NC_036839.1	18688035	Affx-472329332	G	T	.	.	ACTTAGTTGTTGGGCTCAAAATGCATCTGAAAAAA[G/T]CTTCTCTTTAGCTCTTTTGTAAGAGTCCATTCTCT
NC_036873.1	2785211	Affx-472329333	A	G	.	.	TTCTCCCACCAGAACCAGGTGAAAATGCATCTGAA[A/G]GTCCACACGGGAGAAAGGCCATTCACCTGTACCCA
NW_019942708.1	30808	Affx-472329334	A	G	.	.	CAGAACGTCTGGATTCGTCTGCAAAGGCCAGATCT[A/G]GATGTAATCCAGTTAAGGAAGTAGGTAAGCTTCTA
NC_036843.1	8195753	Affx-472329339	G	T	.	.	GCACATCGATGAATACTGTAGTAGTCTATGCATCT[G/T]ATATATGTATTTAATAGGCTTCATATAGGTAAATA
NW_019942711.1	203842	Affx-472329341	A	C	.	.	ACAGATATGGATAGATTATGACCATGGGGAGACAC[A/C]TCATCTCATAGGAGGCTTGAGGATTTAGATAGTAA
NC_036850.1	6650677	Affx-472329342	A	C	.	.	GATTAAAATCACATTATGTAGTAAAAAGACCCCTC[A/C]CCTTTTCCAGATGTTTTTGTACTGTGTCCTGAGCT
NC_036858.1	51658825	Affx-472329343	C	T	.	.	TTGTCCCCACAGTGAAGGTTAGCTGCTTTCCCAAT[C/T]AAAAGCCCTGGATTAACACAGAGGCTAGTGCTAAA
NC_036851.1	18291842	Affx-472329345	A	G	.	.	TAGCAACTCAGCAGTCAGATAAGGAGCGAAGGGAC[A/G]TGGTGCAGGCAGATGCATTGATTTGTCCGAAGTGT
NC_036856.1	8484438	Affx-472329346	A	G	.	.	GGTGTGCAAGTAGAAGTTAAGGCTCTTTGCAGGCA[A/G]ATTTGCTGTCAAAGTGCTTTACAGGCAGATGCATA
NC_036838.1	91212	Affx-472329347	C	T	.	.	AGTGGTATCTAGTGTTGTATGCATCTGCTACGAAA[C/T]GCTTCACGTCACTGGTCCTTTGTTCCAGCTTCTGG
NC_036860.1	29957865	Affx-472329348	A	G	.	.	ACATGATAATTGTTTAAGAAGTAAATGGGCTGTGC[A/G]ATATTCAGAGAATCCTGCATCAATGGCTGAGAATT
NW_019951909.1	2205	Affx-472329350	A	G	.	.	CCTTGATTGTTTCCCACATTAGCATAATTGTCATT[A/G]ATGCCAGCAGCCTCAAGAGTTTGTTTTACAATGCA
NC_036858.1	32400727	Affx-472329351	A	C	.	.	TGTCAGTCTGATGGGCTGTGGCTTGTTGCCAGGCA[A/C]AGCAAATATCTTACACCCCCCAAATCTTCTCCACC
NC_036868.1	11025591	Affx-472329352	G	T	.	.	AAAAAAAAAAGGGCTTCAGGTGCTCTTAAAACTTC[G/T]TGTCAATAGGGGGGTGCTGTTTTCACTTTGGGAAA
NW_019942729.1	320652	Affx-472329354	G	T	.	.	AGGTATTTTCTGAATAAGGCGGGAAAAAATTATAT[G/T]AGTAAAATACGTTAGTGAACCGGAAGATTCGTAAC
NW_019942614.1	114335	Affx-472329355	C	T	.	.	TTGCAGGGGGTTCTCATGGCCAGGGTAGTGTCCCG[C/T]AGGGTAATTATGACAGATGCATTCTTACTGGGATA
NW_019942834.1	192357	Affx-472329356	G	T	.	.	GCTATCCAATAGGATGCATCTGTCCTGTTCTATAT[G/T]ATGATAGGCTATCCAATAGGATCAATCTTGTCCCC
NC_036872.1	28668318	Affx-472329357	C	T	.	.	ATCCATTTCAGAAATGCATCTGTGAAATTACATTT[C/T]CCTTTTGAGTGAATGCAAAGTGCATAGGCTTCATA
NC_036856.1	28252822	Affx-472329358	A	C	.	.	CACACATACAGTACCTACACTAACACTCCAAAACA[A/C]ACACACACACACACACACACACTATATGCGCCCAC
NC_036869.1	12869834	Affx-472329359	C	T	.	.	GGATGATTACAATGTATCTGTGTCAGTTTTGGATG[C/T]TCACAATGCATCTGTGTCAGTTTGGATGATCACAA
NC_036838.1	6918019	Affx-472329360	G	T	.	.	GGTCACACAAGACACGGACTGGTTTTCTGATCCAC[G/T]CCCCTACTTTTTTTCAAAGGTGTCTGTGACGAACA
NC_036838.1	25416978	Affx-472329361	A	G	.	.	ATAATTACAGAAATGCATAATCAAACAAAGTAGAT[A/G]TAGTTACAAGGAAATGATAGGGGAGGTTCCCTAGT
NW_019942882.1	95301	Affx-472329362	C	T	.	.	ACCAACCTGTCTATGGCAGTGGGAAGATCAAATTC[C/T]TTTTTTGCAAACATTGTTTCCTACGTCTGAGTGGC
NW_019943908.1	125317	Affx-472329363	A	G	.	.	GCATCCAGTTAATTTTGATTTCTATATGTTATCAG[A/G]AAGAGCAGATTAAGCAGTTTATAAGACACTTACCT
NC_036870.1	19354562	Affx-472329365	G	T	.	.	ATAATCACCAGATATGTCACCCATTGAGCATGTTT[G/T]GGATGTTCTGGATCAATGTACACGTTCCCGCCAAT
NC_036853.1	5077040	Affx-472329366	A	C	.	.	TTCATGCATCTTATGATCCACCTATTAACTTCTAC[A/C]CACCAATAATATACAGTATGCTCTGGTGTTTCCCC
NC_036872.1	33588366	Affx-472329368	A	G	.	.	GATGTGTTACTATACATTCTGTATTGGCTGTTACT[A/G]GTGACATGTGTGGAAGATGTGTTACTATACATTCT
NC_036852.1	5685053	Affx-472329370	A	G	.	.	GCTGTCCGCACAGTCTCGTTCAAAACCTGCTGGAA[A/G]TACCTATAGTATAGAAGATGCATTTGATAGGCATG
NC_036860.1	20747186	Affx-472329372	A	G	.	.	GTTGCCACGAGCTGCACCGCA[A/G]ATATTGAGATAAGCAAGATGCATGACTTTGCATTC
NC_036861.1	3358694	Affx-472329373	A	G	.	.	ATTATTAAATGCATAAAAAAATATTTTCAACATAA[A/G]ACCCTTCTGAAAACCAAGGGAATAATTATTAACAC
NC_036840.1	5546916	Affx-472329374	A	G	.	.	ACTAATTTTGAGGTGGTCACCAAGACCTTACGAGT[A/G]GGAGGTACAGCAGAAATGTCATGATTATGCATTTT
NW_019944752.1	9191	Affx-472329376	C	T	.	.	CTCACTAATTAGATGATTTTTGATAAGATATGCAT[C/T]TTTATTCCTGTCTGTTTACTGTCTGTGACAACATT
NC_036858.1	10603923	Affx-472329377	A	C	.	.	CTGTTGCTTCCCTGTCTCTCGCTCTACCATTTTTA[A/C]ATTTGTTAATGACCATGGCGTGCGGAGCGCTTTAT
NC_036866.1	44802126	Affx-472329378	G	T	.	.	AACAAACTGTCTTTTTTTGGAATCTTACGAAAATG[G/T]TCTCCTGCTCCCTTCTTAGAGAGGAGCTCTGATCA
NC_036874.1	18416803	Affx-472329379	C	T	.	.	AGTTTTTAGGTTATTATACTTGTTGGTTTATGCAT[C/T]TTTCCCTTCAGACAATATCCTTTGAAGTTCAAATG
NC_036876.1	11696780	Affx-472329380	A	G	.	.	GAGTTCCCTCGACCATGCACACAGTGGTGAGTTTT[A/G]CGTCGAAAGAAAGATGCATGTGCAAAAACGAACCC
NW_019945582.1	65093	Affx-472329381	C	T	.	.	TTTTAGATTGCAACCAAGGAACCACTGAACCCGAT[C/T]AAGCAGGATATGAAGAAGCAAACTCCGTAGCGTGG
NC_036841.1	23970376	Affx-472329383	A	C	.	.	ACATACAAGGCAGAAGAGATACATTTATGTTTCTC[A/C]TTATCTATTGGGTATCAATCTCAGTATCTATTCTT
NC_036867.1	33765826	Affx-472329384	G	T	.	.	TCAACACATGCTATCCAAATGTACTGATTTTTTTT[G/T]GCCTTTTCATGCATCAAACAAACAGAAAACGTGTC
NC_036875.1	12973576	Affx-472329385	A	C	.	.	GCTGTTCTCCTTTACATGCATCCCATCACCCCCAT[A/C]ATTTCTCCCTCTAATCCTTTCATTTTCATGCATGT
NC_036853.1	44260509	Affx-472329386	C	T	.	.	GCATAATCGTTTGTCTCTACATTAACTAACATATT[C/T]CTGTCAACTGTACATTGTTTTGCATGATTCGGGCA
NW_019957562.1	257611	Affx-472329387	G	T	.	.	TTATTATCGATAACATCTCACATTCTCTTGTACTT[G/T]TGATTTACGCCGTAAAAGAAGGGTTGTAATTCCAC
NC_036847.1	12843258	Affx-472329388	G	T	.	.	CGATTGCAAAGTCTGCCTATGCCCACACATAAATT[G/T]ACCCAAATAACAAATATTTTTAATACCCTCAAAAA
NC_036843.1	21662295	Affx-472329389	C	T	.	.	ATACAGAAAATCACCATGCATGAAATTACTATTTA[C/T]TAAGACACATCACCATGCATGAAATTACTATTTAC
NC_036846.1	10756116	Affx-472329390	A	C	.	.	TATTTCACATGGATTGCATGCAGTGACATGCATGA[A/C]ATTTGCAGGTGATAAACAAGGTGATAAGCAGGTGA
NC_036859.1	19112989	Affx-472329391	G	T	.	.	TATGTCACCATTATGCATAAAATGAATGAACCATT[G/T]AAGTTAATCTCCCAACAGATGTTACATTTCATTTT
NC_036872.1	9287202	Affx-472329393	A	G	.	.	GGCTGTGACGTTTAAATTCATTTGGGATCGTTAAC[A/G]TTTAGAAAAAATCCCTAGCTGAAAACGTTTTTTTC
NC_036869.1	25251123	Affx-472329394	A	C	.	.	AGGGTAAGAAAACGCATTCTACGCTCACCGCTCAC[A/C]ATAGCTTCACAGGCCTAGGCACCATCTTTGCAACA
NW_019942505.1	814717	Affx-472329395	A	C	.	.	GTGGACAAATCATGATTAATTGTAATGATGCATGA[A/C]CATAATGTCTGAATTAATCACTCTTTGTATTTTCA
NC_036842.1	25512888	Affx-472329396	A	C	.	.	TCTGTAATTGAACAAGCGTAATAATAGTCAATAGA[A/C]AAAAAACACATGCATTCTGGACCACTCTCAATTCC
NC_036844.1	6773121	Affx-472329397	A	G	.	.	TGGACCACAAGTGACAAATACTCTCTGTAAGTAAT[A/G]AAGATTCTTCATGCATGGAGAATCAGACTTGGTAA
NC_036860.1	68313757	Affx-472329398	A	G	.	.	ATCTGTGGCCATGGGTACAGGTTGAGGCTCCTGCT[A/G]CACTGTTCTGTTTGTCTTTGTGCCTCCTCTTCATG
NC_036867.1	4153622	Affx-472329399	A	G	.	.	ACTGCCTACAAGATAAGGTGTCATGGAGCTTCAAA[A/G]CCAATACCAAACCAGATAGAAATTCAGCTGATCCA
NC_036838.1	3439724	Affx-472329400	G	T	.	.	CAGCAGTCTAGAAGTACAACAAGTCATGGTGGGCC[G/T]AGCTTCATGCATGCAGGCCCACCACTTGATAATAT
NC_036850.1	18514970	Affx-472329401	A	C	.	.	GCATGAAGGTGTCTAATAGAATGAACGTGTCAAAA[A/C]CGAATGTAGAAATTAATAAATGCATTTCTATAGCT
NC_036838.1	7587229	Affx-472329402	A	C	.	.	ATTAGTGTACAATCTAGCAACCGTGACCAGATAAT[A/C]ATCTTTATTGTACCCTAGCTTTGTTAGGACCAACA
NC_036865.1	17632119	Affx-472329403	C	T	.	.	GTCTTACCTTTTTTTGTCCAGAAGATGGCAGTGTA[C/T]ACAGATTTTTCAGAGAGGCATCGTTGATTTAAAAA
NC_036870.1	26343782	Affx-472329404	G	T	.	.	ATGAAGTAGTCATTATCTGGTAATATATTAATATA[G/T]ATATTACCTGGTAATGCATTAATATAAGCATGATG
NC_036871.1	36698646	Affx-472329405	C	T	.	.	ACATGCATGAATACAGTTCATCTCTCTAACAAAGT[C/T]ATGGGCGTTTTTGCAGTAGAAAACATGCATGAATA
NC_036852.1	5717670	Affx-472329406	C	T	.	.	CTAATAGCTACATGAAGGCATATGTCACTGATCAA[C/T]GATTTGTAATTCAGTATTCATGCATGGCCCGCAAG
NW_019944475.1	37461	Affx-472329407	A	C	.	.	AAATCCAGCTTTCCCATGCATGAATATATTGATTT[A/C]GTATTTTATTTCTCTTACAGTAGGCTACATATAGG
NC_036859.1	19225042	Affx-472329408	G	T	.	.	GCATGAATATGCCACACTGTAGTTAATCCCATACT[G/T]TAGGCTACCTACCTCCACATAAAGCTCATGATTTT
NW_019942721.1	244966	Affx-472329409	A	C	.	.	AAGCAGATTCAAACACACTCAACAATATTGTGATT[A/C]ATGCATGAGATACCAGATTTTGCATTATTCTGAAA
NC_036842.1	18168256	Affx-472329410	A	G	.	.	TTATGACGGACATACTGACAGAAACGTTAAATTCC[A/G]ATTATACGATTCATGCATGTTTTATGCAAAATAGC
NW_019943648.1	178602	Affx-472329411	G	T	.	.	ATCTCAGATGCATTTGCATCACAGTTATAGCCTAA[G/T]ATTAGCTAGCTAGCTAATATTGAACCTAGTTGGTT
NC_036853.1	47168790	Affx-472329412	A	G	.	.	GGATGCCAGGAAAATGCTACCTGCCAAAATGCATA[A/G]TGACAAAAGTAAAGTTAGGTGGAGGCGGAATAATG
NC_036875.1	36122401	Affx-472329414	A	G	.	.	TGTAAATAAATGAAAGGAATTTTTTCCAGAATTGT[A/G]TACAACATTCATGCATGTAAAGACTGTTCTTGTGA
NW_019944057.1	159220	Affx-472329415	C	T	.	.	CTTCGTTGACGCAGAAGAACTTAAAAGAGG[C/T]GTTCGACGCGGCCATCTTTGCTGCCATCAA
NC_036855.1	65194961	Affx-472329416	C	T	.	.	TGTGGATGGGTGTTTCGCTAGTAGTCTGTACCATG[C/T]TGTAAATTCATGCATATTGCCATGCATCACTGCCT
NC_036843.1	25341186	Affx-472329417	A	G	.	.	AATGCATAAAATGGTTTCGCCTAATAGGCTAATAA[A/G]TCATAATTGTAGGAAAAATGCCGTCGTATCCAACA
NW_019957564.1	56788	Affx-472329418	A	G	.	.	TTAGTTGTCATTTTCAACCATGCATAATGAGTACA[A/G]ACAGTGCGTACTGCATGACCGCATGCATATCGTGC
NW_019942801.1	244013	Affx-472329419	A	C	.	.	TGGGACAGTGAAAGCAGGAAACGCCGAGTTCAGCA[A/C]GTTAGAAAGAAACATCCCACTGTTCCATATTGTAG
NC_036868.1	8979247	Affx-472329420	A	G	.	.	GCATGCAACTTGTACACACACACAAGTGATGGCTT[A/G]TTGTAGTCCATCGGGACGCTAGGTGTTATTGTCCT
NW_019942695.1	237202	Affx-472329421	A	G	.	.	TAATACTGTACATGGTGCTTGGTTGGATTTCTAAC[A/G]GTGTTATGTTGTTCTTCACCACATTTACTATAGTA
NC_036855.1	51622471	Affx-472329422	C	T	.	.	TTGGATGCTGTCTGTATATCTAATAGATATTCAGG[C/T]ACATGTTAATATGGGCTTGACTCTGTCATGCATTA
NC_036859.1	16895922	Affx-472329425	G	T	.	.	CAATACACTGCAAAAACTTACATGCATGACAGTGT[G/T]CAACCTGAAAGAACATCAGGTATGGAACTTTTGTA
NC_036875.1	15694296	Affx-472329428	A	C	.	.	GACAGAAATACTGAAACTAAACAGAGGAAATGAAC[A/C]AACTCCTCTTTATCCACCCACATCATTCATTTCTG
NC_036853.1	11698393	Affx-472329429	G	T	.	.	TGCCCAGCATTTTTATGCATGACCCTAAGCATGAT[G/T]GGATGTTAATTGATTAATCAACTCAGGAACCACAC
NC_036842.1	18726464	Affx-472329430	A	G	.	.	GTCGAAATGTACACAATAGTTACCCGGAGGAAAAT[A/G]GGAGAGGGTCATGCATTTTCAATTTTAGTCAGGGG
NW_019942601.1	364546	Affx-472329431	G	T	.	.	GGGGTTACTGTGATGTCAGACTTTAGTAGAGAGGG[G/T]TTACTGTGATGCCTGACCTTAGTCGAGAGGGGTTA
NC_036858.1	44058805	Affx-472329432	A	C	.	.	GCATATAATGCATGACCTTTCCACACAGAGCATAA[A/C]AACTGCATATACGCTAAGGGGCTTACACCAGGTCT
NC_036866.1	45543426	Affx-472329433	A	G	.	.	GAAGGACCAAGTTATTACAAATCATAATGTACCTC[A/G]TCATGCATGTCTTTTCGTTAGTAGGCCTTTGAAGT
NC_036849.1	3127624	Affx-472329434	C	T	.	.	GAGCTGGGGATTATAGTTACACTGCTGCAACGTTT[C/T]CCCCACAGCACAGTCCTGCTCCCTCCTCTCCTGTA
NC_036869.1	2143854	Affx-472329435	A	G	.	.	ACTCATTACCCTGAATCAAATTTGAGCAAATCTTT[A/G]CCAATAGCCTGTAATGTCACATTGACTTTACATCC
NC_036851.1	24964063	Affx-472329436	C	T	.	.	ACATAAACAATTCAACACTGAAAAAAAATAGTATG[C/T]TGCACATTCCTTATAATTTGGCTTTTTTTTATAGA
NC_036858.1	60824476	Affx-472329438	G	T	.	.	CTCTTTCACAAAGCAGGGGACGTCGGGGGGGGGTG[G/T]AACGTATTGAATGAAATGTGTGCTTGATAAGCCAG
NC_036844.1	29244372	Affx-472329439	C	T	.	.	AAAATAAAGTGAAATTCTTTCGAACTTTAGAGTTT[C/T]TTCTTTTAAATAATTGTCAAAACTTTATTACAGTC
NW_019945890.1	40858	Affx-472329440	A	G	.	.	TGTGAAGGTGTTGAGTGGATTAGTAGGCCTGTTGT[A/G]ATGGGTCTTTGTGGCAAGGACAGAATAATCAGAGA
NC_036864.1	4603970	Affx-472329441	G	T	.	.	TTTCCTTTTGTTTCCATAAAAGCCATTCTAGGGAC[G/T]GTTGTTGAAAATTAGCATGAGATGGAAACACCCTA
NC_036848.1	1035703	Affx-472329443	A	G	.	.	TACTGAGAATGTATGCCTAAAAAATTGCTATTATC[A/G]TACTCATACAGTCATTTGTTATGGATGGTGGAATC
NW_019942583.1	446293	Affx-472329444	C	T	.	.	TGAAAGACCTGGTGAGCAGCGAGCTAGACTATTCA[C/T]TAGAAAGTCATGCATAGCCATAACTAATGTTCCTT
NC_036867.1	14072958	Affx-472329445	C	T	.	.	CGGACCTGTTGTCGTTCTAGAAGTGGCAGGATGAT[C/T]GCCCACCCCGGCAGTGAAGTGAGGGTGTTAATTCG
NC_036863.1	41459845	Affx-472329446	A	C	.	.	TGAGGTTGGTAAGAAACACCCTACACAAAAAATAA[A/C]TTTGATTTTTTTTTCTTTTAATACCAATGTCTGTT
NW_019957662.1	42016	Affx-472329447	A	G	.	.	CCACATTATCAAGCTATTAGCAAGTAATCAACTAT[A/G]GGGTAGAAATTCTCATGCATATTGATGCATTTGAT
NC_036839.1	25573575	Affx-472329449	A	C	.	.	ATGTTTAACAGTCTGTCATTAGAGAGACTAAATGT[A/C]TCATGCATTGAACATTAAATAACATGTTATAATGT
NC_036870.1	19809069	Affx-472329453	G	T	.	.	CCATGCATGGGTCCATGCATGAGCGGAACTTCAAT[G/T]TGTGTGTGTGTGTCTCTGTGTGTGTGTTTGTGGTC
NC_036863.1	37416047	Affx-472329456	A	C	.	.	CACAGAGAGCTCCATACAGAGCAGAACAGGGTAAG[A/C]CAGACTACCACACTTTCAGTGTGCGGACCTCGTTT
NW_019942989.1	39176	Affx-472329458	A	C	.	.	AAAATGTGTATAAATACTGTTAATCTCTCAGTCAA[A/C]AATTAGTCCATGCGTTCAAGATGTTTTCAAATAGT
NW_019943577.1	56653	Affx-472329459	G	T	.	.	GCACTGACCGCCACTGGTGTACGTGCATGCATGAG[G/T]GAGTTTGAATCTCTGTGTGTTAGTTAATTTAAATA
NC_036860.1	50403551	Affx-472329460	A	G	.	.	TATGTTCCAGTGGTGGTTCTGAAGCCTATTAGAGG[A/G]GCTTTGATGTTTCCACTGACCTCATGCATTTGGGA
NC_036848.1	38938285	Affx-472329461	A	C	.	.	GTAAAAGTGAACATGCATCTCAGCTCTACTCTCTC[A/C]TTCGCTCACTCATGCATAGGACATGAGAGAGAGAA
NC_036875.1	13648276	Affx-472329463	C	T	.	.	CTCTCTCTCTTTGCTCCCACACACACACACACACA[C/T]ATTCATGCTACTTTGGAAAACAGTGCTGTTCACTC
NC_036840.1	22856985	Affx-472329464	G	T	.	.	TCTTCCCCTGTGTGTGGACAGTGGTTAATGCATGA[G/T]TTTGGATTTGCTGTATCCCATCTGTTTAGTAACAT
NC_036863.1	3574106	Affx-472329465	G	T	.	.	TAAGTTAAAGCTTGTAAATTGAGTTTGTTCAAAAA[G/T]A
NC_036855.1	30452867	Affx-472329466	A	G	.	.	GCAGAAAGGCACCATGCATGATAAACAGGGCCCTG[A/G]GTTTTTCCCTGTCCACCACTCCCAGTTCTCCTT
NC_036856.1	2881596	Affx-472329467	C	T	.	.	ACCATGCATAATGTACATTCACTAATAATGACTAA[C/T]TTCTTGTAGCAAGCATTAGGCTATAGAATATTAAC
NC_036854.1	32588150	Affx-472329468	C	T	.	.	TGGGGACAACTTTGACAACTTTAACCCAACCCAGC[C/T]CACATCATGACTTTTCCCAATTGTACCATCTTCAG
NC_036876.1	4931533	Affx-472329470	A	C	.	.	ATCATGTAATCAGGATGCAATGTCCCTGCAAACTT[A/C]AAAATCACATGCACCGAATACAGGTGTAGATCTTA
NW_019942903.1	189129	Affx-472329471	C	T	.	.	ACACAACACTCCAACTACAATTGTGTCGTTTTATT[C/T]CTTCACACACTTCTCTCTCTCACACACATTTTATA
NC_036842.1	10965275	Affx-472329472	A	G	.	.	CAGTAACGCAGGGACAATGCAGGTGAAACAGATCA[A/G]GGTGTGACAGAATTGTTAAGTAATGTCTATCATGC
NC_036851.1	46462751	Affx-472329473	G	T	.	.	ACATGTTATACTAACCTCATACATAATCTCACAAC[G/T]GTTATGCATACTCCTACATAACTCACACATGTTAT
NC_036842.1	10168813	Affx-472329474	G	T	.	.	GTAGGAACTCAAAATAATCCTGCAGCAACAGGATT[G/T]GAACATTTAGTCCATTAACACTTTTCCGCCGATGC
NC_036851.1	16950090	Affx-472329475	C	T	.	.	ATTCAAATCGGCCACAATAACCTCATGCATGATAT[C/T]ACATTATACCTTTCCTCAGGGAACCACCAGTAGCC
NC_036855.1	51534298	Affx-472329476	G	T	.	.	GCAATTTCCTTATCAGACATTTCTTTGGGAACAGT[G/T]AACCCGAGATGGTGCAAACTTAGAAGAATACGAAC
NC_036863.1	30480795	Affx-472329477	C	T	.	.	GCATAATGTATGACTGGATTTATAAACAGAAAATG[C/T]CTTTGTTTCCATGCGTTTGTTTTTACATTTCTTAT
NW_019942703.1	19982	Affx-472329478	A	C	.	.	TCCTTGTGGAATTAAGTATATTTCTGACCAAAAAA[A/C]AACCCTCACTCTTTTCAGAATGTTGACAGTTGTGG
NW_019943013.1	21947	Affx-472329479	A	C	.	.	TTTCCTTTACTGGGCCAAATAGGGATTTGAAAGTG[A/C]AGAGAGAAAGCATTCTATTGGCGGTTCAAAACCCT
NW_019942625.1	69764	Affx-472329481	C	T	.	.	GTGCTTGTGCTTTCTCTGGCCTGACTATGCATGAT[C/T]TAGTCAAAAGCATGGGCTGATGCACACCCAAAATG
NC_036864.1	4732769	Affx-472329482	A	G	.	.	TGAATGGCTGTTTTAACATCTCAGCAAAGAATTGT[A/G]GATAGTCATCTGCAATTCAGGGAGTGTAACATTTG
NC_036846.1	7401617	Affx-472329483	A	C	.	.	TGCATATTAGGCAGACTGTGTAATATCTACAGGCC[A/C]ACATTAGATTCAACTTTTTTTTATCTTGACATTAT
NC_036875.1	5282942	Affx-472329484	C	T	.	.	ATCCAACAGGCAAATAAACAATGCAAGCCACTTCA[C/T]CATGCATATAAGCATAAATCCAGCAATGATATTAG
NC_036844.1	26446362	Affx-472329486	A	G	.	.	AGCCCTTTAACTCTGACTCATATGCATAATGCATG[A/G]TGAATGTGCATAATCACCAGGTGTCTCAATTATCA
NC_036841.1	21395733	Affx-472329488	C	T	.	.	TAAGGCTCCTGAACAGGTACTATTTGCAATGTGCC[C/T]CCCCCCCCCCAACCGCTCATTTGCGTTGCTGCTAC
NC_036853.1	42404918	Affx-472329489	C	T	.	.	GGGACATTCATGATGATAGAGCTAAAAGACAGAGC[C/T]CCTTCGTTAAAGGTGAGATACCTCTTTAAAACCAT
NC_036853.1	3910184	Affx-472329491	G	T	.	.	CAAGTGTTGTTTACATTAGTAGGCCCAGTCTATTC[G/T]AAACTACGGCATTATCGTAGAATCCTTAGGCTTAC
NW_019943169.1	67673	Affx-472329492	G	T	.	.	TGTAATGCATGATGGATAGTGATGGATCTATAATT[G/T]AACTACTAATTGCCTACCCCTCCTGTAATACATTA
NW_019943093.1	25701	Affx-472329493	A	G	.	.	CTGAACATAGCCTCATAATTACCAGACTGATTACC[A/G]CTGATATCTGTGTAGCCATCATGCATGTAAGCTCG
NW_019943082.1	108275	Affx-472329495	G	T	.	.	TGTTGATGGTATTTTACCTAAAGTGATGGTAATCT[G/T]TAGAGAATTGACTTTGGGCTACAAGGCAATATAAA
NC_036847.1	22456347	Affx-472329497	A	G	.	.	GCTGTACTAATAGGACGGTTGCTTTATAAGTCAAA[A/G]TGTATTTTACATCAAGCATTTTAAATATTAAATAA
NW_019947592.1	12396	Affx-472329498	G	T	.	.	ACCTGAGAGTTGAGGAAATGACAGAATGTAAAAGA[G/T]AGGCAACAACTCAACCAGGGTGAAACAGTGCTCAG
NC_036860.1	39433233	Affx-472329499	A	G	.	.	GTGTTTCATGTCAATCATTACGGCATGCATTGTTG[A/G]ATTCAATTCTAGGTTAGTGTTTCATGTTAATCATG
NC_036841.1	7946343	Affx-472329500	G	T	.	.	AAACCAAGAGGTCGGGGAGAAATTGAGGATCCAGA[G/T]ATGCACTGTTCTGTAATGGCTGTGGGTTTTCATTC
NW_019943019.1	56602	Affx-472329501	A	G	.	.	TGGGGGATGAATCAAAGAATGGTTCACAATGCATG[A/G]TTAGGTTATTTGTGAGACTAGTGATCCATAAAGAT
NC_036847.1	7773641	Affx-472329502	A	C	.	.	TCAGTTGAATATCTCTCCAAACAGCGGACCCCCTA[A/C]TGATTTTTGGGCCACATTATTATTCATATATTCCC
NW_019944991.1	70654	Affx-472329503	A	G	.	.	GAGTCACTTCACTTGTATTGTAATTAAGAATAGAA[A/G]ATGTTTCTGAACACGTCTACATTCATGTGGATACT
NC_036851.1	38072197	Affx-472329504	G	T	.	.	ACGACAAGATTGATAAGATTTTATAGTTACTACCA[G/T]ACTATAATTATAATTGTGTGCAACATGATTTCTAA
NC_036854.1	5003469	Affx-472329505	C	T	.	.	AGCAGGGCAGCAATGGCTGTTCCTTGGATGTTCAC[C/T]GAGAGCTAACATTATGCATGTCAATTTTTCCTGGC
NC_036866.1	26654957	Affx-472329506	C	T	.	.	TCAGTTAAACTGGAAAGCATTTTCAGGACTATAAT[C/T]TCCTCCTCATCTTGTATCCTACAATATGTCACCAC
NC_036848.1	51743306	Affx-472329507	A	G	.	.	AATCCTAACCTTGAACACACATAACTCTGACTATT[A/G]TGTAGCATAAATCATGCATGTCAATTGGATTTGAG
NC_036863.1	12275378	Affx-472329508	A	G	.	.	ACAGATACTGTTAATCTCAGCACTACAGACACAAC[A/G]TTGATGCAACATCTCACAGCAAAGTCTGAGAGACA
NW_019942600.1	178643	Affx-472329509	A	G	.	.	ATATAAGTACCCTTCATTTTGTGCATTAATCGCAA[A/G]CCATCATGATGATTTTCAATCCCTTATTCTATCAC
NC_036850.1	14919969	Affx-472329510	C	T	.	.	GACACACATGCATGCAAACACAGAGATAAACAGTT[C/T]GGCCGTGATTGCTGTAAAGATACAAATGCATAAAG
NW_019944853.1	32857	Affx-472329511	A	C	.	.	AACTATTACTAATGTATTACTGACTAAACAGCATT[A/C]TCTCTCTTACAAAAGGTTAAGGGTATAATATTATT
NC_036875.1	12905535	Affx-472329512	C	T	.	.	GAAGCCTTGACTTGGTGCACACATATTTGTATGTC[C/T]TCAGTTTGATTGAAGCCCTCAATCTGTATTTTTGC
NC_036844.1	9739229	Affx-472329513	G	T	.	.	TACAGATTGAGGCTTTCAATCAAACTGAGGGCAGA[G/T]AAATATGTGTGCACCAGACAGGTAAAGGCTTCTTG
NC_036875.1	2678928	Affx-472329514	G	T	.	.	AGGTAGCAGGGGCCAGTGTGTGTGTGTGTGTGTGT[G/T]TTTTTGAGGTAAACAGGGAAGCTATTTGGTATGCA
NC_036846.1	14933239	Affx-472329515	C	T	.	.	CATGCAAGTGATTTGTTTGAAGGGGCACTGAAGAT[C/T]AAATGCAATGTCTTTTGAATTGATTATGTTTCAAA
NC_036855.1	49242370	Affx-472329516	A	G	.	.	AGCCAGAATAATTACTGAAGCAAAGTCAGGAAGTC[A/G]GCATGGGAACTGAAGCAGCTGCTTTTGGTAGCATC
NC_036854.1	13825766	Affx-472329517	C	T	.	.	TGGTGTTTACAACGGTTTGCTGTCATCTTTGTGTG[C/T]GTCGGACTCCGGCATAAAAGTTTCCGAGCAAAACA
NC_036856.1	8878986	Affx-472329519	A	G	.	.	CATATCAACCATCATCATATGGTCACATAAATAGC[A/G]CATAGACATCCTCAGATTAATTATGCATATTGTTG
NW_019944544.1	52497	Affx-472329522	A	G	.	.	CACACACACACACACACACACACACACACACACAC[A/G]CACAGCTGAAACTGTAAAAGAGAGCCATAGGGCAT
NC_036858.1	44996993	Affx-472329523	C	T	.	.	TGTTTGTGTGTGTGAGTAAAGGGTTCCAATATCCG[C/T]ATAGCTCTCCCAGATCAGCAACCAGGGCATTGTCT
NC_036845.1	6802438	Affx-472329524	G	T	.	.	GCACATAATCATCCACCCAGAGTAATATTGTTCCT[G/T]TTCATTCAAGCCTTCATTAGACAGATACAAGAGGG
NC_036858.1	69167753	Affx-472329525	A	G	.	.	ATTGGCCTCACCAAACACAAATTGTTAGATGGCTA[A/G]CCATGAAAGCTTAGGCCCAATATTAGGATCGCTAA
NC_036871.1	1122353	Affx-472329526	A	C	.	.	GTGAAATGAAAAAAAGAACTTGTTTCAAAAAAATT[A/C]TAAAATGTAAAAACGGAAAACTGGTGCATGCATAT
NC_036842.1	71013345	Affx-472329528	C	T	.	.	GGAGGATATTGCATATTTATACATTTGTGTACCTA[C/T]TTAGGATACATCACCATGAAGAGAATGACATTCAT
NC_036876.1	13226351	Affx-472329530	C	T	.	.	GTTCGTATTATTTACTGCGTCTTTTTGCAAGGACT[C/T]GCACGTGCATGCGTAGGCTTTATCGTTGGGTCTAG
NC_036848.1	42557934	Affx-472329531	A	G	.	.	CACACGTGCACACACATGCATGCATGCACGTGCAC[A/G]CACACCACCATTCAGGTTTATTCAGGTTAGATGTA
NC_036842.1	8850957	Affx-472329532	A	C	.	.	TTGACTGGTCTGAGGATGTCATGCATGCACTAAAA[A/C]ACAATGATTTTTAAAATGAGGGGGAGTGAAAATGT
NW_019946095.1	16720	Affx-472329536	C	T	.	.	GAGGCTGGGTGCTGTGGGATTATCAGAATCAGCAA[C/T]CATAGCGCAGTAACAGCTAGTTACAGCAACAACGA
NC_036871.1	23201222	Affx-472329537	A	G	.	.	TAATTTCCCTTGAATCGATGGTTTACTATGCATGC[A/G]CTTAGGCTACTACGCATTACACTTTTCCACGCTAT
NC_036867.1	34786759	Affx-472329538	C	T	.	.	GTGCAGTGCTTCTCAGCCTGTCACATTGGTGGAAG[C/T]GCATGCATGCATTGCCAATAAGTAGCAAAATGTCA
NW_019948526.1	8707	Affx-472329539	A	C	.	.	CACATGCATGCAGACACGGCCCTGTGTTTCCACAG[A/C]AAACAACCTTTGGACTCTAGCTTCTGGAGCCCAAG
NW_019943449.1	258094	Affx-472329540	A	G	.	.	ACAAACAAATGCATGCAGACATGCACACCCACAAC[A/G]ACTTAAAGCACTTGCACTTTATTAAAAACCAAAAA
NC_036838.1	18397250	Affx-472329541	G	T	.	.	TCA[G/T]TCTAGTATTGGTGTTATATGTTCAGTGTAGTATTA
NW_019942861.1	223644	Affx-472329542	A	C	.	.	GTCCACCTCCTTCCTCTCCACACAGAGACC[A/C]AGCAAGACCCACCAGAAGTTCAAAGGTCGC
NC_036849.1	11854982	Affx-472329543	C	T	.	.	TCGGCCTTGCAGAACGAAGCACCGTGCCACTGGTA[C/T]GTTAACAACATCAAAATGTCCTATGATTTGCATAT
NC_036858.1	32711682	Affx-472329544	C	T	.	.	TAAACAGTCAAACATAGGAGTAAGAATTTTAAACA[C/T]TTAACAAATGATTATGACAGCCATCTTTCTACCAT
NW_019944925.1	47073	Affx-472329545	G	T	.	.	GGCTGAGCACTAACGAGAGCCCATGCAACTCCAAA[G/T]CTAATGGGAATTATGCATTGACGTCAATAGGATAT
NW_019957575.1	181272	Affx-472329546	A	C	.	.	CAAATAACTTTGATTTGGAATTGTAAAACGGTTAT[A/C]TAATTTTTTGCCTGACATATCACTTTGGCTATTCT
NW_019942870.1	63546	Affx-472329547	A	G	.	.	CCACAAGTGTGGAGTTGAGACCTCAAAGATGAAAT[A/G]TCGACTTGATGTTACAAAGTTGCAAGTCACAAAAT
NC_036856.1	18801166	Affx-472329548	G	T	.	.	TTAATTCTAATTCAAATTGAGAACAGGTTTGTTCG[G/T]GGCATGCATATGATTTAAAACAGGCCTATACTGAT
NC_036871.1	18887250	Affx-472329549	G	T	.	.	GCTGCTTTCAATGTCACTGTGGTAGCTACCAATAC[G/T]TGTGGCTCTCCCCCAGAAGAATACTGTGTACAAAC
NC_036850.1	21073579	Affx-472329550	A	G	.	.	GTTAATACATTTCCCTAATGTCTGAATAAGTTCAC[A/G]AATTATGCATGAAGAGTAACCTTGCCTAAGACCTT
NC_036865.1	24133698	Affx-472329551	A	G	.	.	TAGAGAGAAATAGAGACATGTGGTGGCATGCTACG[A/G]CACTG
NW_019942587.1	669750	Affx-472329552	G	T	.	.	CGAAATGCTGAGCGAAGCCTATGATGTCTAGTCCA[G/T]AGCAAGACTTAATGGCATGCATGTGTGACCTAGGC
NW_019942986.1	114430	Affx-472329553	A	G	.	.	TTAACAACACAATGCATGCCATTCATGTGTAAAAC[A/G]CACCAAGT
NC_036838.1	25235112	Affx-472329554	C	T	.	.	AATTTAAACTGCCTGCTTTTCGGGCCCAGAAGATA[C/T]GATATGCATATAATGTAGTGGATAGAAAACACTCA
NW_019943543.1	83035	Affx-472329555	C	T	.	.	TGTGAGGTAATGACTGGGCATCCATACTTTCTCCC[C/T]GAGGTAATGACTGGGCGTGCATACTTCTCTCCCTG
NC_036875.1	4218239	Affx-472329556	A	G	.	.	A[A/G]TCAATGGGCATGCATTTTGGGTGATTCTGGGACAA
NC_036843.1	5676748	Affx-472329558	C	T	.	.	ACCTTATGAATGATGCATGCCCGGCTGGAGTTTGG[C/T]TGTGGGGGAGAAGCGGCCTAGCAGCAAATGAGCAT
NC_036866.1	7743848	Affx-472329559	A	C	.	.	GTTCAGCCACAGGTACCGGGTTCATGCATGTATGC[A/C]TACTGTACATAACCTACTCTCAGCTTCCCCCGGCC
NC_036847.1	1144151	Affx-472329560	A	G	.	.	CTGCCCCCTATCCATAAGAAGTTAATGTTGCATAG[A/G]CTTACCTTTTAAGTCATGTTAATACAAAATTAGAG
NC_036860.1	79084500	Affx-472329561	A	C	.	.	CATTACATGATAAATAATGTTTGATTTGTACAGAT[A/C]CATTTTTTTTACAATAATTGACTTAACACAGGCAG
NW_019942948.1	91046	Affx-472329562	A	C	.	.	AACTTCAACTAAAGAGCCCAAAAGTCTATTAGATA[A/C]ATTGTTTGCCGGCATGCATAAAAACTTACCTCATA
NC_036855.1	63062423	Affx-472329563	A	C	.	.	TAATTACTTTAAACAAACCCACGGGGGTTAGCGTT[A/C]AACTCATTAATGAGTTTCTAGGCATGCATTACAAA
NW_019942650.1	63499	Affx-472329564	A	G	.	.	CAAATGATATCATACTGTATAGAATGCATGCCTAT[A/G]CACCATGAAATTAGAAGGAACGGTGACAAAATGTT
NC_036847.1	26874893	Affx-472329565	A	C	.	.	AGGCATGCATGTAATTCTATACAGGCCAGTTAATT[A/C]TTCTATGTTGTGGCTGAGATATAGGCATGCATGTA
NC_036858.1	37216304	Affx-472329566	A	G	.	.	CACAATTATGAAATTGCTTTTTCCAGTTGCTAATA[A/G]GCATGCATCCATCAAGAAAATGACTATAAAAACTA
NC_036842.1	19092138	Affx-472329569	A	G	.	.	TGTGTGTGTGTGTGTGTGTGTGTGTGTGTGTGTGT[A/G]TATACACCGCCTAAAGTATATCCCCACCATCCCCA
NC_036870.1	4276011	Affx-472329571	C	T	.	.	CCTTCTACAGTAGCAAACAGCCATGCATCATTCTT[C/T]ATCTCTGAAGCTCGTCTATTCTCTCCGCATGGATC
NC_036857.1	6728283	Affx-472329572	A	G	.	.	CTAGAGGAACATACAGAGGGAGAGCACGCATAGAA[A/G]TAGGTCGTACCTGGTCTGCCGCATGCATATGGAGG
NC_036840.1	6980995	Affx-472329573	C	T	.	.	GTACGATATGCATGCGGTCATGCAGTACGCACTGT[C/T]TGTACTCATTATGCATGGTTGAAAATGACAACTAA
NC_036839.1	7609135	Affx-472329574	A	G	.	.	TAAAAAACAGGTAAACATACATCTTATGGAACAAC[A/G]GGGACTATGAAGAGACACACACAAAGGTACAGACA
NC_036870.1	23344223	Affx-472329575	A	G	.	.	TGTCTCTTCACAGTCCCCGTTGTTCAATAAGGTGT[A/G]TTTTTACTTGTTTTTTGAATCTGATTCTACTGCTT
NC_036857.1	11402916	Affx-472329576	C	T	.	.	TGAGATTGGGAAATGGGGATACCTCGTCAGTTGCA[C/T]AACTTAATGCCTTCAGCCGAAATGTGTATTCCACA
NC_036857.1	39021739	Affx-472329577	A	C	.	.	TACTAGTGATGTTACATTTGATACCGGAGCTCCAA[A/C]GCATGCATCAAAATCGTAAGCAGTTTACTTCGAAG
NC_036842.1	90342635	Affx-472329578	A	G	.	.	TCCACAGGAGACAAATTAAGACATTTGGCTTTTTA[A/G]CATGCATGGATAATGCAAAGATTAATATTATTGTT
NC_036855.1	58291314	Affx-472329579	A	C	.	.	TCTAAAATACTCCAACTTTGGTGTCACCTTTTAGT[A/C]ATTTCCTGCTGTAACTTTCCAGAGTTTCAAATATC
NW_019946677.1	2739	Affx-472329580	C	T	.	.	ACTCCAAAACATGCATGCTAACGAAAGTAATGAAA[C/T]GCTCCCTGGACATGTCACAGTGTAATACCTAATCA
NC_036847.1	5101725	Affx-472329581	G	T	.	.	GCGGTTTCCCTCTATTGTCCTTTTGTTTTGTGAAA[G/T]TATGCATCTGACACGTCTCCAAGGGACACTTGTCT
NC_036859.1	28696023	Affx-472329582	C	T	.	.	ACCATGCATAATGTACATTCACTAATAATGACTAA[C/T]TTCTTGTAGCATCCATTAAGCTATAGAAAATTAAC
NW_019943822.1	76328	Affx-472329583	A	C	.	.	TGTTACCTAAGACTATTGTTGTACATTGAATATCC[A/C]CTAGCAGATTTGTGTAGCATGCATCTCCACTATAT
NW_019943001.1	80601	Affx-472329585	A	C	.	.	GTGATTTGATCGCATTTTAATGCAGTTCCTTATGA[A/C]GGTCTCACTCTCAGCGCAGATAGCATGCATAGACA
NC_036863.1	44619341	Affx-472329586	A	G	.	.	TACAGTGTTCATTCTTATCACACGCTAGGGAGGGA[A/G]GAGATATCACACGCTAGGGAGGGAGGAGATATCAC
NW_019942631.1	135005	Affx-472329588	G	T	.	.	CAGTATCACGGTTTGTTCATGACTTCACTCCCTGT[G/T]TCTTTATTAATGTAGGGGTGTGTTGTCTTCGATTT
NC_036869.1	23238943	Affx-472329589	C	T	.	.	CGGGAAGGTGAGCATTTTCCGACTTCAGTCAGCTA[C/T]AACACTGAACTACTGTCAGGTCAAGACCCTGGTGA
NC_036838.1	15201766	Affx-472329590	A	G	.	.	TTATCGTATACCTTCAGTTCAATCGAGGAGGGGTC[A/G]AGCATGCATTATTGTATAGTAGCCTATGTTGGCTA
NC_036841.1	23087324	Affx-472329591	G	T	.	.	ATGTACATGCAGTGTGTGTGTGTGTGTGTGTGTGT[G/T]TGTGTTTGTGTCTACTTGTCTGCTGTGTATAATGC
NW_019942591.1	103700	Affx-472329592	C	T	.	.	AACGCCTGCTCTCAGCTCTCCAGAATGCCTGCTCT[C/T]AGCTTCCAGAACTGTCTCAGCTCTCCAGACGCCTG
NC_036867.1	35981823	Affx-472329593	C	T	.	.	CCTTACCAATTCAGTTTTTTGCATGCTCTCGGACT[C/T]GGGAGTTCCAACTGCCGACCCGCATTGACTTTCCC
NW_019942584.1	667407	Affx-472329596	A	G	.	.	AGGAATTTACCAGCATGAGGAGAGGAGGGCCCATG[A/G]CCAGGGAGTCAACTCATCAGCACTGAAATGACACA
NC_036842.1	49575960	Affx-472329597	C	T	.	.	ATGCTGATATTTACTCCTGCAGTTACGATAGATAC[C/T]GTAATAAGCAATTATTTTTTTCCACTTTAGAGAGA
NW_019957540.1	245902	Affx-472329598	G	T	.	.	AAAATATATTCCGTATACAACGTCAAACAAAAAAT[G/T]ATGCATTCAGAGCAGAATTAAGCTGATACACGCTA
NC_036839.1	9701605	Affx-472329599	C	T	.	.	AAATACACACCGATCTGTCATGCATGCATGCTGCC[C/T]TGTTGAGTTTCTGTAGCTACGTCTAGCAAGAGGGA
NC_036838.1	50182071	Affx-472329601	C	T	.	.	CACATCTCAGCACTTTCTACTATGCCCAACCCATC[C/T]TTTGCAATCTAATATCCAGTACGTACTGCACTTGC
NC_036850.1	20560229	Affx-472329602	G	T	.	.	ACAATAGTGATCATTTATTTACTTTTCAATGACTT[G/T]TGCAGAGCTGCCGTCATCGTTTCCTGTTCTCCCCT
NC_036842.1	35357168	Affx-472329603	C	T	.	.	GCTTTCTCTCATGATCAAACCATTAATTTATCTAA[C/T]GGTCTTCTATGCTCTCAAAGTTCTCAGTTGTTTTT
NW_019946842.1	15253	Affx-472329605	A	G	.	.	GCTAGTTAGCTACCAATTAACGTCAGCTATGTTAC[A/G]ATCAGGTGAATTGACAGCATGCATAACGTGGTCGT
NW_019942806.1	99592	Affx-472329607	G	T	.	.	GTCTCCTTAGCTCCAGTCTGGCTGGGGACTAGAGT[G/T]TTGGACCATTATCCTTTGGCTCAGCCAGTGGCCTG
NC_036875.1	34513522	Affx-472329608	A	G	.	.	CTACCTTATTTTTTTTGCTCCACATACAAACTTAT[A/G]CATACGAACAACAACTTACAGAAGCACACACACAC
NC_036876.1	9945961	Affx-472329609	C	T	.	.	GATGCTGTGTGTGTCACATGTTGTTGATAAACTGC[C/T]GACTTGACATCTTTTCACAGCATGCATGACCAGGC
NC_036855.1	21606107	Affx-472329610	A	C	.	.	CACCAGTGCTCAGTGAAAGATGTGTCAGAACTATG[A/C]GGCACAGCATGCATTCCTTGGGCATGAATGGCTGT
NC_036860.1	73145123	Affx-472329612	A	G	.	.	TTGCTCAACTCTTGTCAAGCTCGGCCTATCAAGAG[A/G]CAACAGCATGCATTATTCATCTCTACAAAACTCCC
NC_036842.1	44148441	Affx-472329616	A	G	.	.	ATGAGAATTCCATGTGCCATTTCATTTGACATGAA[A/G]CTACTTTTCAATTGTTTTGTCCAACCATAAGCATG
NC_036873.1	1680818	Affx-472329618	A	G	.	.	ATCTGAATCCAATCACGCTTGGTTTGTATCCAACC[A/G]CCAATGTTTAACGAGTAGTTACGTTACCAAACACA
NC_036876.1	16983327	Affx-472329619	C	T	.	.	CAAAGATTTTTTTGAAGATACAACAGGTAAGTATA[C/T]TATTTTGTATGCATATTGCATATTGCCCATCACCT
NC_036843.1	20718889	Affx-472329621	C	T	.	.	AGTTTAAAAAAATGACATACCAAAAGACCAATAGG[C/T]CAATGCTAGTAATTATTGCTTGATGTCCCATTGCT
NW_019946167.1	437	Affx-472329622	A	C	.	.	ATCAGAGGACTTAGAGGGATTTTCAGAGTGTGAAC[A/C]AATAGGATTTATATATTTGAGAATGGAATATCTCT
NW_019957522.1	363883	Affx-472329623	A	G	.	.	GGAAGTCCTTGGGCTCTAGTCAAAGAGAGAAGTTT[A/G]TCCAGCTCAGTAAAGTCTCAAACATAAATTGTCCG
NW_019946653.1	45894	Affx-472329624	C	T	.	.	TCCCCAGTTTCTAACATCCGTAACACATTCCAGTA[C/T]GCTGCTTCTCCTGTCTTCTTGACATTTTAATCCAG
NC_036859.1	9129262	Affx-472329625	G	T	.	.	ATAAGGCAATTGACATAAAGTAGATACCACGTGCG[G/T]CCTGCACACACACACACACTCTAACGCACAAGCAT
NC_036842.1	68783176	Affx-472329626	A	C	.	.	GTTGACATAAAGCATGAAGTAGGCTGTGTGTTAAA[A/C]AAGCCACTCTCTCTGCTTTTAGAGAGAGGATGAAG
NC_036863.1	38620762	Affx-472329627	A	G	.	.	TTACACATATAACACATAATAAAACTACCTTCACG[A/G]TTATTATTTGATCATGTAAAGCATGCATGTTCAAC
NC_036869.1	6761289	Affx-472329628	G	T	.	.	GCAGGATGTGGGCGAGACAGCAGATTAAGGCCATC[G/T]TTTTGTAGTTTAGGTAAAGCATGCATGTAATCTGT
NC_036865.1	10380219	Affx-472329629	G	T	.	.	CAAAACATCAGGTATGCATGCGGGTGCCGACTATT[G/T]CCTGTTATGATTGAATTTAGGCACTTTTCATCCAG
NW_019943079.1	15384	Affx-472329630	A	G	.	.	AGTAATTGAGTTTAAATAAAACATTGACCTTGACA[A/G]TTAGCTAATTTCAGTAAGGTTACCTGAACGTTGTT
NC_036855.1	49154869	Affx-472329634	C	T	.	.	GATGCATACAAAGCACTCACCTGTATTCCCTTCGG[C/T]AAATCCGACTGCGATCTCATTCCAAACGTCGTAAA
NW_019957607.1	70653	Affx-472329635	A	C	.	.	ATTTGACACGAATGCAGTACACACAAACAGTGATA[A/C]CACACTGTAATCTCTGAGTTCTGAGTTTCAGCTGC
NW_019957607.1	70619	Affx-472329636	A	C	.	.	A[A/C]ACACTGTAATCTCTGAGTTCTGAGTTTCAGCTGCA
NC_036875.1	5291228	Affx-472329637	A	G	.	.	ATGTCACAAAATGTCATGTCTGCCTATTCTGCTTT[A/G]TATGCATTGCAAACATCGCTGTGTCTTCCTCAAAA
NC_036853.1	24466936	Affx-472329640	A	C	.	.	AGATGCTCTATAGGAATGGCAGACTCCATCCAAAT[A/C]ATCTTGGCCCCTTAGAACTGTCCATGCATTTCAAG
NC_036844.1	14997907	Affx-472329641	A	G	.	.	A[A/G]AGTCAGTAAACCACAGAACTTTCCTGTGTGTTATA
NC_036858.1	64035460	Affx-472329642	C	T	.	.	TGCTTCCTGCTTTCATTTTTACTTGTAAGCTGGAA[C/T]CAGGAGAACAGTGATGGAGAGCTTTGTATGCATCT
NC_036851.1	6029313	Affx-472329643	A	C	.	.	TTTGGCCACTGTCAGCTGCGGCTCATAGAATATTC[A/C]GAGTCCATGCATGTCTCTACTCTCTAACATAGCAG
NC_036863.1	18109883	Affx-472329644	C	T	.	.	AGAGGATGGGACAGAGGGTGAGTTTATATCTTTTT[C/T]CCTGATGATAATGAAAATTAAATGGTATTTGTGAC
NC_036859.1	8511841	Affx-472329645	C	T	.	.	GCTATGCATGGAGGCCTGGAGATGCTAAATGTGTT[C/T]ATGTTCATTAATGATCCGTGAGATCGGCAGTCTTT
NC_036857.1	37083981	Affx-472329646	A	C	.	.	CTTCTAGGCAATAGTTGTTTTCATGCCTCAAGTGT[A/C]TTCCTCATTTTCTTAATCTTTCAGAGACCGTCTGC
NC_036849.1	7337660	Affx-472329647	A	G	.	.	CGTACGCCTGCTGAGATATTGACAGACATGAAACT[A/G]AATAGATGAACTATACATCATCCCCTTGAGCAATG
NC_036840.1	26337100	Affx-472329648	A	G	.	.	ATGTGTATCCAGGGCTCGTGGAGGTGGGCATGTGT[A/G]TTTTTATAGGAGAGTGCTATGTTACACTGTAGGTG
NC_036842.1	67792940	Affx-472329649	A	C	.	.	TACGTCAACCTAATGTTCTCATATTGCATGCATGG[A/C]TTAATGCACCCTCCTCCTCCCTCCCTCCAGCACCA
NC_036866.1	31689424	Affx-472329650	G	T	.	.	TTTATTATAAAGGGTATTTTTCTTTAACAGCAAAT[G/T]TTGCCATGCATCGAATTGCATCTTGGTACGTGGAT
NC_036860.1	36318886	Affx-472329651	A	G	.	.	AGACCTCAAATGGCACATGCATGGCAACACTGCAT[A/G]AAATGGCTACTCGTTCTAGAACACCACACTGAAAC
NW_019943205.1	240870	Affx-472329652	C	T	.	.	ATCCTCTGGGTTGGTATGGGCCCTCATGCATGGCA[C/T]AGTGTTATTTTTGAAGCGTGTATAAAATGCATTGA
NC_036854.1	39896042	Affx-472329653	A	G	.	.	AGTGCTTCCTAGTGCTAGTTGCTACCCACTAAATG[A/G]ATGCTCATGTATTCAGCAAAAGATGTCCAAAAATG
NC_036869.1	22786983	Affx-472329655	C	T	.	.	CAAATGCAATGGTTCATTATGAAGGGGATTTTTTT[C/T]TCTCAACCCAACTCAAAACGTCTTCCCTCTGCCAT
NW_019944620.1	39835	Affx-472329656	A	C	.	.	ATGCATACACCATTCACCTTAGTTTAATACTCATG[A/C]CAGTCTTAAACTGGAGTGAAATAGAGTGTCAGATT
NC_036852.1	6916929	Affx-472329657	C	T	.	.	TGGTAATAAGAGCGGTGGTCAAATGAGAGATACAG[C/T]GAGATCCTGTCTATTGAAACAGCATAAAAGGCATC
NC_036875.1	37892005	Affx-472329659	A	G	.	.	GGATAATACTGTATGAACTAACATATATGGCCTAG[A/G]ATGTATGGACTAGCATGTATAGACTACCATGTATG
NW_019947032.1	9325	Affx-472329660	C	T	.	.	AGTCTAAATACAGCTCTCAAACACTCTGCTCTCAG[C/T]GAGACAGCTGGAGTTGGTTTAGACACTGAAGCAGC
NC_036860.1	4610184	Affx-472329662	A	G	.	.	GAACAGGCGCTCTCTCCTTGATGTGACAGTATAAC[A/G]CCATTGTAAAAAAAAAACATCACTGTATCATGAGG
NW_019951776.1	4417	Affx-472329663	G	T	.	.	GCCCTGCGTCCGAGGGGTGATTGTCTTATGCAAAT[G/T]AGGCTAGGGTAACATCCCAGCCAGCCCCATCCCAC
NC_036838.1	24012010	Affx-472329664	A	G	.	.	CATGGCTACTGGGCTTTGGGCGCATCTCAATAGTC[A/G]AGGTGGTTCCTCCATCACCTCTTCTTCGTTTGATC
NC_036839.1	23787932	Affx-472329666	A	C	.	.	GGCATGACGCGACGGAGATGCAACCAAAGAATATT[A/C]ATCCTTAAATCTATTGATGCAGCCATGCATCAATC
NC_036855.1	6142459	Affx-472329667	A	G	.	.	CTTTTGTAAGGAAGACATCATCCCCCGAGACAGCC[A/G]CAGTGAAATATGGTATTTCGTTTAACACGGTAATG
NC_036845.1	439712	Affx-472329669	C	T	.	.	TCTAGACTACATCAATGGATCAATGCATGGCTGGA[C/T]TTGTAAAGGTCTCCACTACATCAATGGATCAATGC
NW_019943319.1	138291	Affx-472329670	G	T	.	.	TGAGTGGTTTTCCTTTAAGTGAAACTGTTATAATT[G/T]ACAATTTAGAAGCCATGCATGGTTTTTCATTGGAG
NC_036863.1	3443975	Affx-472329671	C	T	.	.	CTTAAATTAGCCTCCATGAAATATGCATGGCTTTA[C/T]CCCTCTTCTGCACATTAAACTGCAGGCACTTACCA
NC_036858.1	44852625	Affx-472329672	C	T	.	.	CAATGAATGTTTCCCTGATCATCTCCATGCGTAAT[C/T]AATGTTTCCCTGATCATCTCCATACACAATGAATG
NC_036855.1	25002138	Affx-472329673	C	T	.	.	CATTAGCATCGCTAACTGATTACAAAGTTATATTT[C/T]ATGTGCAAGCATTCCCATGCATGCCGTTGCGTCTT
NC_036870.1	7086201	Affx-472329675	A	C	.	.	GATACAATAACAGAAACCTATAATCATTTCATCTG[A/C]AGTTAATACCCTAATTGTCATCACCCTAGATAGTT
NC_036841.1	15192852	Affx-472329676	A	G	.	.	TACTCACACGCCACAGCATGCCAGCCCTTATACAA[A/G]CGTTTCTCACTTGTATGCATCATTCATCCCTTCTC
NC_036870.1	884383	Affx-472329677	G	T	.	.	AGGCCTATATGAAGTAGAGTATGTGTGTGTTAAAA[G/T]ACACACATATTCTACTAATATACACAAAAACATAG
NC_036847.1	3367683	Affx-472329679	A	C	.	.	CACTTAATTCAGGAAACATTGACCTTTAGTGGATT[A/C]CTTGAGGCCATGCAGTGAGTCACATGAGGGCCGGA
NC_036853.1	26229716	Affx-472329680	A	G	.	.	ACGGCGTAAATGCATGGGCATCTCCATTTTGAGGC[A/G]GTCAATTTTCCATTTACTGAGCTGGCAAATTAACT
NC_036860.1	4852451	Affx-472329681	A	G	.	.	TACCAACAGTGCCATTTCATGACCATCTCTTAAAC[A/G]CCTACTGAGGAAGTATTCTGCTACACTCACTATGA
NW_019943214.1	232549	Affx-472329682	A	G	.	.	GTGGGCATTTCGGCCCTCATAGCAAACAAAGGTCA[A/G]TGCGTGGGCATTTCAGCCCTCATAGCAAACAAAGG
NC_036872.1	36085823	Affx-472329685	G	T	.	.	ATTGCGAGACGCGTAGTCAAATTATAAATATGCAT[G/T]GGGAAAAAATCGATAAAAAGTGCAATCGATAAAAA
NC_036864.1	9070630	Affx-472329686	A	C	.	.	AATATGCAGCTCATTGTCAACAATCCACTTAAGCC[A/C]CAACCTGGTCCCAATGTATTGAAAACTGTAGCAGA
NC_036860.1	29696559	Affx-472329687	A	G	.	.	GCTCAATACAAGGACTCCCAACAGCAGTTCCCAAT[A/G]CCCCATGCATACAAGTTTACATTCCAGCCCATCAC
NW_019945412.1	91869	Affx-472329689	G	T	.	.	AATGCATGGGGCCTGCTTCAGTTGGTCCAATGTGT[G/T]TGGGGATAATTACCCCTTCACTAGATGAGCCCATT
NC_036848.1	29231163	Affx-472329691	A	G	.	.	AGAATGAGGTCTTGCAAACCAGTTACATGTGTTAG[A/G]GGCTGTAATTTTGATTGAGGAATATTGTATGCATA
NC_036863.1	36117215	Affx-472329692	A	G	.	.	CCTTTAAACTCTGACTCACATATGCATAATGCATG[A/G]TGAATGTGCATAATCACCAGGTGTCTCAATTATCA
NC_036857.1	27285090	Affx-472329693	C	T	.	.	GTCACCTTGATAACATGCTCCAACTTGCGGGGCTG[C/T]TCCTCAACCTTTGCAGCTAGGAATAGTGTTGCTGG
NC_036840.1	17019944	Affx-472329696	C	T	.	.	GCATGGGTGTCCGAGATGTGTGCTAGTAATTTAGA[C/T]AGACAGCTCGGTCCATTCAACATGTCAATACCTCT
NW_019944022.1	71069	Affx-472329697	G	T	.	.	AATACTTTCTCTTGTCTGATAATGATGGTGCTCCA[G/T]ATTCTCCACCATTACCATGCATTTTAGATGTCTCA
NC_036847.1	4038271	Affx-472329699	C	T	.	.	AGAAAAGAGGTTGAGAACTACAACTTAGTTAGCTG[C/T]GTATGTTTGTCATTTTGCACGTTTGTTTCCACCAC
NC_036854.1	52704299	Affx-472329700	A	C	.	.	GCATGCATTGATAGAGTGGAGATTAGTCCGCTAGC[A/C]TTGATTTGACCATGCATAATGATTTGGATAGCCAG
NC_036857.1	326471	Affx-472329701	A	C	.	.	GATATCATGCATGGTCAGTCCTTTTATCCATAGCT[A/C]TGTCTATCCGTTTGAGAGTGGTTTACGTTTCTCCA
NW_019942527.1	129184	Affx-472329702	C	T	.	.	TATTATCAGGTAGGCTGTGCCTGTAGCCCAAATGA[C/T]GCAGCAAAGTGCAAATAAATAGGCGAAGCATGGTG
NW_019957531.1	337029	Affx-472329703	A	G	.	.	GCGTACACATTTTTAAGAATCTAGCTTAACTAACC[A/G]CTTTCTTGGCGACCATGCATTTTTTCGGTGCGACC
NW_019942823.1	288765	Affx-472329704	C	T	.	.	GGATGCCTGGTCTATTTGACTGGTAGGACACCTGG[C/T]CTATTTTGACTGCTTTGCTTCCTGGCTATTTTGAC
NW_019947368.1	8622	Affx-472329705	C	T	.	.	CTGGAGTCCAGGAAACCATGTATTTTATATAGAAC[C/T]TTCATAGGTGTGTCTGGATGCTGAGTCCAGGGAAA
NC_036863.1	46149613	Affx-472329706	A	C	.	.	TTGCTTTTCATAAAAATGGGAAGTGTCTGTACCTA[A/C]TCAGATGAGCCTAACTTGTATACCTGTGTGTTGAT
NC_036871.1	13846726	Affx-472329707	G	T	.	.	GTTACACAAATGGCCAATTGTATGCATACACAAGG[G/T]TTGGGTTAGACATTGTGCCTAAATGGGCATTCCCT
NC_036862.1	19784786	Affx-472329709	A	G	.	.	ATGCATGGTGCTCTTATTCATTTAAAAAAGACAAC[A/G]TGTTTTGATCTTGATCAGTCTTCGCCAAAGCTTGC
NC_036855.1	10746072	Affx-472329710	C	T	.	.	CGCATCTGTACTCACATGCATGGTGGACATTTGCA[C/T]TTCAGTTCTTTCACATTGTGGCTCGAGTAACCGCT
NW_019942601.1	1176010	Affx-472329713	A	G	.	.	AATGCATGGTGGGGGTTTTAAACCTTGATGAACAA[A/G]TGTTTTGTTTGTTTACACGATGTTAGCAATGTCTA
NC_036840.1	26336987	Affx-472329714	A	G	.	.	GATGCCTGGACTGCTGCCCTTGCTACAGTAAGCTA[A/G]AG
NC_036852.1	4649171	Affx-472329715	C	T	.	.	GGGCGTAGGGCGAGCTGTAGCCTAACTAGGGCACT[C/T]TCTGCCTTACATTACATAAGAGATCTGTGTTGCTG
NW_019943584.1	8142	Affx-472329716	C	T	.	.	TTGGTCATAATCCTAGACACCATATGAGCAAAACA[C/T]GTTTTTCCTCCTCTATAGCTTCTTTTGTTTCTGCT
NC_036860.1	51447368	Affx-472329717	A	G	.	.	CTACGTTCTAAACGAATACCCGCGTCCATCATCAC[A/G]GCTGAGCGGGTCATTGGCTAACACCTGCCCTCCAA
NC_036856.1	28242766	Affx-472329718	A	G	.	.	AGCCTACCAGATAAGGCTAAATTCTTTCTATGTTC[A/G]CTTCGAGGCAATCAACACTTAACCATGCATGAGAG
NC_036840.1	5684613	Affx-472329721	A	C	.	.	CATTTTTTAAACTCATCCTCCTAAAAAGAGTATTA[A/C]AGAATTAACAGTGGTCTGGAAATATTCTAAGATAA
NW_019948749.1	1823	Affx-472329723	G	T	.	.	AGTAGGTAGAATGCATGGTTTTGGGATAAAGTAGG[G/T]AGAATGTGTGGTTTGGGGTAAAGTAGGTAGAATGT
NW_019948749.1	1606	Affx-472329724	C	T	.	.	TAGAATGTGTGGTTTGGGTAAAAAAGGTGAATGTG[C/T]GGTTTGGTGTAAAAAAGGTAAGAATGTGTAGTTTG
NC_036857.1	19554318	Affx-472329725	G	T	.	.	TAGAGATGCAATCTGCATGGATCGTTGAATCCACC[G/T]TACACTTCCCTCTATTTAGTGATTCAGTATTTAAA
NC_036860.1	2437715	Affx-472329729	A	G	.	.	GTATTTGAATAAACATTGTGACATTCTGTATTCTG[A/G]GAGTATCCTAACTCTGTACATGCAGGGAATATATA
NW_019944535.1	33526	Affx-472329730	A	C	.	.	ACACACACACACACACACACACACACACACACACA[A/C]ACATTTGAATCAAACAGCGGTCAGGGAAAAATGGA
NC_036859.1	33312573	Affx-472329733	A	G	.	.	CCTAACCTCAATGGCATAAGCATTAGTGACTTTGC[A/G]TGAAGTTCATTGTGGTAAGTCCAGATGGTTGTACG
NC_036873.1	2643536	Affx-472329734	C	T	.	.	TTCTCTCCTTTTGCCCACCTAACTATGCATGTACT[C/T]TTTGAGGGTGTCTCTTTCTCTGAGTTCCTTTTATT
NC_036875.1	37314723	Affx-472329735	C	T	.	.	AGCCATGCATGTACTTTCATTGTCAAACGAAAGAT[C/T]CCCTGTTCTTCAGTGCTAGGGGGTTTGGATTGGAG
NC_036851.1	21392778	Affx-472329736	A	C	.	.	GGGTATTAAAAATACAGGGTATCACAACTCTTAGT[A/C]CTACATGCATATAAACACATACTGTAATGAACGTT
NC_036861.1	3579491	Affx-472329737	A	G	.	.	AGCATACAGACTGCCATATCAAAAGAATATGCAGC[A/G]AAAAGTATAAAGCACATGTCAAAGATCTTCTATTA
NC_036875.1	10046628	Affx-472329738	G	T	.	.	CAACACTATTTATGGATCATAGGAATATCTGTCTA[G/T]GAGAGGCCGTGTTGTCAAGGCCATAGCCTACATGC
NC_036870.1	8137193	Affx-472329739	C	T	.	.	TGTTAGGACTGTAGACACCAGTTGACATAGACGGG[C/T]TGGCTGAGCATTTCACGAAAATGATGCACACGATG
NC_036874.1	20969366	Affx-472329740	C	T	.	.	CATTCCCACATCTTTCATTAAACCAGTTAGGGTCA[C/T]ACACACATATATACATGCATACCCAGACAATGACT
NW_019947793.1	14118	Affx-472329741	C	T	.	.	GCCTTTAGATACATTCTAACAAAAACGTACAGTTA[C/T]AATAGCAGAAAAAATAACGGTACAAAGTAACGGTT
NC_036860.1	5509165	Affx-472329743	G	T	.	.	AGAGAGCCCGTACGGATTACTGAATATCAATATCA[G/T]GTCACCCTAGATGTAAACACTCACAGGGCA
NC_036848.1	8719379	Affx-472329744	A	G	.	.	GACATAGAGGAGGAGCCAGAGTCGGAGGAAAAACA[A/G]CAAAGTGGGAGAAAGCAACATACATGCATGTCTGA
NC_036840.1	11906049	Affx-472329746	A	C	.	.	TATGCAAAAGATACGCATGCACAAAGCAAAAAAAA[A/C]TATTATTTGCGTTCACTGGGTTTACATGTGAATAC
NC_036838.1	45280949	Affx-472329747	C	T	.	.	CATGTATTGCTATTAATGCACAGCCCCAAGGGTCT[C/T]GCACTAGATGAGAAACCCTGTGTCTAAATCATCAT
NC_036863.1	25220715	Affx-472329748	A	C	.	.	TCAACTCGAGCCGTCTTTTTTACAGGAACGTAAAA[A/C]CCACCAGATGGTTAACTATTTATTGCGTTTAGGAC
NC_036862.1	15445711	Affx-472329749	G	T	.	.	AATATGCATGTATTTGAACCCAGGTCTGTGCTAAT[G/T]ACAAATACTAATTGAAGACCTACAATGCTACTGCT
NC_036866.1	15066200	Affx-472329750	A	G	.	.	AGGCTCTAAAATAAATATTTTAGATTTACTTATCT[A/G]ATAGCACTGTTCGTTTTGACATGCATAATAAAATG
NC_036855.1	34361004	Affx-472329751	A	G	.	.	TTGGAGGATGCATGTCAAAGCTGTTAAATTATACT[A/G]GCAATAATGAAAACAATAAGCTTTATATTTTAGTC
NC_036866.1	48875514	Affx-472329752	A	G	.	.	ATGATGGTAATTCATGTTAACATAACATGCATGTC[A/G]AGGATGCAACGATGTGCGGTCCTTCTTACCGAAAT
NC_036867.1	35481103	Affx-472329753	A	G	.	.	GTATGTTCTTCAGTATGCATGTCAATACAAGACAT[A/G]AAGCATCAACCAGTCCATTCAGTCTCTTACCTTGT
NC_036838.1	31649074	Affx-472329755	G	T	.	.	CTACAATAACCTAAATGTAAACTTTGAGAAACCAA[G/T]GCAACCTGTTTATGCATTAACATTGTTTACCAGCA
NC_036871.1	38216992	Affx-472329756	C	T	.	.	TCTGTGACCTGCATCGAATGTCATGGAGCTGTGTC[C/T]GTCTGTGACCTGCATTGAATGTCATGGAGCTGTCT
NC_036868.1	7883083	Affx-472329757	C	T	.	.	CATAGAATCCGCTCCCATGTCCTTTCATTTCATTT[C/T]AGGCATGTTTGAGCTGAAACCCCACACAATGTTGT
NC_036857.1	582389	Affx-472329758	A	G	.	.	GATGTAGTCAGTCTCTCCTCAACTCTTAGTCAAGA[A/G]AGACTGACATGTATAGTATTAATATTAACCCTCTG
NW_019957570.1	259672	Affx-472329759	A	G	.	.	AGGATTTATCCCAGTCCAAGCAGTGATGGACCTTT[A/G]GTGTGTGTATGCATATCCCCTCTTCCTCCTCCTTG
NC_036869.1	6906905	Affx-472329760	A	G	.	.	CAAGCTGCCAGTTCATAGAAGCCCAGTGTGAAAAC[A/G]GTTTACAGTTGACCCTCTCACAGTATGACATGCAT
NC_036842.1	15327251	Affx-472329761	A	G	.	.	ATCATTTATTTTTGGCTGTATAAAATCTCTGGGAT[A/G]AGGCAGTGTCTATGACATGCATCTCCAGTCCCTTG
NC_036842.1	33177632	Affx-472329762	C	T	.	.	CACACACACTACATGCATGTCATCATGTGATGCTT[C/T]CCTAGCTGTTAATTGATGTGGTCATATAATCTGTG
NC_036866.1	35556216	Affx-472329763	A	C	.	.	TCATTCTATGGATAGTTAAGTCCCTTATATATTTT[A/C]TTCTGGCAGTAATGATGGTAACATGACTCAAGACT
NC_036839.1	42137470	Affx-472329764	A	C	.	.	TCCTTTGTCATTAGCGTAATGCATGTCATTAGAAG[A/C]AGCAGGAATTGCCAACCTCGCCCCCTGGACTATAA
NC_036857.1	30594842	Affx-472329766	C	T	.	.	TTGATATCCATTAGGTTCTTTTGTTTAATTAAATC[C/T]GCAGCACTGTAAGTGTTCATAGTTGTTCCACTTGG
NC_036846.1	24417463	Affx-472329767	A	C	.	.	CAGTTCCAATGCATGTCCAATATGTTGTTCTATAC[A/C]GCATGCTGTACTGTACTGCATGCTAACATTGTACG
NC_036854.1	4372953	Affx-472329768	G	T	.	.	CATTATCTCAGCTAATCATGGTTAACGGGAAGGTT[G/T]CTGGCTTTTTCTGTGGCTCAACCAACTAGCCTCGG
NC_036854.1	41981468	Affx-472329769	A	G	.	.	TAACATTTTTCACCCCTATTCTCCAGTAATACAGT[A/G]TACTACTGCTAGGAGCAGTAAAATGTAGACATACA
NC_036860.1	1852772	Affx-472329770	C	T	.	.	TGCATGTCCATTTTAGGGCTTAAAATGTACTGTTT[C/T]AAGCCCTAAAATGGACAAGTGTTATGTCATGAAAA
NC_036866.1	3216879	Affx-472329771	A	G	.	.	GCTATATACTGTAGGACAGACATAGCTAAATACTG[A/G]AGGACAGGCATAGCTAATATACTGTAGGACAGACA
NW_019946550.1	17921	Affx-472329772	C	T	.	.	GGGAGATTTGTGAGGGGGAAATGAATAATGCATGT[C/T]GATCTCAAGTTAGGTTTCGTCTCAATATGAAAAGC
NC_036853.1	14069684	Affx-472329773	G	T	.	.	TTAGTTGATTCCCTACTAAGTTCAATGCATGTCGG[G/T]ATTCCGTGATTCCATCCGCATTCTCCTCGTTGCGG
NC_036860.1	30212682	Affx-472329774	A	G	.	.	TAGCCATCTGACATAAAGAAATGCATGTCGGTGTC[A/G]TAGCATGGTACCTGCATATCTCTATCTCTCCGGGG
NC_036853.1	20516033	Affx-472329775	A	G	.	.	CTAACATACCTTCCTAATACAGGTGCATGTCTAAT[A/G]GTCCCTATAACGGATTAACCAATGTGTCTGTCCAA
NC_036849.1	20881541	Affx-472329776	A	G	.	.	GTGGCTTTGGGCAAGGGGTTTGAAGCCACACTCCA[A/G]TGGTTCGCATTCTGGGTTGTACATTTCCACAGTAA
NC_036838.1	50569682	Affx-472329778	C	T	.	.	TCCAGCAATACAAACTAATGCATGTCTATAAACTA[C/T]AACCGTTGGTTTGCATTTGAGGAAAAGCCTACACT
NC_036862.1	13338914	Affx-472329779	A	G	.	.	CAAGCATTTTCTCCTATTGACGATGCTATTACATT[A/G]TTATAACAGGCTTTTCTAATTGATAGACATGCATT
NC_036850.1	14506670	Affx-472329780	A	C	.	.	CACTGGCCCCAGGTCAACCCTTACATACTTTACAT[A/C]TTTGTCACAGGCATATGAATGGTGTCTCAGTAATA
NC_036849.1	8490310	Affx-472329781	A	C	.	.	AAATGTTGGTCTTTCCTGATTGTAAAGTCTCAAGG[A/C]AAATAGACATGCATTACAGTAGATTGGTTTAACCA
NW_019957597.1	403874	Affx-472329782	A	G	.	.	GAAAATTACTGCTGAGCCCTTAAACACTGTCTCTC[A/G]TGCAGGTTTGTATAACTGTTTATGCATAGGCTTGG
NW_019945748.1	24595	Affx-472329783	A	G	.	.	TCCAGAATGTGTATTTTTATCGTTTTTTAAAATCT[A/G]ATTTACTCCCTGCATGAGTTACTTGATGTGGAATA
NC_036867.1	14777333	Affx-472329784	G	T	.	.	AAGAGGAGGGGCTCGTACATTATCACATAAAT[G/T]ATGGGAAAGA
NC_036863.1	7330825	Affx-472329786	C	T	.	.	TTTTGCCCAGTTATGGGGAGAGTCACTCTTTTTCC[C/T]TGTCTTCTTTTCTCTTCCCCTCTTCCCCACCCCTT
NW_019945195.1	24493	Affx-472329787	C	T	.	.	CACTTAGCCTTAATTATTGTTTTCTGGCACATTCA[C/T]TTATTTTCTTTTGCGAGTTTCACATAACCAGACAT
NW_019943082.1	76258	Affx-472329788	A	G	.	.	CAGAGGACCAGGATGAGGGGACACCCTATAAGGAG[A/G]ATACAGACATGCATGTCTGAAGAAGGCTCTGTAGA
NW_019957667.1	38186	Affx-472329789	A	C	.	.	ATAAAGACAGCAGTCAATGAATGTCTCCCAGAGAA[A/C]TGAGGTAGCTAGAGAAAAATACATTCTAAAGTTAA
NC_036865.1	25943757	Affx-472329790	A	G	.	.	GGAGCGTGCTGGAAACACATGGAACTTCGACACTT[A/G]CCAGGGAAGGGAAGACTTGTGCATTCCTCAGTGCT
NC_036847.1	12707954	Affx-472329791	C	T	.	.	ATAAACATCCCATGGCTGAATCTAGTTGACGATGC[C/T]TGCTGTAGATGGACTGTGCAACTCAATGCAGCCTC
NC_036867.1	31847883	Affx-472329792	G	T	.	.	ATAAGTCATTGGTATCAATGTGGAAGATCAGATTT[G/T]TATCCATTTTCAAAGCCTGCACACTTTCAGAGTAG
NC_036866.1	39666889	Affx-472329793	A	G	.	.	AGCATACGTGCTGCTGCTGATTGCAAAATGATTTG[A/G]TGTTCGCCCCTTCACATGCATGCTGAATCAAACCC
NC_036840.1	13117292	Affx-472329794	A	G	.	.	TTTCTGCTGTCATTCTATTCTAAAGTGTTCTAGTA[A/G]CATAGACTGAATATTTGATGGGTGTGGGTTACATT
NC_036863.1	38131873	Affx-472329795	A	G	.	.	CAATATGAAGTGCGTATGGTATTCACATGCAATAT[A/G]AAGTGTGTATGGTATTCACATGCAATATAAAGTGT
NC_036853.1	31773578	Affx-472329796	A	C	.	.	CTTTTTAGCATCAGTGTCCTTTACGGGGCT[A/C]TCCTCAGTTTTCCTCTGTTCAGGAATACAA
NC_036873.1	4065211	Affx-472329800	A	C	.	.	CAGCCCGCGCAAGGGAACCACGCCTGCAAAGCCTG[A/C]TACTCACATGCATAAGGTACGTCTACCAACTACTG
NC_036867.1	37243622	Affx-472329801	A	G	.	.	ATTATTGCATTGATGCATGTGAGTTTATGTAACGT[A/G]CTCCGTTCACCTTCCTGTCAACGTTACCTCCAGCT
NC_036860.1	19295570	Affx-472329804	A	C	.	.	TCTCTCAAATGTCAATGCATGTGATTTCTCCCCCC[A/C]AAAAATTGCAGCAATTAATTTTCAGAAATAAAGTG
NC_036843.1	3042580	Affx-472329805	A	G	.	.	TCCTCCCTGGAGACTCACTGTATGTGCTGGAGGAC[A/G]TTCTCACTGCATCTCCCTGCTACTCCTGCTATTTA
NC_036860.1	71863572	Affx-472329806	A	G	.	.	CTCACTTTTTTTCTTGTATTTGAGTGGGTGTTGGA[A/G]GAGGCATATGCCGTGTGTGTGTGTGCGAGCGTGCG
NC_036848.1	32133823	Affx-472329807	G	T	.	.	TTACACGTAAACCATACACAGACAAGCATGTTTGC[G/T]CTGCACATGCATGCACATGCATGCACATGCACAAA
NW_019942531.1	322894	Affx-472329808	C	T	.	.	CAATAGGAGACCTAAATTACAGTTAGCCGCTGTGT[C/T]GCTCTAATAGCCTGGCGACAACTACAGTAATTCGT
NC_036845.1	16448169	Affx-472329810	A	G	.	.	CTTAAAATAAAATAATCACCGATATGGGAGGGTTG[A/G]ATTGGTAAAAGAAGTGGGGTGCTAATATTCCTTTC
NC_036863.1	42755029	Affx-472329811	C	T	.	.	TAGAAGAAGAGTATGCATGTGCTGATGATGTTTGC[C/T]GTGATGGAGTGCTAAGCTTGCGGAGTAAACGTACC
NC_036860.1	3381030	Affx-472329812	A	G	.	.	ATGTGCTTGCATCTTATTTATTTAATTCTATCTTT[A/G]TCTATTTGTTAATTCTAAATGCATCCAATCACTCT
NC_036871.1	35560982	Affx-472329813	G	T	.	.	TCCGTGGGTAAAAATGCATGTGGATAAACAACATG[G/T]CATCCAGTTTAGAAAGTGTACATTGAAACAGTACA
NC_036841.1	27366222	Affx-472329814	A	G	.	.	CTATGGACCTGTTGGTGGTGAGACATTCAGTGAAT[A/G]TGGCCTAGCTAGCCACATGCATAATGTATAGGTTA
NC_036845.1	13675350	Affx-472329818	A	G	.	.	GCTACTGTTGTCACATTGCATAAAGCATGACTCAG[A/G]AGTAGTTAGCATTTTTACACATGCATGACCCTTGG
NW_019948040.1	3383	Affx-472329819	C	T	.	.	AGCATAGCATAGACAGTAGATATTGCCTACAGCAG[C/T]ATCTGTGTGCCTGTGGCTTAATGGCTCTACAGCCA
NC_036851.1	13078222	Affx-472329820	A	G	.	.	TGCATGCATGCATGTGTAACCCTCTCACCAGACTC[A/G]AATTTGACTCTCATGATATTACCTTACATAGAATA
NW_019945191.1	47921	Affx-472329822	C	T	.	.	AATCCCAGATATACCTTTAATGTTCCGTTAAATGC[C/T]AGGAGATTTATACACATGCATCTTTGCCATTATGT
NC_036856.1	10232962	Affx-472329823	C	T	.	.	ATAGCCAAGATGTTTGCACAAAAAGTAGTTGAATA[C/T]GTTATATAGGAGTCTCATTTTACATTGCACAAGTG
NC_036855.1	22004002	Affx-472329824	A	C	.	.	GCATGTGTATCTGTAGTTGGTGTTCTTCAACTCTA[A/C]AATGCACTAGACAGTCTAAGACAAAACCCACAAAG
NC_036853.1	30378911	Affx-472329826	C	T	.	.	GCTTGAGGCACAAGCGGACAGGGTTAACAATGTAT[C/T]CCCACAGTGCTGAATATTCGCTCTGATGCGGTGCT
NW_019945412.1	129948	Affx-472329827	A	G	.	.	AGATTTTAAAAAACAGATAAGAATACACGTTATGG[A/G]ACAGCAGGGACTGTGAAGAGACACAAACATAGGCA
NC_036872.1	6510312	Affx-472329828	C	T	.	.	GTAAAATTTGATTTAAATAACAGATAAAATACACC[C/T]TATGGAACAGTGGGGACTGTGAAGCAACACAAACA
NC_036853.1	31772849	Affx-472329831	A	G	.	.	TGCTGATGAACAGGAAGATGAAGGTCCACC[A/G]CTTTCTGCAAACGCTGATGAGGAAGAGGAT
NC_036864.1	3778997	Affx-472329833	C	T	.	.	GTTGCTTCACAGTCCCTGCTGTTCCATAAGGTGTA[C/T]TTTTGTCTGTTATTTTAAATCTAATATTATTGCTT
NC_036867.1	2286244	Affx-472329834	C	T	.	.	GATGAGGCTCCTACCATTGTTGAGATTCTGACAGA[C/T]CACTTCACATGACAGATGTTAAGTTATTCACACAT
NC_036841.1	7947786	Affx-472329835	C	T	.	.	AAAAGACACAATATCTATGAGATGCATGAAATCAA[C/T]AGACATTTCAATGTACAGTAGCACACATGCATTTC
NW_019947300.1	1960	Affx-472329836	A	G	.	.	GATGTTCCGGACGACTGTGTGATACAGTCAGACAT[A/G]TGCCAACACACTTACATGAGCACACATGCATACTG
NC_036841.1	8736034	Affx-472329837	G	T	.	.	TACTGTATCAGCCGTAAGGAAGGGTCAGTGTAAAA[G/T]ACCTAATGCCACACATGCATGCAGGATGTTTACAT
NC_036869.1	15723840	Affx-472329840	G	T	.	.	AGTGCCACTGTAAGCCTGTCAAGCGAGACAGTACA[G/T]ATATGTATACACACATGCATAATATCTTCCTCCAT
NC_036866.1	19560180	Affx-472329842	C	T	.	.	ATGTGTGTATTCGTGAGGGTTACTGTGTTTTTATT[C/T]ATATAAAAGCGCACTTGTCTGTGCATGCATCACCT
NC_036862.1	23796786	Affx-472329843	A	G	.	.	TACCTCCACTTTCTCTATGCATGAATAACATCACC[A/G]ACATCACTGACACACATGCATAGAGAAAGTGGAGG
NC_036860.1	19304016	Affx-472329844	G	T	.	.	TCAGTGTATGTATGTGTGTGCATGCATGTGTGTGT[G/T]ACTCCTCAGGCTTGGAACATGAGTGGATTAGTTAT
NC_036856.1	18726928	Affx-472329847	A	G	.	.	TTTTCTTTTGTGGCATATTTAGTTTGGGCAACAAA[A/G]AAAATGTGTATGCATGTTGGTAAACTCAGGAACAC
NC_036860.1	64746387	Affx-472329848	A	G	.	.	GGTGGGCAGTTTGCCTTTCTCTGCCAGACACGAAT[A/G]TCCAATTAATTTGAGAGCTGGACTTGACCCTTCAA
NC_036853.1	46119186	Affx-472329849	C	T	.	.	TATGCCAATATTACCCTACACATTTTCAATAGCCA[C/T]TCCATTGAACTGACCAAGCGCTAATGGCTTGTATT
NC_036858.1	46844103	Affx-472329850	G	T	.	.	GTGTGAACTCAACATTTCCACTGCGATAATGAGAA[G/T]GGTAAATTACTGTAGTTAACACATGCATTAACAGA
NC_036857.1	32142802	Affx-472329851	C	T	.	.	AGGAAAATTAGCGGTGTAAGCCAGGCTTTCTTTGA[C/T]GACAACACATGCATTATACAATAACATACACATAC
NC_036875.1	140401	Affx-472329852	G	T	.	.	ACTCTGAATCAGAGAGGTGCGGGCTAATTAAACAT[G/T]AATTGTTATAAAGAATGAATATATAGGCTACATAT
NC_036838.1	14708435	Affx-472329855	G	T	.	.	ATTGTGAAGAGACCTTTGATGGCATGTCTTGTGGG[G/T]GTATGCATAGGTGTACTAGCTGTGTGCTAGTAGCT
NC_036857.1	3141039	Affx-472329856	C	T	.	.	CACCCATGCTACCAGGAGTACAGCTGTTGG[C/T]CAGGTCTTTGATGGGATTTGAGACATATTC
NW_019957646.1	114478	Affx-472329857	A	C	.	.	ATATCGCAAATCCCCTGTCATTATCAGTGAGTGAA[A/C]AGAATTCAGATTTCATCTTAACATGCATATGACAG
NW_019942837.1	226833	Affx-472329858	A	C	.	.	TGTAATCTCTGTGCCTGTGCACATGTATGCATGTT[A/C]ATCTAGTCTACCCAAAATGTTGATGTTATGCCAAC
NC_036856.1	29828558	Affx-472329860	C	T	.	.	CCAACGTGTTATAAATGAGATCACTATCCACATCC[C/T]GGTAATATCGAGTCAAATCCATGAAGGTTTGTAAC
NC_036839.1	12387100	Affx-472329861	A	G	.	.	ATTAAATAATTGATTCACATTG[A/G]TTCAATTGTAACATGCATTGACAATAAAGAGAGAT
NC_036870.1	19865953	Affx-472329862	G	T	.	.	GTGTTTTAACTTGATGTATATACATAATTGTCCCA[G/T]TGTTTTAACTTGATGTAACATACATATCTGTACCA
NC_036860.1	618597	Affx-472329863	A	G	.	.	GTACAGGAGAGAAAAATGCATGTTACGCACCTGAA[A/G]ATCCTGAGCAGTCGACGGATAATGAACTTGAAATT
NW_019942735.1	317693	Affx-472329865	G	T	.	.	GGTTGGTATGCATGTTAGTACAGATCTAAGTAGAG[G/T]GGTTGGTATGCATGTTATTACAGAGCTTACTAGAG
NC_036858.1	43246277	Affx-472329866	A	C	.	.	TTTTAAATAATTTCATCCAATGTTTGTGTTATCAT[A/C]ATTTATAACTAACATGCATGTCGACATACGACATC
NC_036867.1	3542373	Affx-472329867	C	T	.	.	ACATTTTGAGGTTAATGTAACTATACGTATTCTTA[C/T]GTAATCATAGAAAGCCTGCATGTTCAAGATAACAT
NC_036845.1	26082650	Affx-472329869	C	T	.	.	AGCAATGCATGTTATTTAACTAGCTAGCTTGTTAG[C/T]ATATTCAATGGTCACCATCAACAGGATGCCACAGT
NW_019945890.1	45527	Affx-472329870	A	C	.	.	TTGGTGAGGTGGAGCTGAACTGATGCATGTTCAAT[A/C]ATTTCCAACTGACAAATTGTAAAAGAGAAGCTATC
[truncated: 82,922 more rows]
